# Supplementary material for: Maturation of Monocyte-Derived DCs Leads to Increased Cellular Stiffness, Higher Membrane Fluidity, and Changed Lipid Composition
Source: Front Immunol. 2020 Nov 27;11:590121. doi: 10.3389/fimmu.2020.590121 (PMC7728921; doi:10.3389/fimmu.2020.590121)
Supplement: Supplementary file 1 [file DataSheet_1.csv]

# Lipid amount per subspecies (absolute values in pmol)
feature	class	structuralcategory	functionalcategory	totallength	totaldb	totaloh	donor	1	1	2	2	3	3	4	4	5	5	6	6	7	7	8	8	9	9	10	10
							cohort	immature	mature	immature	mature	immature	mature	immature	mature	immature	mature	immature	mature	immature	mature	immature	mature	immature	mature	immature	mature
CE 18:1;0	CE	STE	STO	18	1	0		16.0293006896973	NA	NA	NA	NA	NA	NA	NA	NA	NA	NA	NA	NA	NA	NA	NA	NA	NA	NA	NA
CE 18:2;0	CE	STE	STO	18	2	0		12.5609998703003	6.66160011291504	9.34088039398193	NA	5.98538017272949	7.24209022521973	NA	NA	6.03438997268677	NA	6.75929021835327	NA	NA	5.03244018554688	5.93641996383667	NA	6.32046985626221	NA	NA	NA
Cer 32:0;1	Cer	SL	MEM	32	0	1		NA	NA	NA	NA	NA	NA	NA	NA	NA	NA	NA	0.425292998552322	NA	NA	NA	NA	NA	0.503098011016846	NA	NA
Cer 32:1;2	Cer	SL	MEM	32	1	2		0.588892996311188	0.405732005834579	0.323363989591599	0.475813001394272	0.294963002204895	0.307933002710342	0.191451996564865	0.246364995837212	0.290482997894287	0.269131988286972	0.398321002721786	0.468540012836456	NA	0.330839991569519	0.393380999565125	0.446132987737656	0.282101005315781	0.326721996068954	NA	0.232904002070427
Cer 34:0;1	Cer	SL	MEM	34	0	1		0.168871000409126	NA	NA	NA	0.199483007192612	NA	0.475481986999512	0.280517011880875	NA	NA	0.123804003000259	0.156141996383667	NA	NA	NA	NA	0.140974000096321	0.187096998095512	0.578065991401672	0.339477002620697
Cer 34:0;2	Cer	SL	MEM	34	0	2		0.783486008644104	0.674215018749237	0.30995100736618	0.365974009037018	0.400371998548508	0.246788993477821	0.505599021911621	0.312061011791229	0.766012012958527	0.532784998416901	0.692925989627838	0.283347010612488	NA	0.299639999866486	0.282474994659424	0.356142997741699	0.587679028511047	0.485370010137558	0.573109984397888	0.831776022911072
Cer 34:1;1	Cer	SL	MEM	34	1	1		NA	NA	NA	NA	NA	NA	0.143016993999481	NA	NA	NA	NA	NA	NA	NA	NA	NA	NA	NA	0.165196001529694	0.257411986589432
Cer 34:1;2	Cer	SL	MEM	34	1	2		10.6499996185303	11.5179004669189	NA	10.9385995864868	NA	8.75916004180908	NA	7.88734006881714	8.33121013641357	10.8163995742798	7.46162986755371	10.2665996551514	NA	10.7519998550415	7.46029996871948	10.1550998687744	7.70772981643677	7.86961984634399	NA	7.6107702255249
Cer 34:2;2	Cer	SL	MEM	34	2	2		0.418691009283066	0.538843989372253	0.281237006187439	0.397341012954712	0.305124014616013	0.370081007480621	0.170107007026672	0.297430008649826	0.3177570104599	0.426108986139297	0.301221996545792	0.372442990541458	0.13570599257946	0.369552999734879	0.337673991918564	0.429044991731644	0.278180003166199	0.316711992025375	0.147958993911743	0.257459998130798
Cer 36:0;2	Cer	SL	MEM	36	0	2		0.192390993237495	NA	NA	NA	NA	NA	NA	NA	NA	NA	NA	NA	NA	NA	NA	NA	NA	NA	NA	NA
Cer 38:1;2	Cer	SL	MEM	38	1	2		0.160659000277519	NA	NA	NA	NA	NA	NA	NA	NA	NA	NA	NA	NA	NA	NA	NA	NA	NA	NA	NA
Cer 40:0;1	Cer	SL	MEM	40	0	1		NA	NA	NA	NA	NA	NA	NA	NA	NA	NA	NA	NA	NA	NA	NA	NA	NA	NA	0.191213995218277	NA
Cer 40:1;1	Cer	SL	MEM	40	1	1		NA	NA	NA	NA	NA	NA	0.134252995252609	NA	NA	NA	NA	NA	NA	NA	NA	NA	NA	NA	0.221625998616219	0.15421399474144
Cer 40:1;2	Cer	SL	MEM	40	1	2		0.534735977649689	0.308584004640579	0.244414001703262	0.241980999708176	0.573040008544922	0.314491987228394	0.311881989240646	0.3333939909935	0.370027989149094	0.258843988180161	0.370775014162064	0.265480995178223	NA	0.243681997060776	0.264376997947693	0.27690601348877	0.499271988868713	0.322798997163773	0.368348002433777	0.363122999668121
Cer 40:2;2	Cer	SL	MEM	40	2	2		0.19013799726963	NA	NA	NA	NA	0.140737995505333	0.235587000846863	0.141041994094849	0.179197996854782	NA	0.201545998454094	0.156266003847122	NA	NA	0.155321002006531	NA	0.331081986427307	NA	0.219018995761871	0.173122003674507
Cer 42:0;1	Cer	SL	MEM	42	0	1		NA	NA	NA	NA	NA	NA	0.310573011636734	NA	NA	NA	NA	NA	NA	NA	NA	NA	NA	NA	0.514699995517731	0.186845004558563
Cer 42:1;1	Cer	SL	MEM	42	1	1		0.218189001083374	NA	NA	NA	0.475923985242844	0.249527007341385	1.01566994190216	0.571642994880676	NA	NA	0.191136002540588	NA	NA	NA	NA	NA	0.316644012928009	0.208093002438545	1.39657998085022	0.71747499704361
Cer 42:1;2	Cer	SL	MEM	42	1	2		1.73395001888275	1.1807199716568	0.841390013694763	0.773079991340637	2.50261998176575	1.38393998146057	1.67464005947113	1.47678005695343	1.49265003204346	1.11746001243591	1.22299003601074	0.893966019153595	NA	0.734758973121643	0.914812982082367	1.17094004154205	1.55823004245758	1.56770002841949	1.20829999446869	1.42981994152069
Cer 42:1;3	Cer	SL	MEM	42	1	3		0.48199200630188	NA	NA	NA	0.73512202501297	NA	0.355246007442474	NA	0.344361007213593	NA	NA	NA	NA	NA	NA	NA	NA	NA	NA	NA
Cer 42:2;1	Cer	SL	MEM	42	2	1		0.357769995927811	0.325798004865646	0.250789999961853	0.18699699640274	0.512669026851654	0.32541099190712	0.763462007045746	0.475217998027802	0.194134995341301	0.130136996507645	0.245894998311996	0.163404002785683	NA	NA	NA	NA	0.4478659927845	0.290776997804642	0.984502971172333	0.873052000999451
Cer 42:2;2	Cer	SL	MEM	42	2	2		4.41926002502441	3.32483005523682	3.04080009460449	2.3909900188446	4.44919013977051	2.96019005775452	2.85030007362366	2.59443998336792	3.29199004173279	2.60982990264893	3.57065010070801	3.14327001571655	1.19605994224548	2.36051988601685	2.68285989761353	3.11798000335693	3.85315990447998	3.66856002807617	2.23074007034302	2.54674005508423
Cer 42:2;3	Cer	SL	MEM	42	2	3		0.166151002049446	NA	0.147275999188423	NA	NA	NA	NA	NA	0.154055997729301	NA	NA	NA	NA	NA	NA	NA	NA	NA	NA	NA
Cer 44:1;2	Cer	SL	MEM	44	1	2		NA	NA	NA	NA	0.229227006435394	NA	NA	NA	NA	NA	NA	NA	NA	NA	NA	NA	NA	NA	NA	NA
Cer 44:2;2	Cer	SL	MEM	44	2	2		0.176752999424934	NA	NA	NA	0.410952985286713	0.140793994069099	0.138037994503975	NA	0.218942001461983	NA	0.179029002785683	NA	NA	NA	NA	NA	0.264901012182236	NA	0.208620995283127	NA
CL 68:6;0	CL	GPL	MEM	68	6	0		NA	1.42609000205994	NA	1.27186000347137	3.53342008590698	NA	4.31476020812988	NA	NA	NA	NA	NA	NA	NA	NA	NA	2.93886995315552	2.00025010108948	5.13297986984253	2.66820001602173
CL 70:4;0	CL	GPL	MEM	70	4	0		NA	NA	NA	NA	NA	NA	NA	NA	NA	NA	NA	NA	NA	NA	NA	NA	1.85220003128052	NA	NA	NA
CL 70:5;0	CL	GPL	MEM	70	5	0		NA	NA	NA	NA	2.13110995292664	NA	NA	6.41739988327026	NA	NA	NA	NA	NA	NA	NA	NA	NA	2.72830009460449	NA	NA
CL 70:6;0	CL	GPL	MEM	70	6	0		NA	NA	NA	NA	4.88156986236572	NA	4.01981019973755	9.59360027313232	NA	NA	NA	NA	NA	NA	NA	NA	1.95334005355835	NA	6.37036991119385	NA
CL 70:7;0	CL	GPL	MEM	70	7	0		5.19203996658325	6.04090023040771	4.66250991821289	4.17266988754272	8.70728969573975	7.33317995071411	7.21733999252319	5.37260007858276	NA	NA	NA	NA	NA	3.66325998306274	3.81512999534607	3.99836993217468	5.70116996765137	3.69181990623474	11.1159000396729	5.73007011413574
CL 72:5;0	CL	GPL	MEM	72	5	0		NA	NA	4.65535020828247	NA	NA	NA	NA	6.29905986785889	NA	NA	NA	NA	NA	NA	1.75750005245209	NA	2.55061006546021	NA	NA	NA
CL 72:6;0	CL	GPL	MEM	72	6	0		9.31919956207275	7.60038995742798	10.6815004348755	6.87367010116577	13.3754997253418	8.01595973968506	13.9518003463745	12.9018001556396	10.7051000595093	7.39166021347046	10.2023000717163	7.20101022720337	2.64040994644165	6.82605981826782	7.77066993713379	6.65810012817383	9.17496967315674	8.13694000244141	10.9850997924805	7.6357798576355
CL 72:7;0	CL	GPL	MEM	72	7	0		14.7440004348755	11.6625003814697	13.6898002624512	12.1049995422363	16.2569999694824	11.1967000961304	14.6392002105713	14.4603004455566	15.3992004394531	12.8756999969482	14.3500003814697	10.7845001220703	6.37082004547119	12.6493997573853	10.1892004013062	11.9393997192383	9.67733001708984	7.67809009552002	15.3245000839233	9.82627010345459
CL 72:8;0	CL	GPL	MEM	72	8	0		13.9119997024536	12.9111995697021	14.1906995773315	12.3968000411987	12.1124000549316	10.1393003463745	8.57238006591797	8.47253036499023	16.3502998352051	15.4244003295898	13.2519998550415	11.2161998748779	7.49897003173828	12.2421998977661	9.10323047637939	8.7446403503418	6.92441987991333	6.17228984832764	13.0666999816895	8.60830020904541
CL 74:8;0	CL	GPL	MEM	74	8	0		NA	1.62963998317719	2.85072994232178	1.62340998649597	2.38494992256165	NA	NA	NA	NA	NA	NA	NA	NA	NA	NA	NA	NA	NA	NA	NA
CL 74:9;0	CL	GPL	MEM	74	9	0		NA	1.74121999740601	2.80849003791809	2.63372993469238	2.16753005981445	NA	NA	NA	NA	NA	NA	NA	NA	NA	NA	NA	NA	NA	NA	NA
DAG 14:0;0_17:1;0	DAG	GL	MEM	31	1	0		0.11396399885416	NA	NA	NA	NA	NA	NA	NA	NA	NA	NA	NA	NA	NA	NA	NA	NA	NA	NA	NA
DAG 14:0;0_18:1;0	DAG	GL	MEM	32	1	0		NA	NA	NA	NA	NA	NA	NA	1.42249000072479	NA	NA	NA	NA	NA	NA	NA	NA	NA	NA	NA	NA
DAG 14:0;0_18:2;0	DAG	GL	MEM	32	2	0		0.34154999256134	NA	NA	NA	NA	NA	NA	NA	NA	NA	NA	NA	NA	NA	NA	NA	NA	NA	NA	NA
DAG 14:0;0_20:1;0	DAG	GL	MEM	34	1	0		NA	NA	NA	NA	NA	NA	NA	0.145405992865562	NA	NA	NA	NA	NA	NA	NA	NA	NA	NA	NA	NA
DAG 16:0;0_16:0;0	DAG	GL	MEM	32	0	0		NA	NA	NA	NA	NA	NA	NA	30.6650009155273	NA	NA	NA	NA	NA	NA	NA	NA	NA	NA	NA	NA
DAG 16:0;0_18:1;0	DAG	GL	MEM	34	1	0		13.1456003189087	10.6976003646851	8.28160953521729	11.2321996688843	8.22924041748047	12.3776998519897	13.0233001708984	26.5533008575439	9.474289894104	12.0380001068115	8.54811954498291	7.45144987106323	NA	9.8574104309082	7.88453006744385	12.3983001708984	7.48412990570068	9.43391036987305	12.5599002838135	16.5867004394531
DAG 16:0;0_18:2;0	DAG	GL	MEM	34	2	0		3.6565899848938	2.51648998260498	1.86635994911194	2.35415005683899	1.88575994968414	2.13126993179321	2.12169003486633	3.47118997573853	3.136470079422	3.07262992858887	2.0839900970459	1.55693995952606	NA	2.63192009925842	1.69345998764038	2.33876991271973	1.63694000244141	1.86177003383636	2.46264004707336	2.88593006134033
DAG 16:0;0_18:3;0	DAG	GL	MEM	34	3	0		0.451038986444473	NA	NA	0.863919973373413	NA	NA	NA	NA	NA	NA	NA	NA	NA	NA	NA	NA	NA	NA	NA	NA
DAG 16:0;0_20:1;0	DAG	GL	MEM	36	1	0		NA	0.976454973220825	0.699187994003296	1.14719998836517	0.744077026844025	1.1070499420166	1.36621999740601	3.34882998466492	0.703688025474548	0.901216983795166	NA	0.753656983375549	0.416810989379883	0.632650971412659	0.751471996307373	1.26784002780914	0.781552016735077	0.713008999824524	0.801180005073547	1.41428005695343
DAG 16:0;0_20:2;0	DAG	GL	MEM	36	2	0		0.682802975177765	0.61607700586319	0.602523982524872	0.874876976013184	0.447403997182846	0.516817986965179	0.777839004993439	1.16805005073547	0.71808797121048	0.867482006549835	0.551428020000458	0.541523993015289	0.268288999795914	0.607275009155273	0.58236300945282	0.850526988506317	0.436195999383926	0.56402999162674	0.601713001728058	0.919036984443665
DAG 16:0;0_20:3;0	DAG	GL	MEM	36	3	0		0.930930018424988	0.994024991989136	0.74050098657608	1.06907999515533	0.898559987545013	0.956548988819122	0.923409998416901	1.17479002475739	0.996906995773315	1.2352499961853	0.75805002450943	0.85996401309967	0.647871017456055	1.47362005710602	0.843639016151428	1.22000002861023	0.800805985927582	0.805885016918182	0.838150978088379	0.861243009567261
DAG 16:0;0_20:4;0	DAG	GL	MEM	36	4	0		0.901010990142822	1.22321999073029	1.16646003723145	1.20290005207062	0.941870987415314	0.822817981243134	1.44491994380951	1.36756002902985	1.73306000232697	1.21495997905731	1.13043999671936	1.00700998306274	0.732197999954224	1.40732002258301	1.26115000247955	1.31884002685547	0.995094001293182	1.43901002407074	1.31992995738983	1.24536001682281
DAG 16:0;0_22:1;0	DAG	GL	MEM	38	1	0		NA	NA	NA	NA	NA	NA	1.19245994091034	2.07932996749878	NA	NA	NA	NA	NA	NA	NA	NA	NA	NA	NA	NA
DAG 16:0;0_22:2;0	DAG	GL	MEM	38	2	0		NA	NA	NA	NA	NA	NA	NA	0.649469017982483	NA	NA	NA	NA	NA	NA	NA	NA	NA	NA	NA	0.287241995334625
DAG 16:0;0_22:3;0	DAG	GL	MEM	38	3	0		NA	NA	NA	NA	NA	NA	NA	0.439029008150101	NA	NA	NA	NA	NA	NA	NA	NA	NA	NA	NA	NA
DAG 16:0;0_22:4;0	DAG	GL	MEM	38	4	0		0.636102974414825	0.580829977989197	0.710911989212036	0.935626983642578	0.4983049929142	0.433647006750107	0.318473994731903	0.508010029792786	0.673476994037628	0.962504982948303	0.759283006191254	0.968755006790161	0.365756988525391	0.840776026248932	1.02515995502472	1.02660000324249	0.628718972206116	0.751500010490417	0.551658987998962	0.749172985553741
DAG 16:0;0_22:5;0	DAG	GL	MEM	38	5	0		NA	NA	NA	0.407375991344452	NA	NA	NA	NA	NA	0.355388998985291	NA	NA	NA	NA	0.363348007202148	0.339282006025314	NA	0.333765000104904	NA	NA
DAG 16:1;0_18:0;0	DAG	GL	MEM	34	1	0		1.10685002803802	NA	NA	NA	NA	NA	NA	NA	NA	NA	NA	NA	NA	NA	NA	NA	NA	NA	NA	NA
DAG 16:1;0_18:2;0	DAG	GL	MEM	34	3	0		1.80981004238129	NA	NA	NA	NA	NA	NA	NA	NA	NA	NA	NA	NA	NA	NA	NA	NA	NA	NA	NA
DAG 16:1;0_20:1;0	DAG	GL	MEM	36	2	0		0.105791002511978	0.07395800203085	NA	0.110059000551701	0.096616998314858	0.124959997832775	NA	0.25627800822258	NA	NA	0.075544498860836	0.068352900445461	NA	NA	NA	0.091537103056908	NA	0.097918801009655	0.098996497690678	0.182703003287315
DAG 18:0;0_18:1;0	DAG	GL	MEM	36	1	0		7.48207998275757	NA	NA	NA	NA	NA	NA	NA	NA	NA	NA	NA	NA	NA	NA	NA	NA	NA	NA	NA
DAG 18:0;0_18:2;0	DAG	GL	MEM	36	2	0		1.7435200214386	1.28088998794556	1.00379002094269	1.07904005050659	1.13882994651794	0.955367982387543	1.48220002651215	1.17603003978729	1.51152002811432	1.42470002174377	0.790862023830414	0.556128978729248	0.435900002717972	0.93352198600769	0.744472026824951	0.823737025260925	0.69609397649765	0.749172985553741	1.15226995944977	1.23462998867035
DAG 18:0;0_20:1;0	DAG	GL	MEM	38	1	0		NA	NA	NA	NA	NA	NA	0.166213005781174	0.292306989431381	NA	NA	NA	NA	NA	NA	NA	NA	NA	NA	NA	NA
DAG 18:0;0_20:2;0	DAG	GL	MEM	38	2	0		NA	NA	NA	NA	NA	NA	NA	0.562932014465332	NA	NA	NA	NA	NA	NA	NA	NA	NA	NA	NA	0.238312005996704
DAG 18:0;0_20:3;0	DAG	GL	MEM	38	3	0		1.48192000389099	NA	NA	1.19323003292084	2.83199000358582	1.75300002098083	4.1875901222229	2.90076994895935	2.528480052948	1.56804001331329	1.39683997631073	NA	NA	NA	1.41840994358063	1.5251499414444	1.77303004264832	1.39505994319916	1.79027998447418	2.10770988464355
DAG 18:0;0_20:4;0	DAG	GL	MEM	38	4	0		3.71856999397278	3.63550996780396	2.97681999206543	3.85868000984192	3.81280994415283	2.77269005775452	3.5387499332428	2.9805600643158	4.66191005706787	3.95573997497559	2.79342007637024	2.9399299621582	1.24046003818512	3.09394001960754	3.49839997291565	3.45338988304138	3.18899011611938	3.17673993110657	2.48203992843628	3.03382992744446
DAG 18:0;0_22:4;0	DAG	GL	MEM	40	4	0		NA	NA	NA	1.06617999076843	NA	NA	NA	NA	NA	NA	1.41278994083405	NA	NA	NA	NA	NA	NA	NA	NA	NA
DAG 18:0;0_22:5;0	DAG	GL	MEM	40	5	0		NA	NA	NA	0.502659022808075	NA	NA	NA	NA	NA	0.343501001596451	NA	NA	NA	NA	NA	NA	NA	NA	NA	NA
DAG 18:1;0_18:1;0	DAG	GL	MEM	36	2	0		5.01635980606079	4.66808986663818	2.987459897995	4.44906997680664	3.42123007774353	4.25958013534546	4.83048009872437	6.56482982635498	3.42400002479553	4.24675989151001	3.00072002410889	3.13103008270264	NA	3.39105010032654	2.91313004493713	4.15855979919434	3.15232992172241	4.08100986480713	4.18167018890381	5.56164979934692
DAG 18:1;0_18:2;0	DAG	GL	MEM	36	3	0		3.97368001937866	3.39580988883972	2.7239100933075	2.72804999351501	2.4447500705719	3.20095992088318	2.6033399105072	3.42728996276855	3.22259998321533	3.33213996887207	NA	NA	2.50638008117676	3.24903988838196	2.4036500453949	2.82727003097534	2.5382399559021	2.63134002685547	2.79024004936218	2.87988996505737
DAG 18:1;0_18:3;0	DAG	GL	MEM	36	4	0		0.624593019485474	0.515253007411957	0.527897000312805	0.631132006645203	0.469314992427826	0.301160991191864	NA	NA	0.581139028072357	0.562016010284424	NA	0.634513974189758	0.513642013072968	0.612460970878601	0.514267027378082	0.405791997909546	0.414119005203247	NA	NA	0.525337994098663
DAG 18:1;0_20:1;0	DAG	GL	MEM	38	2	0		NA	NA	NA	NA	NA	NA	NA	2.07534003257751	NA	NA	NA	NA	NA	NA	NA	NA	NA	NA	NA	1.00668001174927
DAG 18:1;0_20:2;0	DAG	GL	MEM	38	3	0		0.381098002195358	NA	NA	0.69778299331665	0.268985003232956	0.268476992845535	NA	NA	NA	0.605590999126434	NA	NA	NA	NA	NA	NA	NA	0.613915026187897	0.269338995218277	0.627478003501892
DAG 18:1;0_20:3;0	DAG	GL	MEM	38	4	0		0.682331025600433	0.911656022071838	0.471938014030457	0.79925799369812	0.572489976882935	0.607182025909424	0.543308019638062	0.889720976352692	0.676873981952667	0.936191976070404	0.510371029376984	0.602465987205505	0.176028996706009	0.727557003498077	0.528728008270264	0.834020972251892	0.505761981010437	0.698885977268219	0.515816986560822	0.76257598400116
DAG 18:1;0_20:4;0	DAG	GL	MEM	38	5	0		2.0208899974823	2.68751001358032	NA	1.61568999290466	1.86854994297028	1.91133999824524	1.89445996284485	2.05314993858337	1.93824005126953	1.28997004032135	1.60835003852844	1.70088005065918	NA	2.20314002037048	1.1640100479126	1.31710994243622	1.71679997444153	1.44657003879547	1.76581001281738	1.85809004306793
DAG 18:1;0_22:3;0	DAG	GL	MEM	40	4	0		NA	NA	NA	0.325282990932465	NA	NA	NA	NA	NA	NA	NA	NA	NA	NA	NA	NA	NA	NA	NA	NA
DAG 18:1;0_22:4;0	DAG	GL	MEM	40	5	0		NA	NA	NA	1.15018999576569	NA	NA	NA	NA	NA	0.963109016418457	NA	NA	NA	NA	NA	NA	NA	NA	NA	NA
DAG 18:2;0_20:2;0	DAG	GL	MEM	38	4	0		0.143533006310463	0.093954503536224	0.115617997944355	0.137104004621506	NA	NA	NA	NA	0.151085004210472	0.183491006493568	NA	NA	NA	NA	NA	NA	NA	NA	NA	NA
DAG 18:2;0_20:3;0	DAG	GL	MEM	38	5	0		NA	0.246213003993034	NA	NA	NA	NA	NA	NA	NA	0.234906002879143	NA	NA	NA	NA	NA	NA	NA	NA	NA	NA
HexCer 34:1;2	HexCer	SL	MEM	34	1	2		1.49772000312805	7.64461994171143	2.07685995101929	8.69532012939453	1.64437997341156	4.16706991195679	0.902985990047455	2.43659996986389	0.816709995269775	4.43062019348145	1.83614003658295	6.69762992858887	0.650267004966736	9.41928005218506	1.53053998947144	5.83557987213135	1.64761996269226	3.14120006561279	0.803610980510712	5.18953990936279
HexCer 40:1;2	HexCer	SL	MEM	40	1	2		NA	NA	NA	NA	NA	NA	NA	NA	NA	NA	NA	NA	NA	NA	NA	NA	NA	NA	NA	0.68505597114563
HexCer 40:1;3	HexCer	SL	MEM	40	1	3		NA	NA	NA	NA	NA	NA	NA	NA	NA	NA	NA	NA	0.509061992168427	1.17631995677948	NA	NA	NA	NA	NA	NA
HexCer 42:1;2	HexCer	SL	MEM	42	1	2		NA	1.72233998775482	NA	1.42026996612549	NA	1.27416002750397	NA	1.22276997566223	NA	1.11696994304657	NA	1.62329995632172	NA	1.80687999725342	NA	1.31137001514435	1.3539799451828	1.44308996200562	NA	1.45441997051239
HexCer 42:1;3	HexCer	SL	MEM	42	1	3		NA	NA	0.657878994941711	0.925634980201721	1.23968005180359	0.636352002620697	1.19725000858307	1.02572000026703	1.08357000350952	NA	0.539211988449097	NA	0.81651097536087	1.6870299577713	0.998088002204895	NA	1.47028994560242	NA	0.700357973575592	NA
HexCer 42:2;2	HexCer	SL	MEM	42	2	2		1.03903996944427	2.73329997062683	1.21923005580902	3.00997996330261	1.32212996482849	2.21099996566772	0.6666179895401	1.4111499786377	0.724593997001648	1.87413001060486	2.12801003456116	4.31934022903442	0.531903982162476	4.06507015228271	1.25947999954224	2.07750010490417	2.14075994491577	2.37717008590698	0.654766023159027	1.97959005832672
LPA 16:2;0	LPA	GPL	LYS	16	2	0		NA	NA	NA	0.53370201587677	NA	NA	NA	NA	NA	NA	NA	NA	1.44190001487732	NA	NA	NA	NA	NA	NA	NA
LPC 16:0;0	LPC	GPL	LYS	16	0	0		NA	0.878977000713348	0.70320200920105	0.89841902256012	0.68232399225235	0.756200015544891	0.714196026325226	0.593173980712891	0.797186017036438	0.710695028305054	NA	0.849838018417358	NA	0.709957003593445	0.502538979053497	0.603187024593353	0.688425004482269	NA	0.520573973655701	0.459704011678696
LPC 18:0;0	LPC	GPL	LYS	18	0	0		NA	0.916985988616943	0.741778016090393	0.805370986461639	NA	0.688154995441437	0.72350001335144	NA	0.690090000629425	0.751682996749878	NA	1.01268994808197	NA	0.957777976989746	0.580327987670898	0.622830986976624	NA	NA	NA	NA
LPE 18:0;0	LPE	GPL	LYS	18	0	0		0.320784986019135	0.40777400135994	0.319770991802216	0.386624991893768	0.405301004648209	0.456963986158371	0.626600980758667	0.499417006969452	0.384093999862671	0.363765001296997	0.244696006178856	NA	NA	0.281576007604599	0.229632005095482	0.296725004911423	0.159279003739357	0.166831001639366	0.318713009357452	0.255432993173599
LPE 18:1;0	LPE	GPL	LYS	18	1	0		NA	NA	NA	NA	NA	NA	NA	0.185453996062279	NA	NA	NA	NA	NA	NA	NA	NA	NA	NA	NA	NA
LPE 20:3;0	LPE	GPL	LYS	20	3	0		NA	0.202806994318962	0.239289000630379	0.221342995762825	0.335611999034882	0.233603000640869	0.263938993215561	0.234603002667427	0.322715997695923	NA	0.297282993793488	NA	NA	0.190408006310463	0.212119996547699	NA	NA	NA	0.191951006650925	0.243230000138283
LPE 20:4;0	LPE	GPL	LYS	20	4	0		NA	0.192398995161057	NA	0.214369997382164	0.19862599670887	0.235621005296707	0.26341301202774	NA	NA	0.21204200387001	NA	NA	0.15879799425602	0.2552590072155	0.212851002812386	0.16915600001812	0.250467985868454	0.196531996130943	0.263980001211166	0.202800005674362
LPE O-16:1;0	LPE O-	GPL	LYS	16	1	0		NA	0.295738011598587	NA	0.244786992669106	0.430422008037567	0.38917401432991	0.559692978858948	0.413964003324509	0.228526994585991	0.223130002617836	NA	NA	NA	0.251500010490417	0.212112993001938	0.265042990446091	0.221652001142502	0.193919003009796	0.265394985675812	0.32421600818634
LPE O-18:1;0	LPE O-	GPL	LYS	18	1	0		0.26164698600769	0.461623013019562	0.249230995774269	0.41057100892067	0.338582009077072	0.41745400428772	0.37975600361824	0.454789996147156	0.336593002080917	0.31469801068306	NA	0.296021997928619	0.144766002893448	0.37023600935936	0.172617003321648	0.273283988237381	0.224324002861977	0.301573008298874	0.281610995531082	0.325338989496231
LPG 18:1;0	LPG	GPL	LYS	18	1	0		0.760595977306366	0.73114800453186	0.559399008750916	0.55374002456665	1.12422001361847	NA	0.968744993209839	NA	0.505286991596222	NA	NA	0.474931001663208	NA	NA	0.659416019916534	0.599919974803925	0.942260980606079	0.734107971191406	1.01811003684998	0.847983002662659
LPI 18:0;0	LPI	GPL	LYS	18	0	0		2.84438991546631	2.95389008522034	2.19137001037598	2.75238990783691	3.18612003326416	3.32853007316589	5.67695999145508	4.252610206604	2.51151990890503	2.54691004753113	1.81939995288849	2.14351010322571	NA	2.45465993881226	2.15874004364014	2.36899995803833	2.42371010780334	2.26046991348267	3.22864007949829	3.16260004043579
PA 16:0;0_16:0;0	PA	GPL	MEM	32	0	0		NA	NA	NA	NA	NA	NA	4.59111976623535	6.25843000411987	NA	NA	NA	NA	NA	NA	NA	NA	NA	2.67863988876343	2.67504000663757	2.98607993125916
PA 16:0;0_18:0;0	PA	GPL	MEM	34	0	0		1.25452995300293	1.40486001968384	0.957265019416809	1.4123899936676	NA	NA	2.10170006752014	NA	2.21464991569519	2.20456004142761	NA	1.36160004138947	NA	NA	NA	1.48672997951508	1.1030900478363	1.29077994823456	NA	NA
PA 16:0;0_18:1;0	PA	GPL	MEM	34	1	0		NA	2.96317005157471	NA	2.20684003829956	NA	2.95135998725891	2.97279000282288	3.82279992103577	NA	2.64768004417419	NA	3.24040007591248	NA	NA	NA	3.40950989723206	2.69894003868103	3.54693007469177	4.7052001953125	4.33705997467041
PA 17:0;0_17:1;0	PA	GPL	MEM	34	1	0		NA	NA	NA	NA	NA	NA	NA	1.2035299539566	NA	NA	NA	NA	NA	NA	NA	NA	NA	NA	NA	NA
PA 18:0;0_18:0;0	PA	GPL	MEM	36	0	0		NA	NA	NA	NA	NA	NA	NA	5.91329002380371	NA	NA	NA	NA	NA	NA	NA	NA	NA	NA	NA	NA
PC 14:0;0_14:0;0	PC	GPL	MEM	28	0	0		NA	NA	NA	NA	NA	NA	NA	2.03575992584229	NA	NA	NA	NA	NA	NA	NA	2.72188997268677	NA	NA	NA	NA
PC 14:0;0_16:0;0	PC	GPL	MEM	30	0	0		43.0856018066406	67.0770034790039	33.9163017272949	65.752799987793	77.5873031616211	62.7507019042969	55.149299621582	73.9365005493164	37.228199005127	45.826099395752	41.8252983093262	57.2979011535645	15.1681003570557	55.5830993652344	43.2467994689941	78.1774978637695	53.8941993713379	54.6697006225586	35.7704010009766	57.4566993713379
PC 14:0;0_17:0;0	PC	GPL	MEM	31	0	0		1.0836900472641	1.63875997066498	0.861047983169556	1.47650003433228	0.978655993938446	0.931209027767181	NA	NA	0.555401980876923	0.840354979038239	0.961561977863312	1.24017000198364	NA	0.694235980510712	0.710860013961792	0.994798004627228	0.716049015522003	NA	0.45914500951767	0.762700974941254
PC 14:0;0_17:1;0	PC	GPL	MEM	31	1	0		NA	0.984622001647949	NA	NA	NA	0.869570970535278	0.652083992958069	1.01736998558044	NA	NA	NA	NA	NA	NA	NA	NA	NA	NA	0.793455004692078	NA
PC 14:0;0_18:0;0	PC	GPL	MEM	32	0	0		17.6622009277344	15.7623996734619	19.3421993255615	17.7176990509033	20.2394008636475	14.0420999526978	15.7618999481201	14.6781997680664	16.3726997375488	16.0387992858887	17.6870002746582	15.5903997421265	6.20806980133057	17.1438999176025	16.8871002197266	16.5823001861572	17.8022003173828	14.9461002349854	13.644100189209	16.9601001739502
PC 14:0;0_18:1;0	PC	GPL	MEM	32	1	0		35.9205017089844	37.5289001464844	23.9058990478516	34.9603004455566	55.8939018249512	36.9506988525391	40.0400009155273	36.4701995849609	22.5396003723145	24.5550994873047	29.0167007446289	33.918098449707	12.3008003234863	31.4328994750977	29.6781997680664	38.9001007080078	44.6529998779297	36.771598815918	33.5956993103027	39.4662017822266
PC 14:0;0_18:2;0	PC	GPL	MEM	32	2	0		143.115997314453	117.976997375488	90.2516021728516	86.7155990600586	147.464004516602	127.311996459961	199.078994750977	119.752998352051	147.024993896484	110.268997192383	66.6334991455078	63.4711990356445	36.891300201416	102.425003051758	89.8283004760742	86.738899230957	121.733001708984	72.7003021240234	120.996002197266	90.111198425293
PC 14:0;0_20:1;0	PC	GPL	MEM	34	1	0		1.35959994792938	1.93586003780365	1.70702004432678	2.5440399646759	4.45641994476318	3.89474010467529	3.56986999511719	2.94056010246277	0.985284984111786	NA	2.0789999961853	3.39884996414185	0.530363976955414	1.24763000011444	2.20841002464294	2.78629994392395	3.819659948349	3.88499999046326	3.33191990852356	4.33924007415771
PC 14:0;0_20:2;0	PC	GPL	MEM	34	2	0		0.943305015563965	1.29077005386353	1.81907999515533	2.52340006828308	2.80137991905212	1.06080996990204	1.4164799451828	1.5986100435257	0.911150991916656	NA	1.02813005447388	2.23762989044189	0.330568999052048	1.71019005775452	2.44898009300232	2.5012800693512	2.78762006759644	1.79874002933502	2.22586989402771	2.26933002471924
PC 14:0;0_20:3;0	PC	GPL	MEM	34	3	0		2.09675002098083	2.21066999435425	1.84532999992371	2.43298006057739	3.10362005233765	2.50863003730774	NA	NA	1.78213000297546	2.27985000610352	NA	2.41874003410339	0.923445999622345	3.64636993408203	2.11737990379333	3.74073004722595	2.98435997962952	2.04917001724243	NA	2.36775994300842
PC 14:0;0_20:4;0	PC	GPL	MEM	34	4	0		41.1948013305664	52.7869987487793	36.8007011413574	40.8370018005371	51.236400604248	38.0964012145996	NA	NA	NA	39.9874000549316	31.2576999664307	36.0457992553711	NA	49.3181991577148	35.9552001953125	47.4776000976562	37.9486999511719	31.476900100708	NA	30.0263996124268
PC 14:0;0_22:1;0	PC	GPL	MEM	36	1	0		NA	NA	NA	NA	0.385679990053177	NA	NA	NA	NA	NA	NA	0.278555989265442	NA	NA	NA	NA	NA	NA	NA	NA
PC 14:0;0_22:2;0	PC	GPL	MEM	36	2	0		NA	NA	NA	NA	NA	0.658277988433838	NA	NA	NA	NA	NA	NA	NA	NA	NA	NA	NA	NA	NA	NA
PC 14:0;0_22:3;0	PC	GPL	MEM	36	3	0		NA	NA	NA	0.739244997501373	NA	NA	NA	NA	NA	NA	NA	0.498528987169266	NA	NA	0.81011700630188	0.822538018226624	1.80931997299194	NA	NA	NA
PC 14:0;0_22:4;0	PC	GPL	MEM	36	4	0		NA	2.27860999107361	4.16007995605469	4.92222023010254	NA	2.40721011161804	NA	NA	2.99552989006042	NA	4.12249994277954	4.41399002075195	NA	4.03788995742798	6.14143991470337	5.56873989105225	4.75826978683472	3.39264011383057	NA	NA
PC 14:0;0_22:5;0	PC	GPL	MEM	36	5	0		NA	NA	NA	NA	NA	NA	NA	NA	NA	NA	NA	NA	NA	NA	NA	8.7865104675293	NA	NA	NA	NA
PC 15:0;0_15:0;0	PC	GPL	MEM	30	0	0		0.371033996343613	0.916867971420288	0.253520995378494	0.546190023422241	1.78174996376038	1.42983996868134	1.54861998558044	1.56901001930237	0.519145011901855	0.745411992073059	0.325049996376038	0.731970012187958	0.340593993663788	0.872390985488892	0.634509027004242	0.779493987560272	0.898927986621857	0.487913995981216	0.977191984653473	1.23731994628906
PC 15:0;0_16:0;0	PC	GPL	MEM	31	0	0		15.7325000762939	23.4174003601074	11.601900100708	23.8558006286621	16.1720008850098	18.6902008056641	16.07200050354	21.5578994750977	13.887900352478	20.1718997955322	14.7887001037598	22.854700088501	6.71379995346069	22.4452991485596	15.2775001525879	24.2539005279541	12.6583995819092	18.9141006469727	7.55543994903564	18.2224998474121
PC 15:0;0_16:1;0	PC	GPL	MEM	31	1	0		5.72070980072021	6.71501016616821	NA	NA	12.319299697876	8.25450038909912	6.24050998687744	NA	NA	4.02548980712891	3.28776001930237	NA	3.37518000602722	5.34056997299194	2.84470009803772	8.20024967193604	NA	5.90958976745605	5.87739992141724	NA
PC 15:0;0_17:1;0	PC	GPL	MEM	32	1	0		NA	0.572520017623901	NA	NA	1.09386003017426	1.27576005458832	NA	0.713349997997284	NA	NA	NA	NA	NA	NA	0.479844003915787	0.485859006643295	NA	0.50901997089386	0.763300001621246	0.691781997680664
PC 15:0;0_18:0;0	PC	GPL	MEM	33	0	0		0.786795020103455	1.28562998771667	NA	0.907190024852753	NA	0.948269009590149	NA	NA	1.1486200094223	1.13153994083405	0.660224974155426	1.07085001468658	0.606814026832581	1.08557999134064	0.814813017845154	1.13694000244141	0.953100979328156	0.953734993934631	NA	1.31560003757477
PC 15:0;0_18:1;0	PC	GPL	MEM	33	1	0		27.8278999328613	27.9529991149902	20.5925998687744	23.7082004547119	45.594898223877	28.9099998474121	33.986198425293	29.4580993652344	24.0025997161865	21.5284004211426	21.7593002319336	22.0118999481201	11.5307998657227	23.05299949646	21.8733005523682	23.9529991149902	31.9638004302979	26.9972991943359	28.5688991546631	33.1996002197266
PC 15:0;0_18:2;0	PC	GPL	MEM	33	2	0		20.9321994781494	NA	NA	12.9886999130249	NA	13.5493001937866	NA	NA	19.1380996704102	15.8908004760742	NA	NA	6.40137004852295	12.9275999069214	12.1083002090454	NA	NA	NA	NA	15.3894996643066
PC 15:0;0_20:1;0	PC	GPL	MEM	35	1	0		1.10480999946594	NA	NA	NA	NA	1.75582003593445	NA	1.67375004291534	NA	NA	NA	1.10588002204895	NA	NA	NA	NA	2.0160698890686	1.63133001327515	2.16007995605469	NA
PC 15:0;0_20:2;0	PC	GPL	MEM	35	2	0		NA	NA	NA	NA	5.30767011642456	NA	NA	NA	NA	NA	NA	NA	NA	NA	1.62168002128601	NA	NA	NA	NA	NA
PC 15:0;0_20:3;0	PC	GPL	MEM	35	3	0		NA	NA	NA	NA	NA	NA	NA	NA	NA	NA	NA	NA	NA	10.8812999725342	NA	NA	NA	NA	NA	NA
PC 15:0;0_20:4;0	PC	GPL	MEM	35	4	0		NA	NA	NA	NA	NA	NA	NA	NA	NA	NA	NA	NA	NA	8.97060012817383	NA	NA	NA	NA	NA	NA
PC 15:1;0_16:0;0	PC	GPL	MEM	31	1	0		NA	NA	NA	NA	NA	NA	NA	6.52915000915527	NA	NA	NA	NA	NA	NA	NA	NA	NA	NA	NA	NA
PC 16:0;0_16:0;0	PC	GPL	MEM	32	0	0		306.457000732422	478.829010009766	282.914001464844	471.144989013672	311.218994140625	337.341003417969	265.320007324219	393.316986083984	278.337005615234	403.360992431641	300.575988769531	433.700012207031	96.9755020141602	394.22900390625	291.197998046875	459.781005859375	280.513000488281	351.636993408203	167.626007080078	383.274993896484
PC 16:0;0_16:1;0	PC	GPL	MEM	32	1	0		116.607002258301	145.72900390625	72.7626037597656	117.611000061035	201.061004638672	144.811004638672	125.392997741699	131.725006103516	86.9737014770508	94.2975997924805	91.9376983642578	103.584999084473	42.5176010131836	109.285003662109	83.9103012084961	129.695007324219	134.692001342773	98.4243011474609	103.294998168945	116.480003356934
PC 16:0;0_16:2;0	PC	GPL	MEM	32	2	0		59.5022010803223	79.2570037841797	54.8086013793945	73.1358032226562	46.8443984985352	49.6562004089355	56.2780990600586	48.3394012451172	38.4795989990234	49.7471008300781	44.2368011474609	59.7164001464844	25.5464000701904	85.6289978027344	57.225700378418	62.4364013671875	46.9495010375977	45.1950988769531	34.684398651123	41.0709991455078
PC 16:0;0_17:1;0	PC	GPL	MEM	33	1	0		33.6678009033203	31.8113994598389	27.2961006164551	30.7810001373291	42.1179008483887	28.5639991760254	28.0074005126953	24.6497001647949	30.2458992004395	25.8661003112793	30.4444999694824	29.5785999298096	16.320499420166	31.2747993469238	29.4398994445801	31.1016998291016	35.0168991088867	28.4186000823975	29.7775001525879	35.5646018981934
PC 16:0;0_18:0;0	PC	GPL	MEM	34	0	0		70.5078964233398	89.0723037719727	73.4757995605469	99.0110015869141	76.4502029418945	77.2848968505859	78.5800018310547	90.9297027587891	73.2772979736328	91.5240020751953	67.6290969848633	91.3482971191406	35.5205993652344	87.8009033203125	69.7233963012695	88.9222030639648	67.8998031616211	77.47509765625	63.4902000427246	109.374000549316
PC 16:0;0_18:1;0	PC	GPL	MEM	34	1	0		945.289978027344	904.31201171875	742.681030273438	805.849975585938	1204.5	804.02001953125	914.934997558594	791.289978027344	764.676025390625	711.682983398438	757.846984863281	761.049011230469	344.93798828125	737.601013183594	680.731018066406	790.965026855469	938.640014648438	763.617004394531	773.546997070312	952.890991210938
PC 16:0;0_18:2;0	PC	GPL	MEM	34	2	0		284.834991455078	230.662994384766	188.119995117188	170.578994750977	273.243988037109	164.15299987793	195.212997436523	154.190994262695	264.287994384766	220.164001464844	153.356994628906	121.144996643066	79.5015029907227	149.35400390625	146.350997924805	150.302993774414	184.996994018555	132.889999389648	180.876007080078	166.656005859375
PC 16:0;0_18:3;0	PC	GPL	MEM	34	3	0		7.50197982788086	10.2523002624512	6.1693000793457	9.33708000183105	9.2852201461792	7.74746990203857	7.98126983642578	8.17133045196533	6.5089898109436	7.63369989395142	6.45469999313354	6.62862014770508	3.11984992027283	9.10326957702637	7.11367988586426	8.24520015716553	6.88909006118774	6.98812007904053	7.27323007583618	5.82656002044678
PC 16:0;0_19:1;0	PC	GPL	MEM	35	1	0		5.20306015014648	5.25834989547729	6.47907018661499	6.53638982772827	8.18148994445801	4.74570989608765	6.40093994140625	4.11294984817505	4.42383003234863	3.96880006790161	5.65758991241455	5.71308994293213	2.5861599445343	5.2685399055481	4.74705982208252	5.27372980117798	5.74355983734131	4.62296009063721	4.745530128479	6.50163984298706
PC 16:0;0_19:2;0	PC	GPL	MEM	35	2	0		3.13735008239746	NA	3.83927011489868	NA	3.28362011909485	NA	NA	NA	3.44202995300293	NA	3.63144993782043	NA	NA	3.29713010787964	2.90089011192322	3.66359996795654	3.57907009124756	NA	NA	NA
PC 16:0;0_20:1;0	PC	GPL	MEM	36	1	0		26.673900604248	26.9020004272461	34.1692008972168	35.0694999694824	44.882999420166	33.4362983703613	42.6291007995605	35.217399597168	27.6840000152588	25.1163997650146	31.3549003601074	35.0442008972168	10.5958003997803	27.6581993103027	27.7472991943359	31.3316993713379	41.2383995056152	31.6842994689941	35.8662986755371	47.951000213623
PC 16:0;0_20:2;0	PC	GPL	MEM	36	2	0		49.5462989807129	43.2154998779297	50.4351005554199	52.8956985473633	52.8077011108398	37.1814994812012	44.413200378418	31.37380027771	51.6025009155273	42.7100982666016	44.1713981628418	46.7705993652344	18.7385997772217	44.8070983886719	44.0828018188477	42.9691009521484	53.6511993408203	40.2248001098633	41.0942001342773	53.0071983337402
PC 16:0;0_20:3;0	PC	GPL	MEM	36	3	0		38.4856986999512	46.423900604248	34.9121017456055	47.4080009460449	45.7995986938477	32.6587982177734	28.6557998657227	23.6923999786377	41.5186996459961	46.4269981384277	32.717601776123	36.3067016601562	17.00950050354	46.3037986755371	30.1291007995605	41.7728004455566	31.4859008789062	27.1147994995117	28.2863006591797	28.9785003662109
PC 16:0;0_20:4;0	PC	GPL	MEM	36	4	0		94.2837982177734	68.5270004272461	103.860000610352	83.0798034667969	87.2813034057617	44.7725982666016	48.9860000610352	37.7622985839844	74.0981979370117	64.0912017822266	81.4559020996094	55.027099609375	38.9548988342285	63.4541015625	64.6856002807617	59.4356994628906	68.0543975830078	45.4653015136719	45.3033981323242	38.3111000061035
PC 16:0;0_21:1;0	PC	GPL	MEM	37	1	0		NA	NA	NA	NA	NA	NA	NA	NA	NA	NA	NA	NA	NA	NA	1.75021994113922	NA	NA	NA	NA	NA
PC 16:0;0_21:3;0	PC	GPL	MEM	37	3	0		NA	NA	NA	NA	NA	NA	NA	NA	NA	NA	NA	NA	NA	NA	NA	NA	NA	5.27496004104614	NA	NA
PC 16:0;0_22:1;0	PC	GPL	MEM	38	1	0		3.02131009101868	4.95403003692627	2.32066988945007	3.61778998374939	3.96328997612	4.95350980758667	4.86023998260498	5.22890996932983	4.43693017959595	4.6583399772644	3.54581999778748	5.36963987350464	1.34952998161316	3.12787008285522	3.94078993797302	4.03802013397217	4.05667018890381	3.32468008995056	4.71198987960815	8.65196990966797
PC 16:0;0_22:2;0	PC	GPL	MEM	38	2	0		5.90579986572266	5.64729022979736	6.11945009231567	7.049880027771	7.93171977996826	5.42990016937256	5.47664022445679	4.4491400718689	5.88215017318726	6.05553007125854	5.69765996932983	6.66141986846924	2.09344005584717	5.80675983428955	6.30987977981567	7.87622976303101	8.44863986968994	6.22313976287842	5.75347995758057	7.99071979522705
PC 16:0;0_22:3;0	PC	GPL	MEM	38	3	0		8.77661991119385	9.21024036407471	14.2822999954224	15.0054998397827	11.1349000930786	8.36600017547607	7.27104997634888	6.00507020950317	11.5132999420166	10.1155004501343	14.1161003112793	15.9949998855591	4.75837993621826	11.1787996292114	15.111499786377	15.0190000534058	14.7718000411987	10.9052000045776	8.22558975219727	10.6668996810913
PC 16:0;0_22:4;0	PC	GPL	MEM	38	4	0		32.9067993164062	29.7205009460449	51.9645004272461	56.0303993225098	29.3619995117188	22.7787990570068	16.0456008911133	11.9259996414185	37.6323013305664	39.113899230957	48.9808006286621	58.1593017578125	14.2791996002197	39.2192001342773	66.6766967773438	55.9481010437012	37.967399597168	29.6448993682861	15.7608003616333	24.0202007293701
PC 16:0;0_22:5;0	PC	GPL	MEM	38	5	0		13.3458995819092	10.5166997909546	14.7643995285034	13.0454998016357	11.4825000762939	7.43158006668091	7.25845003128052	4.76437997817993	11.8870000839233	12.7207002639771	13.279899597168	11.59850025177	4.81150007247925	9.95003986358643	11.3273000717163	11.7061004638672	11.5314998626709	8.06735038757324	5.70585012435913	7.424880027771
PC 16:0;0_22:6;0	PC	GPL	MEM	38	6	0		NA	10.4858999252319	8.84593963623047	NA	NA	NA	NA	NA	8.9811897277832	NA	NA	NA	3.84274005889893	NA	9.11699962615967	NA	8.74462985992432	6.85983991622925	NA	NA
PC 16:0;0_24:1;0	PC	GPL	MEM	40	1	0		NA	5.41350984573364	NA	4.78666019439697	7.27813005447388	5.04365015029907	4.95629978179932	4.92510986328125	3.86466002464294	3.75211000442505	3.59424996376038	6.14093017578125	1.27434003353119	5.51583003997803	3.55142998695374	5.40680980682373	4.1218900680542	5.12827014923096	3.75027990341187	8.81700038909912
PC 16:0;0_24:2;0	PC	GPL	MEM	40	2	0		1.44340002536774	2.26430988311768	NA	3.09965991973877	3.31639003753662	1.77316999435425	NA	NA	2.35466003417969	2.94973993301392	1.80360996723175	2.87438011169434	NA	3.02191996574402	2.40620994567871	3.0275399684906	2.27992010116577	2.12122011184692	1.70012998580933	NA
PC 16:0;0_24:3;0	PC	GPL	MEM	40	3	0		2.3055100440979	1.92400002479553	2.98856997489929	3.84379005432129	3.73476004600525	2.28286004066467	2.18340992927551	1.85046994686127	2.56845998764038	NA	3.44778990745544	3.89469003677368	1.31040000915527	2.95919990539551	4.26151990890503	4.52646017074585	3.58785009384155	3.10549998283386	2.03474998474121	2.38808989524841
PC 16:0;0_24:4;0	PC	GPL	MEM	40	4	0		3.40243005752563	2.31574010848999	3.62589001655579	3.89447999000549	2.21977996826172	1.62724995613098	NA	NA	4.57231998443604	4.12265014648438	3.70070004463196	3.70704007148743	1.37495994567871	3.53647994995117	4.85621023178101	4.71294021606445	2.42800998687744	2.12345004081726	NA	NA
PC 16:0;0_24:5;0	PC	GPL	MEM	40	5	0		NA	NA	2.31453990936279	5.01406002044678	1.32589995861053	NA	NA	NA	2.61307001113892	3.06126999855042	2.93178009986877	NA	NA	2.84545993804932	4.27610015869141	5.31524991989136	NA	2.18252992630005	NA	1.64629995822906
PC 16:1;0_16:1;0	PC	GPL	MEM	32	2	0		101.40299987793	122.90299987793	55.6045989990234	92.4412994384766	126.221000671387	127.69100189209	100.194000244141	104.93399810791	76.2097015380859	61.8474998474121	73.9621963500977	70.7473983764648	30.5618000030518	112.056999206543	66.6952972412109	90.4959030151367	108.046997070312	74.472297668457	79.7101974487305	81.003303527832
PC 16:1;0_17:0;0	PC	GPL	MEM	33	1	0		2.44631004333496	2.79012989997864	1.87557995319366	2.29433989524841	3.95625996589661	2.46119999885559	2.7147901058197	NA	1.98444998264313	1.79507994651794	NA	2.19012999534607	1.03254997730255	2.23920011520386	NA	2.93849992752075	2.93442010879517	2.24820995330811	NA	3.04375004768372
PC 16:1;0_17:1;0	PC	GPL	MEM	33	2	0		NA	21.4039001464844	17.0097007751465	4.24198007583618	27.6168994903564	3.11528992652893	19.8532009124756	14.8332004547119	2.63193988800049	2.54241991043091	NA	13.9000997543335	1.5067800283432	4.23050022125244	3.89253997802734	17.2418003082275	20.68630027771	16.8201007843018	NA	NA
PC 16:1;0_18:0;0	PC	GPL	MEM	34	1	0		22.693000793457	21.171199798584	14.53600025177	20.2667999267578	31.141300201416	23.8953990936279	28.3020992279053	19.8323993682861	16.7012004852295	15.5742998123169	14.9041996002197	16.7437000274658	7.53714990615845	17.218900680542	15.4840002059937	17.793399810791	23.090799331665	18.0851993560791	23.8232002258301	24.6758003234863
PC 16:1;0_18:1;0	PC	GPL	MEM	34	2	0		101.220001220703	113.196998596191	62.9040985107422	84.3952026367188	151.214004516602	107.210998535156	91.7975006103516	77.3684005737305	72.9383010864258	68.447998046875	87.0086975097656	77.7359008789062	36.5684013366699	82.4456024169922	70.0659027099609	85.6429977416992	125.214996337891	90.0497970581055	92.921501159668	97.1317977905273
PC 16:1;0_18:2;0	PC	GPL	MEM	34	3	0		17.3747997283936	21.2168006896973	11.4587001800537	17.1177997589111	19.6671009063721	16.2817993164062	20.6819000244141	17.6872997283936	14.8930997848511	17.1839008331299	12.5117998123169	12.1223001480103	6.19420003890991	17.3778991699219	12.0019998550415	15.1184997558594	15.3219995498657	13.506199836731	16.1471004486084	14.2932996749878
PC 16:1;0_18:3;0	PC	GPL	MEM	34	4	0		NA	NA	NA	9.45899963378906	NA	10.4659996032715	NA	NA	NA	NA	NA	NA	NA	8.86056041717529	NA	NA	NA	NA	NA	NA
PC 16:1;0_19:1;0	PC	GPL	MEM	35	2	0		NA	NA	NA	NA	NA	NA	NA	NA	NA	NA	NA	NA	NA	NA	NA	NA	1.11807000637054	NA	NA	NA
PC 16:1;0_20:1;0	PC	GPL	MEM	36	2	0		6.44403982162476	5.91856002807617	5.85371017456055	5.73944997787476	12.1965999603271	8.26679039001465	10.3149995803833	6.48187017440796	5.35542011260986	3.18758010864258	6.01963996887207	6.39432001113892	1.90137004852295	4.97568988800049	5.37676000595093	5.89772987365723	11.567099571228	7.84002017974854	8.64148044586182	9.96072006225586
PC 16:1;0_20:2;0	PC	GPL	MEM	36	3	0		4.80002021789551	4.93486976623535	4.80854988098145	4.25943994522095	7.31817007064819	4.17259979248047	4.69072008132935	3.09812998771667	4.18281984329224	3.0798499584198	5.10143995285034	4.99769020080566	1.91322994232178	4.29968023300171	4.58798980712891	4.39355993270874	6.23909997940063	4.75150012969971	4.54497003555298	4.60455989837646
PC 16:1;0_20:3;0	PC	GPL	MEM	36	4	0		4.22951984405518	6.9237699508667	3.13628005981445	8.17710018157959	4.14352989196777	4.73237991333008	3.84313988685608	2.26787996292114	4.04554986953735	4.87833976745605	4.69312000274658	5.52190017700195	1.95139002799988	6.53984022140503	4.54990005493164	6.19629001617432	4.58746004104614	4.18442010879517	3.37568998336792	3.49843001365662
PC 16:1;0_20:4;0	PC	GPL	MEM	36	5	0		59.236499786377	53.934398651123	71.2651977539062	103.319000244141	59.5682983398438	55.4793014526367	49.1454010009766	45.7610015869141	57.7841987609863	52.282600402832	73.4439010620117	75.3812026977539	24.0168991088867	71.0339965820312	75.8480987548828	78.3879013061523	68.3057022094727	61.442798614502	38.4401016235352	50.4579010009766
PC 16:1;0_22:1;0	PC	GPL	MEM	38	2	0		NA	NA	NA	NA	NA	NA	NA	NA	NA	NA	NA	NA	NA	NA	0.461915999650955	NA	NA	0.673143029212952	NA	NA
PC 16:1;0_22:2;0	PC	GPL	MEM	38	3	0		0.850807011127472	0.646676003932953	NA	0.663278996944427	0.964350998401642	0.694411993026733	NA	NA	NA	NA	NA	NA	NA	NA	NA	0.70287698507309	NA	0.663713991641998	0.586499989032745	0.72207498550415
PC 16:1;0_22:3;0	PC	GPL	MEM	38	4	0		NA	1.16308999061584	NA	2.24850010871887	NA	NA	NA	NA	NA	0.759235024452209	1.94747996330261	1.96491003036499	0.51249098777771	1.52755999565125	1.88453996181488	2.75697994232178	1.68518996238708	NA	NA	NA
PC 16:1;0_22:4;0	PC	GPL	MEM	38	5	0		2.98799991607666	4.33425998687744	5.0484299659729	6.1744499206543	2.74474000930786	2.67818999290466	NA	1.14907002449036	3.29750990867615	5.13489007949829	6.25303983688354	7.70576000213623	1.5987800359726	5.53189992904663	7.41597986221313	6.24319982528687	4.221519947052	3.76291990280151	1.18376994132996	1.58773994445801
PC 16:1;0_22:5;0	PC	GPL	MEM	38	6	0		NA	NA	NA	NA	NA	NA	NA	NA	NA	NA	NA	NA	NA	1.84794998168945	NA	NA	NA	NA	NA	NA
PC 16:1;0_24:1;0	PC	GPL	MEM	40	2	0		NA	NA	NA	NA	NA	NA	NA	NA	NA	NA	NA	NA	NA	NA	NA	0.489672988653183	NA	NA	0.50626802444458	NA
PC 16:1;0_24:2;0	PC	GPL	MEM	40	3	0		NA	NA	NA	NA	NA	NA	NA	NA	NA	NA	NA	0.37584400177002	NA	NA	NA	NA	NA	NA	NA	NA
PC 16:2;0_18:0;0	PC	GPL	MEM	34	2	0		NA	NA	NA	NA	NA	NA	NA	NA	NA	NA	NA	NA	NA	NA	NA	2.55860996246338	NA	NA	NA	NA
PC 16:2;0_18:1;0	PC	GPL	MEM	34	3	0		4.14397001266479	4.13777017593384	4.14551019668579	5.17010021209717	3.2297899723053	4.29272985458374	NA	NA	2.33078002929688	3.10098004341125	4.21737003326416	4.36427021026611	1.57535994052887	5.18705987930298	3.56241989135742	3.75883007049561	3.6269199848175	3.21884989738464	NA	4.18696022033691
PC 17:0;0_17:1;0	PC	GPL	MEM	34	1	0		NA	NA	NA	NA	NA	NA	NA	NA	NA	NA	NA	0.595660984516144	0.381989002227783	NA	NA	NA	NA	NA	0.571147978305817	NA
PC 17:0;0_18:1;0	PC	GPL	MEM	35	1	0		9.71016025543213	10.4057998657227	10.2946996688843	10.6695995330811	15.9919996261597	9.08747959136963	12.5124998092651	8.6580696105957	9.93325996398926	9.32870006561279	9.63537979125977	9.43387031555176	4.51408004760742	9.62903022766113	8.1981897354126	8.92957973480225	10.4979000091553	9.38465976715088	10.9033002853394	14.0221004486084
PC 17:0;0_18:2;0	PC	GPL	MEM	35	2	0		12.3774995803833	11.5284004211426	10.4146995544434	8.93107986450195	11.5412998199463	8.65758991241455	11.6329002380371	7.23122978210449	12.9082002639771	10.7161998748779	7.11366987228394	6.39963006973267	4.40233993530273	7.05426979064941	6.15056991577148	5.88768005371094	7.35331010818481	7.12444019317627	11.4615001678467	9.46265983581543
PC 17:0;0_20:1;0	PC	GPL	MEM	37	1	0		NA	NA	NA	NA	NA	NA	NA	NA	NA	NA	NA	2.15586996078491	NA	NA	NA	NA	2.43329000473022	NA	NA	NA
PC 17:0;0_20:2;0	PC	GPL	MEM	37	2	0		NA	NA	NA	NA	NA	NA	NA	NA	NA	NA	NA	0.903775990009308	NA	NA	NA	NA	NA	NA	NA	NA
PC 17:0;0_20:3;0	PC	GPL	MEM	37	3	0		NA	NA	NA	6.17190980911255	NA	NA	NA	NA	6.76652002334595	NA	NA	NA	NA	NA	NA	NA	NA	NA	NA	NA
PC 17:0;0_20:4;0	PC	GPL	MEM	37	4	0		9.5603199005127	9.51381015777588	14.3753995895386	12.25	9.90602970123291	NA	NA	NA	11.9013004302979	11.6401996612549	12.1618003845215	10.9590997695923	5.12666988372803	11.4991998672485	12.4005002975464	11.4580001831055	NA	7.03188991546631	NA	NA
PC 17:0;0_22:4;0	PC	GPL	MEM	39	4	0		3.81129002571106	3.67226004600525	4.98788976669312	5.16092014312744	3.83587002754211	2.87302994728088	2.44713997840881	1.88153994083405	3.90103006362915	3.40128993988037	4.17631006240845	5.84584999084473	2.42199993133545	3.66946005821228	4.91567993164062	4.79838991165161	4.99706983566284	3.44945001602173	2.60841989517212	NA
PC 17:1;0_17:1;0	PC	GPL	MEM	34	2	0		NA	0.265260010957718	NA	NA	NA	NA	NA	0.234733998775482	NA	NA	0.294005990028381	0.271091014146805	NA	NA	0.242917999625206	NA	NA	0.252018004655838	NA	NA
PC 17:1;0_18:0;0	PC	GPL	MEM	35	1	0		1.37426996231079	1.26708996295929	1.40337002277374	1.59070003032684	2.21252989768982	1.10576999187469	2.18764996528625	1.14156997203827	1.60532999038696	1.49598002433777	1.34976005554199	1.42352998256683	0.683942019939423	1.33667004108429	1.03154003620148	1.20078003406525	1.38546001911163	1.2519199848175	1.65997004508972	1.92335999011993
PC 17:1;0_18:1;0	PC	GPL	MEM	35	2	0		22.2458992004395	26.4141006469727	21.2541007995605	23.6151008605957	27.3262996673584	20.5076007843018	21.4400005340576	16.5126991271973	20.3411998748779	17.4192008972168	21.7968997955322	24.9832992553711	10.3284997940063	18.551700592041	17.7600994110107	19.6056995391846	27.3197002410889	24.6284008026123	25.0386009216309	27.3356990814209
PC 17:1;0_18:2;0	PC	GPL	MEM	35	3	0		NA	NA	12.2131004333496	11.9235000610352	15.6795997619629	NA	9.65398979187012	NA	13.8411998748779	13.2243003845215	NA	NA	NA	NA	12.0097999572754	NA	NA	9.12012004852295	9.89865970611572	NA
PC 17:1;0_20:1;0	PC	GPL	MEM	37	2	0		NA	NA	0.772719025611877	NA	NA	1.30985999107361	NA	NA	NA	NA	NA	NA	NA	NA	NA	NA	NA	NA	NA	NA
PC 17:1;0_22:4;0	PC	GPL	MEM	39	5	0		NA	NA	NA	NA	NA	NA	NA	NA	5.83443021774292	NA	7.26588010787964	7.74814987182617	NA	NA	7.25444984436035	NA	NA	NA	NA	NA
PC 17:1;0_22:5;0	PC	GPL	MEM	39	6	0		NA	2.08963990211487	2.17725992202759	2.51567006111145	NA	NA	1.87839996814728	NA	3.00167989730835	2.85067009925842	2.22182989120483	3.01830005645752	1.68984997272491	2.18207001686096	NA	2.40627002716064	NA	NA	1.84658002853394	NA
PC 18:0;0_18:1;0	PC	GPL	MEM	36	1	0		69.7542037963867	79.271598815918	70.4851989746094	79.620002746582	94.3962020874023	70.6605987548828	98.5240020751953	70.3139038085938	63.6590003967285	69.6921997070312	54.5153999328613	75.3471984863281	24.586799621582	60.6133995056152	49.7005004882812	58.7328987121582	73.4609985351562	70.3154983520508	87.3123016357422	99.2396011352539
PC 18:0;0_18:2;0	PC	GPL	MEM	36	2	0		118.21199798584	92.0531005859375	94.8164978027344	77.2683029174805	99.024299621582	59.8894996643066	94.263801574707	53.5648994445801	113.102996826172	94.9345016479492	62.961799621582	52.9854011535645	32.8269996643066	58.1405982971191	57.3224983215332	49.3386001586914	69.8814010620117	50.1283988952637	88.1006011962891	66.8579025268555
PC 18:0;0_18:3;0	PC	GPL	MEM	36	3	0		2.94938993453979	3.27493000030518	2.4431300163269	3.08236002922058	3.49446988105774	4.05215978622437	2.44304990768433	2.50931000709534	1.81149005889893	2.3921000957489	NA	2.18916010856628	1.1394499540329	2.96951007843018	NA	2.05696988105774	3.13574004173279	NA	2.85881996154785	2.54023003578186
PC 18:0;0_20:1;0	PC	GPL	MEM	38	1	0		1.38001000881195	2.10951995849609	1.43218004703522	1.92859995365143	2.01434993743896	2.89140009880066	2.6807599067688	2.56236004829407	1.73494005203247	1.67504000663757	1.64095997810364	2.29716992378235	0.672721028327942	1.16007995605469	1.82052004337311	1.19574999809265	2.06595993041992	3.07891988754272	2.23615002632141	3.1362099647522
PC 18:0;0_20:2;0	PC	GPL	MEM	38	2	0		3.33697009086609	3.36392998695374	3.60492992401123	3.89112997055054	4.7568302154541	3.25204992294312	4.32493019104004	3.3960599899292	2.61141991615295	2.96088004112244	2.23647999763489	2.65628004074097	1.07544994354248	2.38054990768433	2.04149007797241	NA	3.09284996986389	3.61281991004944	4.38282012939453	3.94721007347107
PC 18:0;0_20:3;0	PC	GPL	MEM	38	3	0		11.0690002441406	11.7006998062134	12.2005996704102	13.2580003738403	12.668999671936	8.42817974090576	11.0836000442505	6.12933015823364	11.5914001464844	10.5913000106812	8.52692031860352	8.01821041107178	4.65611982345581	8.88488960266113	6.48985004425049	7.15869998931885	10.729700088501	6.42913007736206	12.3432998657227	7.85975980758667
PC 18:0;0_20:4;0	PC	GPL	MEM	38	4	0		35.7338981628418	28.6874008178711	48.6820983886719	36.7151985168457	27.57200050354	18.7073993682861	22.6669998168945	11.3220996856689	33.7083015441895	28.25119972229	30.8882007598877	25.2222003936768	15.2264995574951	24.861400604248	24.7418003082275	19.3887996673584	27.1144008636475	15.7116003036499	22.003999710083	16.796199798584
PC 18:0;0_22:1;0	PC	GPL	MEM	40	1	0		NA	NA	NA	NA	NA	NA	NA	1.09248995780945	NA	NA	NA	0.531755983829498	0.239244997501373	NA	NA	0.449268013238907	0.743395984172821	NA	0.698113024234772	NA
PC 18:0;0_22:2;0	PC	GPL	MEM	40	2	0		NA	0.780430972576141	0.920428991317749	NA	NA	0.573710978031158	1.31449997425079	0.754347026348114	0.49625700712204	NA	NA	0.968095004558563	NA	NA	NA	0.528361976146698	NA	0.812065005302429	0.66509997844696	1.07581996917725
PC 18:0;0_22:3;0	PC	GPL	MEM	40	3	0		2.41346001625061	2.19618010520935	3.29439997673035	3.27167010307312	2.39739990234375	1.48554003238678	2.49851989746094	1.31174004077911	1.55262005329132	2.19898009300232	2.74819993972778	3.08135008811951	0.520153999328613	1.56377005577087	2.58485007286072	2.28508996963501	3.61653995513916	2.55987000465393	1.27389001846313	2.27800989151001
PC 18:0;0_22:4;0	PC	GPL	MEM	40	4	0		8.77338027954102	8.36686038970947	15.6211004257202	17.7292995452881	8.65441036224365	6.28487014770508	5.79129981994629	5.22697019577026	9.19801044464111	10.7396001815796	14.5186996459961	14.7974004745483	4.04103994369507	8.72471046447754	11.7272996902466	11.9395999908447	10.6660995483398	10.3416996002197	5.92437982559204	9.70691013336182
PC 18:0;0_22:5;0	PC	GPL	MEM	40	5	0		4.9146900177002	3.90237998962402	5.305260181427	4.91875982284546	3.96867990493774	2.51368999481201	2.3280200958252	1.28065001964569	3.88075995445251	3.85805010795593	3.52290010452271	5.79965019226074	1.89226996898651	4.42127990722656	3.07720994949341	3.6845600605011	3.05782008171082	2.67790007591248	2.90175008773804	2.32027006149292
PC 18:0;0_24:3;0	PC	GPL	MEM	42	3	0		NA	NA	NA	NA	NA	NA	NA	NA	NA	NA	NA	NA	NA	1.04234004020691	NA	NA	NA	NA	NA	NA
PC 18:0;0_24:4;0	PC	GPL	MEM	42	4	0		NA	NA	NA	NA	NA	NA	NA	NA	NA	NA	NA	NA	NA	NA	NA	NA	0.690798997879028	NA	NA	NA
PC 18:1;0_18:1;0	PC	GPL	MEM	36	2	0		350.815002441406	352.063995361328	294.993011474609	317.420013427734	430.111999511719	294.246002197266	298.153991699219	230.003005981445	265.282012939453	245.899002075195	310.252990722656	300.5419921875	123.356002807617	263.733001708984	270.656005859375	267.580993652344	388.941986083984	303.971008300781	302.856994628906	366.748992919922
PC 18:1;0_18:2;0	PC	GPL	MEM	36	3	0		202.641998291016	172.098007202148	162.072006225586	129.645004272461	158.365005493164	96.9839019775391	113.252998352051	81.722900390625	189.677993774414	150.477005004883	122.061996459961	95.8589019775391	58.5234985351562	105.022003173828	123.74299621582	104.323997497559	128.606002807617	94.4288024902344	121.805000305176	110.833999633789
PC 18:1;0_18:3;0	PC	GPL	MEM	36	4	0		7.97470998764038	8.78859043121338	5.82186985015869	9.94336986541748	8.184889793396	8.43138027191162	4.91403007507324	4.74314022064209	5.96510982513428	5.58223009109497	6.6085901260376	5.72659015655518	3.59046006202698	7.5309100151062	5.83179998397827	7.41763019561768	6.64575004577637	4.62243986129761	5.40180015563965	5.68980979919434
PC 18:1;0_19:1;0	PC	GPL	MEM	37	2	0		6.11606979370117	5.50403022766113	5.7002100944519	5.91568994522095	10.4621000289917	6.08580017089844	7.26230001449585	4.47856998443604	5.3302698135376	4.07504987716675	6.54294013977051	5.68636989593506	2.83320999145508	4.56147003173828	5.94587993621826	5.2887601852417	9.02213001251221	6.97395992279053	7.19819021224976	8.59514999389648
PC 18:1;0_19:2;0	PC	GPL	MEM	37	3	0		NA	NA	3.1289598941803	NA	9.29374027252197	5.26560020446777	NA	NA	NA	NA	NA	6.57123994827271	NA	NA	NA	NA	NA	NA	NA	NA
PC 18:1;0_20:0;0	PC	GPL	MEM	38	1	0		NA	NA	1.40248000621796	1.98380994796753	2.22502994537354	NA	NA	NA	NA	NA	NA	NA	NA	1.33835995197296	NA	1.76847004890442	2.16092991828918	1.75381994247437	NA	NA
PC 18:1;0_20:1;0	PC	GPL	MEM	38	2	0		19.4890995025635	21.1676006317139	24.875	20.7700004577637	34.0657005310059	21.7894992828369	24.7292003631592	17.2684001922607	16.3278999328613	15.361499786377	24.2481002807617	25.9452991485596	6.48535013198853	16.2360000610352	20.0865001678467	20.7772998809814	35.527099609375	24.8311004638672	24.3836994171143	31.3348999023438
PC 18:1;0_20:2;0	PC	GPL	MEM	38	3	0		20.9368000030518	21.7583999633789	25.7908000946045	23.5324001312256	26.3827991485596	18.2929000854492	17.2688999176025	14.4156999588013	22.5631999969482	18.8848991394043	21.3320999145508	22.9029006958008	8.36122989654541	19.3099002838135	20.238000869751	20.1921997070312	27.721700668335	20.9058990478516	20.4859008789062	26.6923007965088
PC 18:1;0_20:3;0	PC	GPL	MEM	38	4	0		26.4652004241943	34.9991989135742	30.6075000762939	37.0833015441895	32.0569000244141	23.0156993865967	20.0224990844727	14.2695999145508	27.529899597168	29.2264003753662	28.05299949646	27.6336994171143	12.398699760437	34.8115005493164	22.0587997436523	27.4794006347656	25.3743000030518	20.0832996368408	22.0631008148193	20.6212997436523
PC 18:1;0_20:4;0	PC	GPL	MEM	38	5	0		49.6231002807617	42.2905006408691	52.7731018066406	49.9208984375	43.0177001953125	23.8740997314453	27.9319000244141	17.4370002746582	38.5199012756348	31.8033008575439	45.8695983886719	34.8167991638184	21.2481994628906	38.4626007080078	37.6094017028809	28.7338008880615	37.4070014953613	24.237699508667	28.8948993682861	26.3598003387451
PC 18:1;0_22:1;0	PC	GPL	MEM	40	2	0		3.45935988426208	3.4761700630188	2.92041993141174	2.9029700756073	5.37174987792969	3.11683988571167	5.62431001663208	3.6531400680542	2.81142997741699	2.25705003738403	2.33225989341736	2.91770005226135	NA	2.30363011360168	3.10612010955811	3.10213994979858	4.91009998321533	2.56816005706787	4.00792980194092	7.82731008529663
PC 18:1;0_22:2;0	PC	GPL	MEM	40	3	0		3.6105101108551	2.94623994827271	3.55869007110596	3.67406988143921	4.8953800201416	3.28699994087219	3.33461999893188	2.72784996032715	3.05388998985291	4.23664999008179	3.55165004730225	4.00659990310669	0.928110003471375	2.35577011108398	4.1128101348877	3.8411500453949	5.4624400138855	3.7156400680542	2.98866009712219	4.19280004501343
PC 18:1;0_22:3;0	PC	GPL	MEM	40	4	0		6.03027009963989	6.72344017028809	7.9065899848938	9.33689022064209	7.87865018844604	5.7251501083374	4.56261014938354	4.83259010314941	6.14770984649658	6.00922012329102	9.39375019073486	11.0078001022339	3.26740002632141	6.56781005859375	8.5991096496582	8.69699954986572	8.99026966094971	7.72273015975952	5.81367015838623	8.13195991516113
PC 18:1;0_22:4;0	PC	GPL	MEM	40	5	0		17.9123992919922	18.9529991149902	24.2127990722656	29.1030006408691	13.6583995819092	13.8393001556396	12.0459003448486	7.09626007080078	18.2653999328613	18.2029991149902	28.5564994812012	38.875	8.62469959259033	20.9419994354248	33.6790008544922	28.320499420166	25.3246994018555	19.4211006164551	10.0460996627808	13.2414999008179
PC 18:1;0_22:5;0	PC	GPL	MEM	40	6	0		8.0077600479126	8.80749988555908	8.35470962524414	10.6510000228882	9.38348007202148	6.10200023651123	5.91450023651123	6.00691986083984	6.46659994125366	9.18187999725342	7.75832986831665	8.54710006713867	4.56209993362427	5.76147985458374	7.18975019454956	6.83093976974487	7.91743993759155	5.78353977203369	5.69731998443604	8.91588973999023
PC 18:1;0_24:0;0	PC	GPL	MEM	42	1	0		NA	NA	NA	NA	NA	NA	NA	NA	NA	NA	NA	NA	NA	NA	NA	NA	NA	NA	2.88456010818481	4.31423997879028
PC 18:1;0_24:1;0	PC	GPL	MEM	42	2	0		NA	3.91736006736755	NA	NA	5.74387979507446	4.17371988296509	4.30343008041382	NA	NA	4.3060998916626	NA	4.88092994689941	NA	4.19700002670288	3.45602989196777	6.25987005233765	3.77427005767822	3.2842800617218	5.11199998855591	5.92006015777588
PC 18:1;0_24:2;0	PC	GPL	MEM	42	3	0		NA	NA	2.57754993438721	NA	NA	NA	NA	NA	2.17609000205994	NA	NA	NA	NA	0.960714995861053	NA	3.14397001266479	NA	3.04767990112305	2.25281000137329	NA
PC 18:1;0_24:3;0	PC	GPL	MEM	42	4	0		3.31218004226685	3.59085988998413	4.13064002990723	NA	4.94669008255005	NA	NA	NA	4.85929012298584	4.62288999557495	4.10033988952637	4.70168018341064	1.65898001194	NA	5.24957990646362	4.46269989013672	3.3923499584198	3.71869993209839	3.08238005638123	NA
PC 18:1;0_24:4;0	PC	GPL	MEM	42	5	0		NA	5.0923900604248	4.68538999557495	3.14593005180359	NA	3.32942008972168	NA	NA	6.76799011230469	5.9479398727417	NA	3.54137992858887	NA	4.37462997436523	4.84181022644043	4.6331901550293	2.66910004615784	NA	NA	NA
PC 18:1;0_24:5;0	PC	GPL	MEM	42	6	0		2.22626996040344	NA	NA	2.33348989486694	NA	NA	NA	NA	NA	NA	NA	2.8341600894928	NA	NA	NA	3.27994990348816	NA	NA	NA	NA
PC 18:2;0_18:2;0	PC	GPL	MEM	36	4	0		21.3398990631104	21.7469997406006	15.0733995437622	17.4606990814209	12.8060998916626	13.4827995300293	9.33825016021729	9.60787963867188	20.6224994659424	22.8087005615234	11.9975004196167	10.8781003952026	6.4738597869873	13.3977003097534	12.0958995819092	12.6457996368408	10.3542003631592	9.68469047546387	9.15145969390869	13.3884000778198
PC 18:2;0_18:3;0	PC	GPL	MEM	36	5	0		NA	14.6553001403809	NA	NA	NA	NA	NA	NA	NA	11.9119997024536	NA	14.5052003860474	NA	18.9370994567871	17.9883995056152	18.0503005981445	NA	NA	NA	NA
PC 18:2;0_19:1;0	PC	GPL	MEM	37	3	0		NA	NA	4.66203022003174	NA	NA	NA	NA	NA	NA	NA	NA	NA	NA	NA	NA	NA	NA	NA	6.71079015731812	NA
PC 18:2;0_20:0;0	PC	GPL	MEM	38	2	0		NA	NA	NA	NA	NA	NA	NA	NA	1.48599004745483	NA	NA	0.78050297498703	NA	NA	1.1411999464035	NA	1.37954998016357	NA	NA	NA
PC 18:2;0_20:1;0	PC	GPL	MEM	38	3	0		12.0566997528076	8.99170017242432	14.354100227356	9.49392032623291	13.6504001617432	6.84294986724854	10.7122001647949	5.54200983047485	13.6688995361328	9.6387996673584	10.0824003219604	9.0213098526001	3.6928699016571	6.50152015686035	11.1260004043579	8.06674957275391	12.8739004135132	8.53857040405273	10.3803997039795	9.25471019744873
PC 18:2;0_20:2;0	PC	GPL	MEM	38	4	0		14.8555002212524	11.0862998962402	18.368200302124	12.4984998703003	11.039999961853	5.92831993103027	5.87754011154175	4.40797996520996	20.9486999511719	13.4858999252319	11.1140003204346	9.09360027313232	5.30313014984131	10.3226003646851	13.4933996200562	8.32746982574463	10.2829999923706	7.32829999923706	7.54847002029419	7.93240022659302
PC 18:2;0_20:3;0	PC	GPL	MEM	38	5	0		6.66453981399536	10.3410997390747	5.33733987808228	10.8290996551514	4.56487989425659	5.66355991363525	2.543790102005	2.82446002960205	7.62687015533447	10.5420999526978	3.90587997436523	6.65086984634399	2.31340003013611	9.7559700012207	4.87662982940674	7.71259021759033	3.70369005203247	4.62732982635498	3.14186000823975	5.46885013580322
PC 18:2;0_20:4;0	PC	GPL	MEM	38	6	0		16.4619998931885	8.27818012237549	6.78720998764038	22.834400177002	13.6543998718262	11.9502000808716	8.58782005310059	9.0363597869873	7.12879991531372	19.9253005981445	16.5618991851807	16.1786003112793	3.66302990913391	17.5657997131348	7.03254985809326	19.4937000274658	3.34169006347656	3.73194003105164	7.8617000579834	10.0257997512817
PC 18:2;0_22:1;0	PC	GPL	MEM	40	3	0		NA	1.54040002822876	1.45863997936249	NA	1.83924996852875	1.29752004146576	NA	NA	1.69106996059418	2.14520001411438	NA	NA	NA	NA	NA	NA	NA	NA	1.19212996959686	1.70134997367859
PC 18:2;0_22:2;0	PC	GPL	MEM	40	4	0		1.54220998287201	1.58145999908447	2.27293992042542	NA	NA	NA	1.38397002220154	NA	2.39610004425049	2.17322993278503	NA	NA	NA	NA	2.11397004127502	1.24609994888306	1.96372997760773	0.670077979564667	NA	NA
PC 18:2;0_22:3;0	PC	GPL	MEM	40	5	0		1.70659995079041	2.53263998031616	3.01101994514465	2.47550010681152	2.21455001831055	NA	NA	NA	3.03949999809265	2.21344995498657	1.99182999134064	NA	NA	NA	3.69777011871338	NA	NA	NA	NA	1.19815003871918
PC 18:2;0_22:4;0	PC	GPL	MEM	40	6	0		4.35336017608643	4.84717988967896	5.78841018676758	9.32283020019531	NA	2.30149006843567	2.43710994720459	NA	6.35415983200073	6.79891014099121	5.88680982589722	7.45984983444214	2.61108994483948	6.91638994216919	9.12921047210693	7.28009986877441	2.61743998527527	2.75855994224548	NA	NA
PC 18:2;0_24:1;0	PC	GPL	MEM	42	3	0		NA	4.15020990371704	NA	NA	NA	NA	3.38013005256653	NA	1.80982005596161	NA	NA	NA	NA	0.785817980766296	NA	1.64691996574402	4.06090021133423	NA	1.84334003925323	NA
PC 18:2;0_24:3;0	PC	GPL	MEM	42	5	0		NA	NA	NA	1.23748004436493	NA	NA	NA	NA	NA	NA	NA	1.24778997898102	NA	NA	2.22946000099182	NA	NA	NA	NA	NA
PC 20:1;0_20:1;0	PC	GPL	MEM	40	2	0		NA	NA	NA	NA	NA	NA	NA	NA	NA	NA	NA	NA	NA	NA	NA	NA	NA	0.209999993443489	0.199790000915527	0.452248990535736
PC 20:1;0_20:2;0	PC	GPL	MEM	40	3	0		NA	NA	NA	NA	NA	NA	NA	NA	NA	NA	NA	NA	NA	NA	NA	NA	NA	NA	0.550146996974945	0.515422999858856
PC 20:1;0_20:3;0	PC	GPL	MEM	40	4	0		1.51068997383118	1.0829199552536	2.4620099067688	1.15257000923157	2.45689988136292	0.943940997123718	NA	NA	NA	NA	NA	1.4111100435257	NA	1.35728001594543	0.80085700750351	NA	0.93961101770401	NA	1.56912994384766	1.19438004493713
PC 20:1;0_20:4;0	PC	GPL	MEM	40	5	0		4.79898977279663	2.76258993148804	4.50426006317139	3.46623992919922	4.76470994949341	1.66050004959106	2.07855010032654	1.49054002761841	2.78439998626709	2.15949988365173	4.21628999710083	2.89153003692627	1.84885001182556	2.93069005012512	2.92915010452271	2.48061990737915	4.43939018249512	2.02383995056152	3.34927010536194	2.12436008453369
PC 20:1;0_22:4;0	PC	GPL	MEM	42	5	0		4.9310097694397	NA	3.40424990653992	2.92572999000549	NA	NA	NA	NA	NA	NA	NA	3.56106996536255	NA	2.33282995223999	2.11578011512756	5.17547988891602	3.17244005203247	4.12468004226685	3.00514006614685	NA
PC 20:2;0_20:2;0	PC	GPL	MEM	40	4	0		NA	NA	0.458422988653183	0.391099005937576	0.373616009950638	NA	0.467711985111237	NA	0.274163991212845	NA	NA	NA	NA	NA	NA	0.221083998680115	NA	0.491701006889343	0.408867001533508	NA
PC 20:2;0_20:3;0	PC	GPL	MEM	40	5	0		NA	1.01600003242493	1.43805003166199	1.0132999420166	NA	NA	NA	NA	1.41349005699158	0.861306011676788	1.76354002952576	NA	NA	1.08610999584198	NA	0.706418991088867	NA	0.983879029750824	NA	NA
PC 20:2;0_20:4;0	PC	GPL	MEM	40	6	0		4.05325984954834	2.73283004760742	6.84289979934692	2.95231008529663	3.83248996734619	1.53815996646881	NA	NA	4.95866012573242	1.72921001911163	4.18155002593994	2.16993999481201	NA	3.44052004814148	2.57361006736755	2.18723011016846	3.39464998245239	1.43001997470856	2.69374990463257	NA
PC 20:2;0_22:4;0	PC	GPL	MEM	42	6	0		NA	NA	3.03875994682312	2.55899000167847	NA	NA	NA	NA	4.35940980911255	NA	NA	2.68195009231567	NA	3.65521001815796	5.65542984008789	1.86768996715546	NA	NA	NA	NA
PC 20:3;0_20:3;0	PC	GPL	MEM	40	6	0		NA	0.493694007396698	NA	0.656958997249603	NA	NA	NA	NA	0.466583013534546	0.627243995666504	NA	0.712511003017426	NA	0.755540013313293	NA	0.468071013689041	NA	NA	NA	NA
PC 20:3;0_20:4;0	PC	GPL	MEM	40	7	0		NA	7.88277006149292	5.930419921875	10.8239002227783	NA	NA	NA	NA	NA	NA	NA	8.0316801071167	NA	8.27499961853027	NA	8.16337013244629	NA	NA	NA	NA
PC 20:3;0_22:4;0	PC	GPL	MEM	42	7	0		NA	NA	NA	3.72158002853394	NA	NA	NA	NA	NA	NA	NA	2.93989992141724	NA	2.79820990562439	NA	2.21459007263184	NA	NA	NA	NA
PC 20:4;0_22:2;0	PC	GPL	MEM	42	6	0		NA	NA	1.96524000167847	NA	NA	NA	NA	NA	NA	NA	NA	NA	NA	NA	NA	NA	NA	NA	NA	NA
PC O-16:0;0/16:0;0	PC O-	GPL	MEM	32	0	0		21.5566005706787	26.3764991760254	14.7504997253418	20.4507007598877	48.5205001831055	43.646598815918	64.5828018188477	48.5909996032715	21.4356002807617	23.867000579834	19.9365005493164	21.7908992767334	8.02956962585449	25.6187000274658	17.4090003967285	26.149299621582	27.8920001983643	29.5741004943848	39.171501159668	47.8307991027832
PC O-16:0;0/16:1;0	PC O-	GPL	MEM	32	1	0		10.3238000869751	11.7277002334595	6.34588003158569	7.7550802230835	29.3504009246826	17.5559005737305	26.4955997467041	17.2098007202148	8.80173969268799	7.97901010513306	7.1225700378418	6.92691993713379	3.63753008842468	7.39478015899658	7.5085301399231	9.57118034362793	15.2433004379272	9.30865001678467	17.1942005157471	14.3207998275757
PC O-16:0;0/16:2;0	PC O-	GPL	MEM	32	2	0		0.566890001296997	0.682416021823883	0.310579985380173	NA	1.26118004322052	0.477654993534088	0.677881002426147	0.328597992658615	0.366407990455627	NA	0.437128990888596	0.588616013526917	0.352490991353989	0.73573899269104	0.546872973442078	0.51029098033905	0.538101971149445	0.359430998563766	0.522929012775421	0.376414000988007
PC O-16:0;0/17:0;0	PC O-	GPL	MEM	33	0	0		NA	NA	NA	NA	NA	NA	0.003763519925997	NA	NA	NA	NA	NA	NA	NA	NA	NA	NA	NA	0.007784979883581	NA
PC O-16:0;0/17:1;0	PC O-	GPL	MEM	33	1	0		0.011901400052011	0.008660240098834	0.01186740025878	0.006171439774334	0.021924000233412	0.036952801048756	0.042800601571798	0.015638500452042	0.012178200297058	0.006657970137894	0.00760194985196	0.006238089874387	NA	0.008635059930384	0.006601590197533	0.006355669815093	0.022368399426341	0.014768700115383	0.026350000873208	0.02093550004065
PC O-16:0;0/18:0;0	PC O-	GPL	MEM	34	0	0		0.506219983100891	0.688461005687714	0.317209005355835	0.363766014575958	NA	0.521815001964569	NA	NA	0.251814991235733	0.265428990125656	0.189917996525764	0.323159009218216	0.121056996285915	0.322962999343872	0.273225009441376	0.3872190117836	0.431888997554779	0.374774008989334	NA	0.999152004718781
PC O-16:0;0/18:1;0	PC O-	GPL	MEM	34	1	0		16.7794990539551	16.7961006164551	9.21555042266846	9.15715980529785	45.6685981750488	26.8959999084473	52.4053001403809	32.9742012023926	13.8465003967285	11.317099571228	10.2636995315552	9.67640972137451	5.65803003311157	11.2853002548218	10.1745004653931	11.640700340271	25.5716991424561	18.2537994384766	36.9668998718262	28.3125991821289
PC O-16:0;0/18:2;0	PC O-	GPL	MEM	34	2	0		21.4393005371094	18.6362991333008	9.96409034729004	8.8390998840332	42.5549011230469	22.3087005615234	37.4137001037598	21.0925998687744	20.8593997955322	16.9356994628906	9.45151042938232	7.97925996780396	5.52990007400513	9.87347984313965	9.28577995300293	8.6908597946167	19.0750007629395	12.8538999557495	27.8955001831055	20.2800998687744
PC O-16:0;0/18:3;0	PC O-	GPL	MEM	34	3	0		0.464762002229691	0.435534000396729	0.237210005521774	0.380755990743637	1.58937001228333	0.772288024425507	0.445816993713379	0.492509007453918	0.61260598897934	0.469231992959976	0.262618988752365	NA	0.127939000725746	0.630125999450684	0.29194900393486	0.313109993934631	0.794512987136841	0.549776971340179	1.01075005531311	0.41338899731636
PC O-16:0;0/20:0;0	PC O-	GPL	MEM	36	0	0		NA	NA	NA	NA	0.029289500787854	NA	0.042959000915289	0.034928299486637	NA	NA	NA	NA	NA	NA	NA	NA	NA	NA	NA	0.067812502384186
PC O-16:0;0/20:1;0	PC O-	GPL	MEM	36	1	0		0.946807980537415	0.912905991077423	0.490518003702164	0.543991029262543	3.39585995674133	1.85174000263214	3.31333994865417	2.53523993492126	0.350576996803284	0.289676994085312	0.590753018856049	0.620046973228455	NA	0.456218987703323	0.39920499920845	0.643187999725342	1.73765003681183	1.38756000995636	2.00839996337891	2.6207799911499
PC O-16:0;0/20:2;0	PC O-	GPL	MEM	36	2	0		0.970970988273621	1.09387004375458	0.581184029579163	0.600826025009155	3.6339099407196	1.82263004779816	3.98141002655029	2.2109899520874	0.784056007862091	0.50601601600647	0.626887023448944	0.627977013587952	0.301943004131317	0.623073995113373	0.530784010887146	0.653545022010803	2.05665993690491	1.50426995754242	2.59300994873047	2.58835005760193
PC O-16:0;0/20:3;0	PC O-	GPL	MEM	36	3	0		6.06929016113281	5.66085004806519	3.36325001716614	4.01364994049072	17.8831005096436	8.96430969238281	15.1438999176025	8.32279968261719	5.75063991546631	4.66355991363525	3.72763991355896	3.06854009628296	2.55275011062622	4.5075101852417	3.10698008537292	4.28398990631104	7.16420984268188	5.47589015960693	10.917200088501	7.97545003890991
PC O-16:0;0/20:4;0	PC O-	GPL	MEM	36	4	0		40.7799987792969	25.6837005615234	31.2360992431641	22.2858009338379	88.1962966918945	37.1650009155273	64.6822967529297	24.3383007049561	36.3582000732422	22.9570007324219	34.5505981445312	22.4619007110596	20.3131999969482	25.7544002532959	30.8124008178711	22.44580078125	46.9119987487793	24.2157001495361	52.9768981933594	30.6131992340088
PC O-16:0;0/20:5;0	PC O-	GPL	MEM	36	5	0		1.10614001750946	0.58474999666214	0.813660025596619	NA	1.76249003410339	NA	NA	NA	0.861937999725342	NA	0.725112020969391	NA	NA	NA	NA	NA	NA	NA	0.689854979515076	NA
PC O-16:0;0/22:1;0	PC O-	GPL	MEM	38	1	0		3.93137001991272	3.01635003089905	1.61811995506287	1.69790005683899	6.34255981445312	5.32905006408691	5.7944598197937	3.82322001457214	2.21111989021301	1.68213999271393	6.38371992111206	3.92828011512756	NA	5.42843008041382	2.16837000846863	1.64584994316101	5.51487016677856	4.79083013534546	4.31079006195068	6.63732004165649
PC O-16:0;0/22:2;0	PC O-	GPL	MEM	38	2	0		2.08782005310059	2.47445011138916	1.84281003475189	0.659245014190674	5.60733985900879	3.3617799282074	3.47561001777649	2.22954988479614	1.68739998340607	1.10545003414154	2.38231992721558	1.85406994819641	0.472575008869171	1.10456001758575	1.32920002937317	2.15208005905151	3.78293991088867	2.48339009284973	2.94076991081238	3.1326699256897
PC O-16:0;0/22:3;0	PC O-	GPL	MEM	38	3	0		3.08270001411438	2.65247011184692	2.92844009399414	2.68354988098145	7.9067702293396	4.34822988510132	5.54046010971069	3.12883996963501	2.13362002372742	1.6778199672699	3.26051998138428	3.51517009735107	0.829658985137939	1.84409999847412	3.19773006439209	3.02437996864319	5.896240234375	4.44154977798462	4.63992977142334	5.19642019271851
PC O-16:0;0/22:4;0	PC O-	GPL	MEM	38	4	0		13.5544004440308	9.98192977905273	15.4757995605469	13.1557998657227	24.8866996765137	15.8642997741699	15.3971996307373	8.880539894104	13.8443002700806	12.2421998977661	17.3701000213623	17.8586006164551	6.12550020217896	11.3376998901367	25.7597007751465	20.1781997680664	25.960599899292	19.75830078125	14.9905996322632	19.0011005401611
PC O-16:0;0/22:5;0	PC O-	GPL	MEM	38	5	0		4.66148996353149	4.02298021316528	4.0687198638916	3.15804004669189	10.5823001861572	4.67048978805542	7.64952993392944	2.53958010673523	4.89062023162842	3.54223990440369	4.90712022781372	4.02750015258789	1.9502500295639	3.44960999488831	4.31782007217407	3.68760991096497	6.44992017745972	3.3912398815155	6.77250003814697	5.37391996383667
PC O-16:0;0/22:6;0	PC O-	GPL	MEM	38	6	0		1.18952000141144	1.0867999792099	NA	NA	2.91508007049561	NA	NA	NA	NA	NA	NA	NA	0.643254995346069	NA	NA	NA	NA	NA	1.73018002510071	NA
PC O-16:0;0/24:1;0	PC O-	GPL	MEM	40	1	0		NA	NA	NA	NA	NA	NA	6.30467987060547	NA	NA	NA	NA	NA	NA	NA	NA	NA	NA	NA	NA	NA
PC O-16:0;0/24:2;0	PC O-	GPL	MEM	40	2	0		NA	NA	NA	NA	1.49010002613068	NA	2.07315993309021	NA	NA	NA	NA	NA	NA	NA	NA	NA	NA	NA	NA	NA
PC O-16:0;0/24:3;0	PC O-	GPL	MEM	40	3	0		3.11680006980896	NA	0.575937986373901	NA	2.77362990379333	1.95299005508423	1.49046003818512	NA	NA	3.18525004386902	0.655821025371552	0.597943007946014	NA	NA	NA	NA	2.15483999252319	1.73197996616364	1.47605001926422	0.985719978809357
PC O-16:0;0/24:4;0	PC O-	GPL	MEM	40	4	0		0.732564985752106	NA	NA	NA	1.43692004680634	0.959406971931458	0.971185028553009	1.06966996192932	1.89127004146576	0.50117701292038	1.19556999206543	0.567524015903473	0.35529699921608	NA	0.713209986686707	0.548552989959717	1.16991996765137	0.540452003479004	0.751690983772278	1.02289998531342
PC O-16:0;0/24:5;0	PC O-	GPL	MEM	40	5	0		0.826740026473999	NA	NA	NA	1.02513003349304	NA	NA	NA	NA	NA	1.0113799571991	0.636021971702576	NA	NA	0.690379977226257	0.805495977401733	1.74795997142792	0.826762020587921	0.615863025188446	NA
PC O-16:1;0/16:0;0	PC O-	GPL	MEM	32	1	0		10.6415004730225	15.4687004089355	10.0555000305176	13.6770000457764	18.8717002868652	13.9598999023438	14.6211996078491	12.813099861145	11.1033000946045	13.6183996200562	8.25572967529297	12.2692003250122	4.00203990936279	11.6500997543335	10.7672996520996	14.4684000015259	12.6563997268677	13.0909996032715	10.4393997192383	17.4146995544434
PC O-16:1;0/16:1;0	PC O-	GPL	MEM	32	2	0		7.02783012390137	7.63942003250122	4.70811986923218	7.03661012649536	9.00358963012695	6.79025983810425	7.78874015808105	6.24254989624023	4.62604999542236	5.69982004165649	4.76553010940552	5.23405981063843	2.03872990608215	5.97597980499268	5.01930999755859	7.40958023071289	6.95845985412598	5.03615999221802	5.17526006698608	6.3415699005127
PC O-16:1;0/16:2;0	PC O-	GPL	MEM	32	3	0		NA	NA	NA	NA	NA	NA	NA	NA	NA	NA	NA	NA	NA	2.89105010032654	NA	NA	NA	NA	NA	NA
PC O-16:1;0/17:0;0	PC O-	GPL	MEM	33	1	0		0.046928398311138	0.028509499505162	0.018113499507308	0.021977800875902	0.056533999741077	0.043097298592329	0.052182901650667	0.049142498522997	0.040334701538086	0.039024900645018	0.024942399933934	0.026251399889588	0.039570201188326	0.030415400862694	0.034276999533176	0.026983300223947	0.061066098511219	0.052321899682283	0.088008001446724	0.06178430095315
PC O-16:1;0/17:1;0	PC O-	GPL	MEM	33	2	0		NA	NA	NA	NA	NA	NA	0.217124000191689	NA	NA	NA	NA	NA	NA	NA	NA	NA	NA	NA	NA	NA
PC O-16:1;0/18:0;0	PC O-	GPL	MEM	34	1	0		NA	0.658419013023376	0.331678003072739	0.39937099814415	0.985713005065918	0.603747010231018	1.21361005306244	0.908855020999908	0.358094990253448	0.523783981800079	0.320163011550903	0.382645010948181	NA	0.419357001781464	0.382028996944427	0.426624000072479	0.670957982540131	0.379637986421585	0.841184973716736	1.29767000675201
PC O-16:1;0/18:1;0	PC O-	GPL	MEM	34	2	0		9.91499042510986	11.2411003112793	6.12024021148682	7.16027021408081	18.9412994384766	10.9806003570557	14.9018001556396	10.8717002868652	9.04683017730713	7.94796991348267	5.52854013442993	5.64400005340576	2.97012996673584	6.18833017349243	6.38064002990723	6.76551008224487	11.6097002029419	9.18729019165039	11.1613998413086	13.4090003967285
PC O-16:1;0/18:2;0	PC O-	GPL	MEM	34	3	0		15.6691999435425	13.5410003662109	12.0937004089355	10.5548000335693	14.7642002105713	9.53277015686035	8.57038974761963	8.39719009399414	14.1892995834351	14.9562997817993	7.10842990875244	7.30278015136719	3.68798995018005	7.55050992965698	8.88243007659912	8.54825019836426	9.25421047210693	8.05422019958496	6.77357006072998	8.74899959564209
PC O-16:1;0/18:3;0	PC O-	GPL	MEM	34	4	0		NA	NA	NA	NA	0.967162013053894	NA	NA	NA	NA	NA	NA	NA	NA	NA	NA	NA	NA	NA	NA	NA
PC O-16:1;0/20:1;0	PC O-	GPL	MEM	36	2	0		0.118900999426842	0.174624994397163	0.097186200320721	0.117050997912884	0.810091018676758	0.459432005882263	0.870375990867615	0.555576980113983	0.106476999819279	NA	0.084471501410008	0.068503499031067	NA	NA	0.073588602244854	0.212856993079185	0.513639986515045	0.312436997890472	0.483305990695953	0.554838001728058
PC O-16:1;0/20:2;0	PC O-	GPL	MEM	36	3	0		0.851954996585846	0.936581015586853	0.523639976978302	0.804310023784637	1.60810995101929	0.97068202495575	1.8043999671936	1.2232700586319	0.585044980049133	0.338400989770889	0.719337999820709	0.527320981025696	NA	0.332392007112503	0.540534973144531	0.483469992876053	1.35201001167297	1.24196004867554	1.06985998153687	1.39261996746063
PC O-16:1;0/20:3;0	PC O-	GPL	MEM	36	4	0		12.8346996307373	11.2753000259399	11.8086996078491	11.2543001174927	18.6728992462158	10.9954996109009	11.474100112915	6.7937798500061	12.0013999938965	9.34253025054932	7.89162015914917	7.26611995697021	4.34181976318359	8.35554981231689	8.81112957000732	8.21084976196289	13.7264003753662	9.07147026062012	9.49617958068848	11.1424999237061
PC O-16:1;0/20:4;0	PC O-	GPL	MEM	36	5	0		47.0751991271973	32.8255996704102	53.5288009643555	41.410099029541	45.9496002197266	24.7222003936768	27.4447002410889	13.2003002166748	42.2597999572754	34.6987991333008	36.4667015075684	29.8645000457764	16.1501998901367	30.2439002990723	47.1904983520508	32.0358009338379	42.0724983215332	27.6597003936768	24.089599609375	24.2033004760742
PC O-16:1;0/20:5;0	PC O-	GPL	MEM	36	6	0		NA	NA	NA	NA	NA	NA	NA	NA	NA	NA	NA	NA	NA	NA	NA	NA	NA	2.26952004432678	NA	NA
PC O-16:1;0/22:1;0	PC O-	GPL	MEM	38	2	0		NA	NA	NA	NA	NA	NA	NA	0.245616003870964	NA	NA	NA	NA	NA	NA	NA	0.575555026531219	NA	NA	NA	0.442876994609833
PC O-16:1;0/22:2;0	PC O-	GPL	MEM	38	3	0		0.264822989702225	NA	0.221524998545647	0.266618996858597	NA	0.44888299703598	0.436282992362976	0.926414012908936	NA	NA	NA	0.220664992928505	NA	NA	0.23573000729084	0.174233004450798	0.491742014884949	0.740249991416931	NA	0.93607497215271
PC O-16:1;0/22:3;0	PC O-	GPL	MEM	38	4	0		2.78176999092102	2.77957010269165	3.7087299823761	3.59032011032104	4.59212017059326	3.74931001663208	3.04372000694275	2.31180000305176	2.37937998771667	2.10456991195679	3.42810988426208	3.43676996231079	0.876044988632202	2.28764009475708	4.22753000259399	4.12280988693237	6.40132999420166	4.88662004470825	2.57229995727539	4.03807020187378
PC O-16:1;0/22:4;0	PC O-	GPL	MEM	38	5	0		17.9685001373291	16.3306999206543	23.9892997741699	22.1240997314453	17.3276996612549	11.6721000671387	8.7719202041626	5.26217985153198	19.6543006896973	17.3383007049561	21.5725994110107	21.6518001556396	6.11685991287231	13.5192003250122	33.6076011657715	26.5676002502441	26.2968006134033	21.0137996673584	9.77194023132324	13.1287002563477
PC O-16:1;0/22:5;0	PC O-	GPL	MEM	38	6	0		7.06281995773315	5.06829023361206	6.86284017562866	5.29391002655029	6.34180021286011	2.8236300945282	2.35648989677429	NA	6.72553014755249	6.3013801574707	7.36342000961304	5.77131986618042	3.0092499256134	3.37505006790161	9.69692993164062	6.12344980239868	5.57472991943359	5.73623991012573	2.77727007865906	4.60459995269775
PC O-16:1;0/22:6;0	PC O-	GPL	MEM	38	7	0		NA	NA	NA	NA	NA	NA	NA	NA	5.46974992752075	NA	NA	NA	NA	NA	NA	4.22032022476196	NA	NA	NA	NA
PC O-16:1;0/24:4;0	PC O-	GPL	MEM	40	5	0		NA	NA	0.718775987625122	NA	NA	NA	NA	NA	NA	0.858309984207153	NA	NA	NA	NA	NA	NA	0.952189981937408	NA	NA	NA
PC O-16:2;0/16:0;0	PC O-	GPL	MEM	32	2	0		0.81003999710083	1.56122994422913	0.587894022464752	0.727365016937256	1.56858003139496	1.45642995834351	1.80137002468109	1.7904200553894	1.07112002372742	0.795619010925293	0.722819983959198	0.57261198759079	0.319325000047684	1.37036001682281	0.961355984210968	1.30693995952606	1.3493800163269	1.13919997215271	0.558329999446869	1.89012002944946
PC O-16:2;0/16:1;0	PC O-	GPL	MEM	32	3	0		NA	NA	NA	NA	NA	NA	2.94263005256653	2.10021996498108	NA	NA	NA	NA	NA	NA	NA	NA	NA	NA	NA	1.69181001186371
PC O-16:2;0/17:0;0	PC O-	GPL	MEM	33	2	0		NA	NA	NA	NA	NA	0.06401090323925	NA	NA	NA	NA	NA	NA	NA	NA	NA	NA	NA	NA	NA	NA
PC O-16:2;0/18:0;0	PC O-	GPL	MEM	34	2	0		1.4977400302887	1.33149003982544	0.764801979064941	1.08636999130249	1.5289900302887	1.30743002891541	2.28232002258301	1.20187997817993	0.968034029006958	1.01541996002197	0.978721022605896	0.556780993938446	0.480316996574402	0.820304989814758	0.86329197883606	1.09005999565125	1.53336000442505	0.579355001449585	1.35194003582001	3.08109998703003
PC O-16:2;0/18:1;0	PC O-	GPL	MEM	34	3	0		2.16503000259399	2.74890995025635	1.76688003540039	1.81875002384186	3.72776007652283	3.01754999160767	3.61427998542786	2.58732008934021	1.66242003440857	1.49358999729156	1.67777001857758	1.44956004619598	0.816689014434814	1.50124001502991	1.39927995204926	1.77634000778198	3.03784990310669	2.44879007339478	3.86974000930786	4.09916019439697
PC O-16:2;0/18:2;0	PC O-	GPL	MEM	34	4	0		NA	2.5059700012207	NA	NA	3.11084008216858	NA	2.70245003700256	NA	2.53657007217407	1.70730996131897	NA	NA	NA	NA	NA	NA	NA	NA	NA	NA
PC O-16:2;0/20:1;0	PC O-	GPL	MEM	36	3	0		NA	NA	NA	NA	NA	NA	NA	NA	NA	NA	NA	NA	NA	NA	NA	NA	NA	NA	NA	0.20940700173378
PC O-16:2;0/20:2;0	PC O-	GPL	MEM	36	4	0		NA	NA	NA	0.570522010326385	NA	NA	NA	0.475748002529144	NA	NA	NA	0.520461976528168	NA	NA	NA	NA	NA	0.695441007614136	0.889455020427704	0.886101007461548
PC O-16:2;0/20:3;0	PC O-	GPL	MEM	36	5	0		0.994404017925262	1.15245997905731	NA	NA	NA	1.90838003158569	1.08876001834869	NA	NA	NA	NA	NA	NA	NA	NA	NA	NA	0.869962990283966	0.964361011981964	0.790728986263275
PC O-16:2;0/20:4;0	PC O-	GPL	MEM	36	6	0		NA	NA	3.43688011169434	NA	3.72825002670288	2.76191997528076	NA	2.56517004966736	NA	3.14056992530823	2.3599898815155	2.99195003509521	NA	3.34231996536255	2.24010992050171	NA	NA	NA	2.66563010215759	NA
PC O-16:2;0/22:4;0	PC O-	GPL	MEM	38	6	0		1.5542299747467	NA	1.26533997058868	1.90483999252319	NA	1.42347002029419	NA	NA	NA	NA	1.67571997642517	0.674076020717621	0.649514973163605	2.43021988868713	1.09375	2.01114010810852	1.83782994747162	NA	NA	NA
PC O-17:0;0/15:0;0	PC O-	GPL	MEM	32	0	0		2.0464301109314	2.01950001716614	1.36767995357513	1.70576000213623	3.52905011177063	3.2878201007843	3.12556004524231	2.93027997016907	1.81639003753662	1.63996005058289	1.62155997753143	1.39047002792358	0.907844007015228	2.19355010986328	1.38892996311188	1.71043002605438	1.90859997272491	1.76813995838165	2.33441996574402	2.35068011283875
PC O-17:0;0/15:1;0	PC O-	GPL	MEM	32	1	0		NA	NA	NA	NA	NA	NA	NA	0.182208001613617	NA	NA	NA	NA	NA	0.091841600835323	NA	NA	NA	NA	NA	NA
PC O-17:0;0/16:0;0	PC O-	GPL	MEM	33	0	0		NA	NA	NA	NA	NA	NA	1.62848997116089	NA	NA	NA	NA	NA	NA	NA	NA	NA	NA	NA	1.62103998661041	NA
PC O-17:0;0/16:1;0	PC O-	GPL	MEM	33	1	0		2.32743000984192	2.11422991752625	1.41333997249603	0.9636589884758	4.82649993896484	2.74162006378174	4.80530977249146	3.13969993591309	1.86816000938416	1.38564002513885	0.992905020713806	1.33300995826721	0.89411199092865	1.52095997333527	1.30316996574402	1.6797000169754	2.80776000022888	2.41681003570557	4.11732006072998	3.16058993339539
PC O-17:0;0/16:2;0	PC O-	GPL	MEM	33	2	0		0.310766011476517	0.381671994924545	NA	NA	0.751483976840973	0.18001900613308	0.277045011520386	0.163056999444962	0.342483997344971	0.361521989107132	0.219651997089386	NA	0.256024986505508	NA	0.385796993970871	0.207661002874374	0.17221200466156	0.228942006826401	0.2950100004673	0.233368992805481
PC O-17:0;0/17:0;0	PC O-	GPL	MEM	34	0	0		2.96007990837097	3.49268007278442	2.07979011535645	2.6054699420929	3.315269947052	2.56721997261047	4.09518003463745	3.46834993362427	1.41069996356964	1.39844000339508	1.48363995552063	1.78219997882843	1.38610005378723	2.42357993125916	1.94234001636505	2.2355899810791	2.43425989151001	2.16730999946594	2.84613990783691	3.93839001655579
PC O-17:0;0/17:1;0	PC O-	GPL	MEM	34	1	0		1.29841995239258	1.38733005523682	0.771924018859863	0.888092994689941	2.52424001693726	1.69279003143311	1.65576004981995	1.97636997699738	1.08697998523712	1.10737001895905	1.04297995567322	0.771210014820099	0.641906023025513	1.25505995750427	0.707216024398804	0.890025973320007	1.44444000720978	1.1863499879837	1.6497700214386	1.55084002017975
PC O-17:0;0/18:2;0	PC O-	GPL	MEM	35	2	0		NA	NA	NA	NA	NA	1.11284005641937	2.33246994018555	1.68689000606537	NA	NA	NA	NA	NA	1.38047003746033	NA	NA	NA	NA	1.75266003608704	2.4455099105835
PC O-17:0;0/18:3;0	PC O-	GPL	MEM	35	3	0		0.545910000801086	0.472759991884232	NA	NA	0.84605997800827	0.451449990272522	0.618004024028778	0.336903989315033	0.423087000846863	NA	0.414510995149612	NA	NA	NA	NA	NA	0.511798024177551	NA	0.564634025096893	0.46602600812912
PC O-17:0;0/19:1;0	PC O-	GPL	MEM	36	1	0		0.574790000915527	0.519967973232269	0.355697989463806	0.483525991439819	1.07824003696442	0.525830984115601	1.04931998252869	0.568659007549286	0.272195994853973	0.262115985155106	0.319831013679504	0.342588007450104	0.158941000699997	0.331270009279251	0.271111994981766	0.426364004611969	0.593869984149933	0.336569994688034	0.460846990346909	0.736141979694366
PC O-17:0;0/19:2;0	PC O-	GPL	MEM	36	2	0		0.084011800587177	NA	0.065470702946186	NA	0.128579005599022	NA	NA	NA	0.06344909965992	NA	0.073324896395207	NA	NA	0.062352601438761	0.06487750262022	0.073768600821495	0.109452001750469	NA	NA	NA
PC O-17:0;0/20:1;0	PC O-	GPL	MEM	37	1	0		NA	NA	NA	NA	NA	NA	NA	NA	NA	NA	NA	NA	NA	NA	NA	NA	NA	NA	NA	2.55998992919922
PC O-17:0;0/20:3;0	PC O-	GPL	MEM	37	3	0		NA	NA	NA	NA	NA	NA	1.61691999435425	NA	NA	NA	NA	NA	NA	NA	NA	NA	NA	NA	NA	NA
PC O-17:0;0/20:4;0	PC O-	GPL	MEM	37	4	0		3.82526993751526	3.82052993774414	4.52420997619629	3.31464004516602	7.36744022369385	3.99353003501892	4.74390983581543	2.2423300743103	3.57622003555298	3.35435009002686	3.71443009376526	3.74995994567871	2.19420003890991	2.70067000389099	5.0978798866272	3.64871001243591	5.36960983276367	3.80158996582031	4.96389007568359	4.36634016036987
PC O-17:0;0/21:1;0	PC O-	GPL	MEM	38	1	0		NA	NA	NA	NA	NA	NA	NA	NA	NA	NA	NA	NA	NA	NA	1.23763000965118	NA	NA	NA	NA	NA
PC O-17:0;0/21:3;0	PC O-	GPL	MEM	38	3	0		NA	NA	NA	NA	NA	NA	NA	NA	NA	NA	NA	NA	NA	NA	NA	NA	NA	0.162235006690025	NA	NA
PC O-17:0;0/22:4;0	PC O-	GPL	MEM	39	4	0		NA	2.37985992431641	2.1460599899292	2.26378011703491	2.45476007461548	3.25603008270264	NA	NA	NA	1.89874005317688	2.32526993751526	2.42175006866455	NA	NA	2.78067994117737	NA	2.76413011550903	3.34880995750427	NA	NA
PC O-17:0;0/22:5;0	PC O-	GPL	MEM	39	5	0		NA	NA	1.60657000541687	1.33432996273041	2.04665994644165	0.896300971508026	NA	NA	1.10452997684479	1.05435001850128	1.14365005493164	NA	NA	NA	1.35713005065918	1.37457001209259	1.8289999961853	NA	1.42402994632721	1.64593994617462
PC O-17:0;0/22:6;0	PC O-	GPL	MEM	39	6	0		NA	NA	NA	NA	NA	NA	NA	NA	NA	NA	NA	NA	NA	NA	0.594588994979858	NA	NA	NA	NA	NA
PC O-17:1;0/15:0;0	PC O-	GPL	MEM	32	1	0		0.195656001567841	0.295947998762131	0.1239869967103	NA	0.385477989912033	0.328090995550156	0.400200992822647	NA	NA	0.187400996685028	0.135012000799179	NA	0.095571503043175	0.225905999541283	0.168408006429672	0.25332298874855	NA	0.134403005242348	0.203527003526688	NA
PC O-17:1;0/16:0;0	PC O-	GPL	MEM	33	1	0		1.84512996673584	1.8945300579071	1.14556002616882	0.903074026107788	3.54356002807617	2.28664994239807	3.56124997138977	2.56481003761292	1.62448000907898	1.36494994163513	0.903541028499603	1.35742998123169	0.803016006946564	1.60698997974396	1.12894999980927	1.62510001659393	2.1020200252533	2.0661199092865	3.03671002388	2.94159007072449
PC O-17:1;0/16:1;0	PC O-	GPL	MEM	33	2	0		2.66800999641418	2.39371991157532	NA	NA	4.35547018051147	2.82103991508484	2.99488997459412	2.653559923172	1.96680998802185	1.42877995967865	1.03527998924255	NA	0.732190012931824	NA	1.32975995540619	1.21249997615814	2.50002002716064	1.45090997219086	3.31758999824524	2.94331002235413
PC O-17:1;0/17:0;0	PC O-	GPL	MEM	34	1	0		0.148540005087852	0.13527500629425	NA	0.110353998839855	0.193505004048347	0.250927001237869	0.327407002449036	NA	0.132799997925758	0.168041005730629	NA	NA	NA	0.134433001279831	NA	0.203832000494003	0.131086006760597	NA	NA	0.150508001446724
PC O-17:1;0/17:1;0	PC O-	GPL	MEM	34	2	0		NA	0.519742012023926	0.156137004494667	0.178861007094383	0.44937801361084	0.295644998550415	0.423900991678238	0.345957010984421	0.352959007024765	0.183917999267578	NA	0.15395499765873	NA	0.54245400428772	0.256220996379852	0.374702006578445	0.345737010240555	0.248634994029999	NA	NA
PC O-17:1;0/18:1;0	PC O-	GPL	MEM	35	2	0		NA	NA	NA	NA	NA	0.522316992282867	0.749825000762939	0.610975980758667	NA	NA	NA	NA	NA	0.649495005607605	NA	NA	NA	NA	0.571476995944977	1.08881998062134
PC O-17:1;0/18:2;0	PC O-	GPL	MEM	35	3	0		1.89252996444702	1.61792004108429	NA	NA	2.32111001014709	1.39417004585266	1.95420002937317	0.963596999645233	1.51955997943878	NA	1.05371999740601	NA	NA	NA	NA	NA	1.50370001792908	NA	1.68534994125366	1.8120299577713
PC O-17:1;0/18:3;0	PC O-	GPL	MEM	35	4	0		NA	NA	NA	1.24752998352051	NA	0.788205981254578	NA	NA	NA	NA	NA	NA	NA	0.915445029735565	1.77591001987457	NA	NA	NA	NA	NA
PC O-17:1;0/19:1;0	PC O-	GPL	MEM	36	2	0		NA	NA	NA	NA	NA	NA	NA	NA	NA	NA	NA	NA	NA	NA	NA	NA	0.089432500302792	NA	NA	NA
PC O-17:1;0/20:2;0	PC O-	GPL	MEM	37	3	0		NA	NA	NA	NA	NA	NA	0.16423100233078	NA	NA	NA	NA	NA	NA	NA	NA	NA	NA	NA	NA	NA
PC O-17:1;0/20:3;0	PC O-	GPL	MEM	37	4	0		0.1824049949646	0.456331998109818	0.200877994298935	0.375685006380081	0.471666991710663	0.421339988708496	0.567663013935089	0.17383499443531	0.22256800532341	0.246969997882843	0.294100999832153	0.418027013540268	0.153050005435944	0.286965996026993	0.379453986883163	0.38416400551796	0.4043810069561	0.366093993186951	0.391337007284164	0.631798982620239
PC O-17:1;0/20:4;0	PC O-	GPL	MEM	37	5	0		5.71683979034424	4.01457023620605	6.74902009963989	5.04558992385864	6.75462007522583	3.54856991767883	4.95348978042603	1.94246995449066	5.42927980422974	4.71793985366821	5.95495986938477	3.90310001373291	3.08536005020142	3.41383004188538	6.83794021606445	4.14879989624023	7.12461996078491	3.74897003173828	4.27686977386475	4.67680978775024
PC O-17:1;0/22:3;0	PC O-	GPL	MEM	39	4	0		NA	0.089627601206303	NA	0.070129603147507	NA	NA	NA	NA	NA	0.045529499650002	0.068838596343994	0.059171099215746	NA	NA	0.057051498442888	NA	0.122800998389721	NA	NA	NA
PC O-17:1;0/22:4;0	PC O-	GPL	MEM	39	5	0		NA	NA	0.871976971626282	1.23810005187988	0.822447001934052	1.01282000541687	NA	NA	0.668195009231567	0.87340897321701	0.963409006595612	NA	NA	NA	1.50657999515533	1.50615000724792	1.57665002346039	NA	0.423927009105682	0.778792023658752
PC O-17:2;0/16:0;0	PC O-	GPL	MEM	33	2	0		1.25478994846344	1.16198003292084	NA	NA	0.864959001541138	0.91702002286911	1.40515995025635	1.05935001373291	0.650592982769012	0.787720024585724	0.399549007415771	NA	0.356007009744644	NA	0.755159020423889	0.628886997699738	0.914115011692047	0.651571989059448	1.14857995510101	1.25897002220154
PC O-17:2;0/16:1;0	PC O-	GPL	MEM	33	3	0		NA	2.33435010910034	NA	NA	NA	NA	NA	NA	1.84005999565125	NA	NA	NA	NA	NA	NA	NA	1.89020001888275	NA	NA	NA
PC O-17:2;0/18:0;0	PC O-	GPL	MEM	35	2	0		NA	NA	NA	NA	NA	0.034639898687601	0.083570800721645	0.06988850235939	NA	NA	NA	NA	NA	0.037833400070667	NA	NA	NA	NA	0.036486700177193	0.083177000284195
PC O-17:2;0/18:1;0	PC O-	GPL	MEM	35	3	0		0.561847984790802	0.421065002679825	NA	NA	0.557627022266388	0.616571009159088	0.901153028011322	0.362340986728668	0.278645992279053	NA	0.412357985973358	NA	NA	NA	NA	NA	0.545355975627899	NA	0.808628022670746	0.791372001171112
PC O-17:2;0/18:2;0	PC O-	GPL	MEM	35	4	0		5.31688022613525	3.98357009887695	4.44924020767212	2.2080500125885	8.41839981079102	3.70792007446289	5.71269989013672	3.09869003295898	4.45850992202759	3.49976992607117	NA	2.93709993362427	2.17906999588013	1.70203995704651	2.40616989135742	3.42987990379333	5.03657007217407	3.01393008232117	5.5142297744751	3.9617600440979
PC O-17:2;0/20:3;0	PC O-	GPL	MEM	37	5	0		NA	0.370909988880157	NA	NA	NA	0.533780992031097	NA	NA	NA	NA	NA	NA	NA	NA	NA	0.448296010494232	NA	NA	0.494893997907639	NA
PC O-17:2;0/20:4;0	PC O-	GPL	MEM	37	6	0		NA	NA	1.76479995250702	2.00617003440857	NA	NA	NA	NA	NA	NA	1.83425998687744	NA	NA	NA	2.19646000862122	NA	NA	NA	NA	NA
PC O-17:2;0/22:4;0	PC O-	GPL	MEM	39	6	0		NA	NA	NA	NA	NA	NA	NA	NA	NA	NA	NA	NA	NA	NA	1.04796004295349	NA	NA	NA	NA	NA
PC O-18:0;0/14:0;0	PC O-	GPL	MEM	32	0	0		1.45083999633789	1.61881995201111	1.04797005653381	1.0446799993515	2.79739999771118	2.10503005981445	2.26062989234924	2.12268996238708	NA	NA	1.18586003780365	1.07492005825043	NA	NA	NA	1.00370001792908	1.42316997051239	1.58390998840332	2.25214004516602	1.77904999256134
PC O-18:0;0/15:0;0	PC O-	GPL	MEM	33	0	0		NA	NA	NA	NA	NA	NA	0.002252110047266	NA	NA	NA	NA	NA	NA	NA	NA	NA	NA	NA	0.002270640106872	NA
PC O-18:0;0/16:0;0	PC O-	GPL	MEM	34	0	0		8.05167961120605	8.68883991241455	4.69420003890991	6.63252019882202	10.2079000473022	7.58161020278931	13.3001003265381	10.1141004562378	3.00723004341125	3.87814998626709	3.39423990249634	4.29961013793945	2.45789003372192	5.44900989532471	4.32353019714355	5.38816022872925	5.86019992828369	5.40716981887817	8.37973976135254	12.1437997817993
PC O-18:0;0/16:1;0	PC O-	GPL	MEM	34	1	0		1.44515001773834	1.65456998348236	0.831225991249084	0.847163021564484	4.01964998245239	2.18211007118225	4.04802989959717	3.00996994972229	1.10464000701904	0.846893012523651	0.989076018333435	0.955537974834442	0.486624002456665	1.07287001609802	0.907275974750519	1.32943999767303	2.35869002342224	1.55567002296448	3.14796996116638	2.59529995918274
PC O-18:0;0/18:0;0	PC O-	GPL	MEM	36	0	0		NA	2.94765996932983	NA	NA	2.28051996231079	1.73695003986359	2.46291995048523	1.83467996120453	NA	NA	NA	NA	NA	NA	NA	NA	NA	NA	1.54542994499207	2.86099004745483
PC O-18:0;0/18:1;0	PC O-	GPL	MEM	36	1	0		7.88723993301392	9.16940975189209	4.51947021484375	5.64830017089844	15.4590997695923	8.75337028503418	14.0909004211426	12.6211004257202	3.63825011253357	3.68883991241455	4.40182018280029	4.97743988037109	1.91477000713348	4.58585977554321	3.6486599445343	5.24079990386963	8.16596031188965	7.38439989089966	9.38527011871338	12.6624002456665
PC O-18:0;0/18:2;0	PC O-	GPL	MEM	36	2	0		4.93242979049683	4.67894983291626	3.06480002403259	2.68158006668091	7.85547018051147	4.93734979629517	9.09576988220215	6.05881023406982	3.95311999320984	3.81410002708435	1.98689997196198	1.69950997829437	1.27003002166748	2.42775011062622	2.03596997261047	2.05891990661621	3.52929997444153	2.95479011535645	6.26837015151978	5.27094984054565
PC O-18:0;0/18:3;0	PC O-	GPL	MEM	36	3	0		0.147968992590904	NA	NA	NA	NA	NA	NA	0.18622200191021	NA	NA	NA	NA	NA	0.136878997087479	NA	NA	NA	NA	0.155752003192902	NA
PC O-18:0;0/20:1;0	PC O-	GPL	MEM	38	1	0		2.67548990249634	6.67147016525269	4.92813014984131	6.76332998275757	4.28346014022827	2.62670993804932	2.09622001647949	3.26688003540039	2.46731996536255	2.41146993637085	NA	4.83303022384644	2.55293011665344	NA	2.35143995285034	5.71688985824585	4.91801023483276	5.43846988677979	3.06715989112854	5.27003002166748
PC O-18:0;0/20:2;0	PC O-	GPL	MEM	38	2	0		2.39552998542786	2.18177008628845	2.07781004905701	2.07097005844116	3.19552993774414	1.83486998081207	2.46187996864319	1.71626996994019	0.861948013305664	1.52509999275208	0.726010978221893	1.3867199420929	0.61625200510025	1.20904004573822	0.63832300901413	1.78659999370575	1.51389002799988	2.180419921875	1.63142001628876	2.31328010559082
PC O-18:0;0/20:3;0	PC O-	GPL	MEM	38	3	0		3.18492007255554	4.07224988937378	2.77973008155823	3.26947999000549	6.30373001098633	4.0489501953125	4.94350004196167	3.36415004730225	2.59436988830566	2.28346991539001	1.90857005119324	2.25012993812561	1.41629004478455	3.08542990684509	1.40383005142212	1.92544996738434	2.92683005332947	2.67311000823975	4.21692991256714	3.68582010269165
PC O-18:0;0/20:4;0	PC O-	GPL	MEM	38	4	0		12.8501996994019	8.97288036346436	11.3248996734619	8.63370037078857	17.1336994171143	9.02474975585938	12.4891996383667	7.34127998352051	8.45392036437988	5.79500007629395	8.53722953796387	7.1317400932312	5.4765100479126	8.76885986328125	7.61496019363403	5.55524015426636	8.55655956268311	6.27977991104126	12.1171998977661	8.39048004150391
PC O-18:0;0/22:1;0	PC O-	GPL	MEM	40	1	0		NA	NA	NA	NA	8.69839954376221	7.69494009017944	NA	5.18445014953613	NA	NA	NA	NA	NA	NA	NA	NA	6.48171997070312	NA	NA	11.2118997573853
PC O-18:0;0/22:2;0	PC O-	GPL	MEM	40	2	0		5.18911981582642	6.94653987884521	NA	NA	2.95278000831604	2.43825006484985	NA	4.14238977432251	NA	NA	5.02374982833862	6.8194899559021	NA	NA	NA	3.43167996406555	2.59305000305176	3.0066499710083	NA	3.71823000907898
PC O-18:0;0/22:3;0	PC O-	GPL	MEM	40	3	0		3.49875998497009	5.92606019973755	2.92935991287231	5.22053003311157	3.87079000473022	2.39767003059387	3.5309898853302	3.90532994270325	3.48712992668152	NA	4.04098987579346	2.24270009994507	NA	3.28771996498108	3.14981007575989	3.59924006462097	2.70263004302979	3.34792995452881	2.43543004989624	4.59144020080566
PC O-18:0;0/22:4;0	PC O-	GPL	MEM	40	4	0		8.81087017059326	7.18641996383667	8.30436038970947	8.40855979919434	8.11728000640869	5.44982004165649	7.45081996917725	3.97354006767273	4.76375007629395	4.76857995986938	5.60747003555298	7.44397020339966	3.01214003562927	5.975830078125	6.71752977371216	6.34594011306763	8.61270046234131	6.16424989700317	5.05962991714478	7.49074983596802
PC O-18:0;0/22:5;0	PC O-	GPL	MEM	40	5	0		2.83364009857178	1.74426996707916	2.02116990089417	1.07239997386932	1.97334003448486	1.3356100320816	NA	1.10635995864868	2.19290995597839	2.45281004905701	2.74958992004395	1.00680005550385	0.920872986316681	1.59564995765686	2.18448996543884	1.57706999778748	1.29163002967834	NA	2.06152009963989	1.16493999958038
PC O-18:0;0/22:6;0	PC O-	GPL	MEM	40	6	0		NA	0.57440197467804	NA	NA	NA	NA	NA	NA	NA	NA	NA	NA	NA	NA	NA	NA	NA	NA	NA	NA
PC O-18:0;0/24:3;0	PC O-	GPL	MEM	42	3	0		NA	NA	NA	NA	NA	NA	NA	NA	2.72541999816895	NA	NA	NA	NA	NA	NA	NA	NA	NA	NA	NA
PC O-18:0;0/24:4;0	PC O-	GPL	MEM	42	4	0		NA	NA	NA	5.78736019134521	NA	NA	NA	NA	NA	NA	NA	NA	NA	NA	NA	NA	NA	NA	NA	NA
PC O-18:0;0/24:5;0	PC O-	GPL	MEM	42	5	0		NA	NA	NA	NA	NA	NA	NA	NA	NA	NA	NA	NA	NA	NA	3.89435005187988	NA	NA	NA	NA	NA
PC O-18:1;0/14:0;0	PC O-	GPL	MEM	32	1	0		1.08452999591827	1.63568997383118	0.645199000835419	1.0592600107193	2.64788007736206	1.7165299654007	2.56376004219055	1.85862994194031	0.972428977489471	0.283219993114471	0.814309000968933	1.06036996841431	0.528276979923248	0.784964025020599	1.0333399772644	1.3398699760437	2.44354009628296	1.74886000156403	2.19677996635437	2.16226005554199
PC O-18:1;0/15:0;0	PC O-	GPL	MEM	33	1	0		NA	0.00708881020546	NA	NA	0.02361279912293	0.007345180027187	NA	0.015254099853337	NA	NA	NA	NA	NA	NA	0.007306539919227	0.006024709902704	NA	0.008415670134127	0.026514699682593	0.015305800363421
PC O-18:1;0/16:0;0	PC O-	GPL	MEM	34	1	0		20.6350002288818	19.0193996429443	12.6487998962402	11.9580001831055	42.3286018371582	26.5443000793457	43.4838981628418	26.9934997558594	17.7733993530273	13.5172004699707	14.5307998657227	13.4071998596191	8.37709999084473	15.6071996688843	14.2350997924805	15.338399887085	28.2663993835449	19.6910991668701	38.8443984985352	30.5324993133545
PC O-18:1;0/16:1;0	PC O-	GPL	MEM	34	2	0		3.94390988349915	3.91324996948242	2.19976997375488	2.75566005706787	9.21123027801514	4.9471697807312	6.25462007522583	4.41895008087158	2.5474100112915	2.55440998077393	2.48409008979797	2.37386989593506	1.26383996009827	2.766930103302	2.77925992012024	3.23543000221252	5.59120988845825	4.12216997146606	5.42157983779907	5.43692016601562
PC O-18:1;0/17:1;0	PC O-	GPL	MEM	35	2	0		NA	NA	NA	NA	NA	NA	NA	0.004302269779146	NA	NA	NA	NA	NA	NA	NA	NA	NA	NA	NA	NA
PC O-18:1;0/18:0;0	PC O-	GPL	MEM	36	1	0		1.17023003101349	1.07510995864868	0.619589984416962	0.891353011131287	1.93585002422333	1.05490005016327	2.23263001441956	1.43359005451202	0.513556003570557	0.558155000209808	0.599807977676392	0.698020994663239	0.278688997030258	0.629980027675629	0.478603005409241	0.693126976490021	1.1039799451828	0.956017017364502	1.19255995750427	1.76320004463196
PC O-18:1;0/18:1;0	PC O-	GPL	MEM	36	2	0		8.57954025268555	10.6960000991821	6.03371000289917	6.79835987091064	18.0944004058838	11.6138000488281	16.6919994354248	13.7656002044678	6.29767990112305	6.17665004730225	5.95303010940552	6.45042991638184	2.91699004173279	6.32565021514893	5.96637010574341	6.94572019577026	12.6373996734619	9.78087043762207	13.1512002944946	14.8692998886108
PC O-18:1;0/18:2;0	PC O-	GPL	MEM	36	3	0		11.8200998306274	10.6949996948242	6.99529981613159	7.03147983551025	17.7674007415771	10.0397996902466	13.7642002105713	10.6802997589111	10.8568000793457	9.7703800201416	6.74418020248413	5.78152990341187	3.68966007232666	6.23829984664917	6.24497985839844	6.33571004867554	9.33777046203613	7.55738019943237	12.145299911499	10.9323997497559
PC O-18:1;0/18:3;0	PC O-	GPL	MEM	36	4	0		NA	0.683905005455017	NA	NA	0.908091008663177	NA	0.858916997909546	NA	NA	NA	NA	NA	NA	NA	NA	NA	NA	0.398678988218307	NA	NA
PC O-18:1;0/20:0;0	PC O-	GPL	MEM	38	1	0		NA	NA	NA	NA	NA	NA	0.847977995872498	NA	NA	NA	NA	NA	NA	NA	NA	NA	NA	NA	NA	NA
PC O-18:1;0/20:1;0	PC O-	GPL	MEM	38	2	0		1.76736998558044	2.16893005371094	1.5925600528717	2.26929998397827	2.4439799785614	2.00521993637085	2.34545993804932	1.43869996070862	0.908686995506287	0.908349990844727	1.04171001911163	1.23239004611969	0.387703001499176	1.15450000762939	1.44471001625061	1.71266996860504	2.39548993110657	1.65316998958588	1.42262995243073	2.2529399394989
PC O-18:1;0/20:2;0	PC O-	GPL	MEM	38	3	0		1.33755004405975	1.310879945755	0.92916601896286	0.882999002933502	2.55148005485535	1.32262003421783	2.42173004150391	1.76186001300812	1.26186001300812	0.724919974803925	0.83527797460556	0.89197701215744	0.344455003738403	0.928893029689789	0.925053000450134	1.04916000366211	2.49716997146606	1.20232999324799	2.34095001220703	2.22891998291016
PC O-18:1;0/20:3;0	PC O-	GPL	MEM	38	4	0		7.96721982955933	7.07011985778809	6.47415018081665	6.42234992980957	12.7805004119873	6.96471977233887	9.12598037719727	6.13360023498535	5.94221019744873	5.40217018127441	5.37553977966309	4.50580978393555	3.38027000427246	4.80043983459473	4.91787004470825	4.30399990081787	7.66378021240234	6.48360013961792	8.75039005279541	8.26562976837158
PC O-18:1;0/20:4;0	PC O-	GPL	MEM	38	5	0		27.8138999938965	21.146900177002	26.7119007110596	18.4503993988037	37.839298248291	17.5925006866455	26.5282001495361	12.0431995391846	22.4564990997314	17.247200012207	22.9242992401123	17.1846008300781	13.6269998550415	17.9832000732422	21.3959999084473	15.7508001327515	23.1158008575439	15.964599609375	26.0161991119385	19.5384998321533
PC O-18:1;0/22:1;0	PC O-	GPL	MEM	40	2	0		NA	NA	4.37320995330811	NA	1.41340005397797	1.77059996128082	2.43635988235474	NA	NA	NA	NA	NA	NA	NA	NA	2.72459006309509	1.98132002353668	1.87197995185852	NA	3.08074998855591
PC O-18:1;0/22:2;0	PC O-	GPL	MEM	40	3	0		NA	NA	0.745006024837494	NA	1.54263997077942	0.74098801612854	1.53876996040344	1.46654999256134	NA	NA	NA	0.701825976371765	NA	NA	NA	0.702036023139954	1.35186994075775	0.986913025379181	0.810756981372833	1.37021994590759
PC O-18:1;0/22:3;0	PC O-	GPL	MEM	40	4	0		2.7533700466156	3.4268000125885	3.02107000350952	2.18112993240356	4.69919013977051	2.16481995582581	1.85915994644165	2.58671998977661	2.04764008522034	1.64758002758026	2.51845002174377	3.72158002853394	0.609278976917267	1.30040001869202	2.761549949646	2.25222992897034	3.42963004112244	3.99722003936768	3.24120998382568	4.80649995803833
PC O-18:1;0/22:4;0	PC O-	GPL	MEM	40	5	0		13.4435997009277	14.8845996856689	17.6746006011963	20.489200592041	16.4841003417969	15.6653995513916	12.605899810791	11.0313997268677	12.8479995727539	11.8273000717163	16.4111995697021	19.527099609375	5.07147979736328	14.6990003585815	19.4699993133545	17.2446994781494	18.3286991119385	19.0093994140625	10.1900997161865	15.2033004760742
PC O-18:1;0/22:5;0	PC O-	GPL	MEM	40	6	0		4.13033008575439	3.79126000404358	3.7723400592804	3.72811007499695	5.27888011932373	3.19095993041992	5.74456977844238	NA	2.61293005943298	4.51396989822388	4.27793979644775	3.21514010429382	2.7075400352478	3.94991993904114	4.60978984832764	3.04665994644165	3.69845008850098	2.7853000164032	2.01232004165649	4.1047101020813
PC O-18:1;0/22:6;0	PC O-	GPL	MEM	40	7	0		NA	NA	NA	NA	NA	NA	NA	NA	NA	NA	NA	NA	2.20124006271362	NA	NA	NA	NA	NA	NA	NA
PC O-18:1;0/24:3;0	PC O-	GPL	MEM	42	4	0		NA	NA	NA	NA	6.66043996810913	NA	NA	NA	NA	NA	NA	NA	NA	NA	NA	NA	5.94083023071289	NA	NA	NA
PC O-18:1;0/24:4;0	PC O-	GPL	MEM	42	5	0		NA	NA	NA	NA	NA	NA	NA	NA	NA	NA	NA	NA	NA	NA	3.77658009529114	8.06793022155762	NA	NA	NA	NA
PC O-18:2;0/14:0;0	PC O-	GPL	MEM	32	2	0		0.326862007379532	NA	NA	NA	0.425045013427734	0.35539299249649	NA	0.342350006103516	NA	NA	NA	0.302747994661331	NA	0.321249008178711	0.292163997888565	0.367478013038635	0.329477995634079	0.324317008256912	0.351000010967255	0.502869009971619
PC O-18:2;0/16:0;0	PC O-	GPL	MEM	34	2	0		4.99927997589111	4.76923990249634	2.8587601184845	3.47152996063232	6.88544988632202	4.48298978805542	6.16427993774414	3.57934999465942	5.21305990219116	4.16142988204956	2.89180994033813	3.55932998657227	1.79077005386353	3.45932006835938	3.17710995674133	3.43457007408142	4.61926984786987	3.98523998260498	4.40747976303101	5.03677988052368
PC O-18:2;0/16:1;0	PC O-	GPL	MEM	34	3	0		0.902118980884552	0.949362993240356	0.679352998733521	0.852623999118805	1.21405005455017	0.880209028720856	0.932729005813599	0.353060990571976	0.73523998260498	0.36539700627327	0.372402012348175	0.72146201133728	0.205283001065254	0.402222990989685	0.361422002315521	0.802408993244171	0.774186015129089	0.663845002651215	0.560177981853485	0.973554015159607
PC O-18:2;0/17:0;0	PC O-	GPL	MEM	35	2	0		NA	NA	NA	NA	NA	0.029038600623608	NA	NA	NA	NA	NA	NA	NA	0.005225719884038	NA	NA	NA	NA	NA	NA
PC O-18:2;0/18:0;0	PC O-	GPL	MEM	36	2	0		0.977438986301422	0.807874023914337	0.542273998260498	0.634561002254486	1.03088998794556	0.614165008068085	0.988031983375549	0.699244976043701	0.694809019565582	0.525828003883362	0.405849009752274	0.455179005861282	NA	0.365388989448547	0.350161999464035	0.477993011474609	0.622395992279053	0.643377006053925	0.722540020942688	1.16096997261047
PC O-18:2;0/18:1;0	PC O-	GPL	MEM	36	3	0		4.29547023773193	4.28813982009888	2.89211010932922	3.01362991333008	6.91888999938965	4.16139984130859	4.41739988327026	4.37598991394043	3.95987010002136	3.18038988113403	2.74094009399414	2.58660006523132	1.39837002754211	2.8396201133728	2.91757011413574	3.8840799331665	4.39301013946533	4.11431980133057	4.02461004257202	4.96645021438599
PC O-18:2;0/18:2;0	PC O-	GPL	MEM	36	4	0		9.16821002960205	7.39200019836426	6.05671977996826	5.54864978790283	9.50422954559326	5.82258987426758	5.41369009017944	4.39821004867554	7.7121000289917	6.8528299331665	4.31969976425171	4.23131990432739	2.04733991622925	3.95762991905212	4.11953020095825	4.33017015457153	5.83420991897583	4.72316980361938	5.09538984298706	5.70497989654541
PC O-18:2;0/20:1;0	PC O-	GPL	MEM	38	3	0		NA	0.24107700586319	0.29543599486351	NA	0.378852993249893	0.215553998947144	0.345948994159698	NA	NA	0.221288993954659	NA	NA	NA	NA	NA	NA	NA	0.221327006816864	NA	0.341603010892868
PC O-18:2;0/20:2;0	PC O-	GPL	MEM	38	4	0		NA	0.593267023563385	0.338854014873505	NA	0.687699019908905	NA	0.548358023166656	NA	0.491205990314484	0.438354998826981	NA	0.332217991352081	NA	NA	0.428402990102768	NA	0.515922009944916	NA	0.587844014167786	0.865525007247925
PC O-18:2;0/20:3;0	PC O-	GPL	MEM	38	5	0		3.02482008934021	2.18074011802673	2.31375002861023	3.61117005348206	3.50003004074097	2.88973999023438	2.30306005477905	1.89841997623444	2.87053990364075	2.71128988265991	2.06812000274658	1.92686998844147	0.560419023036957	2.29646992683411	2.82021999359131	2.60149002075195	3.05019998550415	1.97751998901367	1.99497997760773	3.23023009300232
PC O-18:2;0/20:4;0	PC O-	GPL	MEM	38	6	0		12.6403999328613	10.0001001358032	15.9252004623413	11.5256004333496	17.3859004974365	9.89939975738525	13.7465000152588	8.20069980621338	14.2890996932983	10.0938997268677	11.3456001281738	9.06672954559326	3.50127005577087	7.96779012680054	15.2571001052856	8.99289035797119	15.7733001708984	9.17455005645752	9.83475971221924	8.69880962371826
PC O-18:2;0/22:2;0	PC O-	GPL	MEM	40	4	0		NA	NA	NA	NA	NA	NA	NA	NA	NA	NA	NA	NA	NA	NA	NA	NA	NA	NA	0.354535013437271	NA
PC O-18:2;0/22:3;0	PC O-	GPL	MEM	40	5	0		1.03341996669769	NA	1.23002994060516	NA	1.91767001152039	1.28030002117157	NA	NA	0.937853991985321	NA	0.862461984157562	1.04508996009827	NA	NA	1.95533001422882	1.64236998558044	1.39326000213623	1.23140001296997	NA	0.794661998748779
PC O-18:2;0/22:4;0	PC O-	GPL	MEM	40	6	0		6.73764991760254	4.28636980056763	9.8785400390625	7.25065994262695	6.62940979003906	3.97317004203796	3.47562003135681	4.36089992523193	7.05151987075806	4.37185001373291	8.02099990844727	10.1906003952026	1.14162003993988	4.24660015106201	11.3615999221802	8.87907028198242	11.1270999908447	7.09038019180298	4.80418014526367	5.06689977645874
PC O-18:2;0/22:5;0	PC O-	GPL	MEM	40	7	0		4.83492994308472	NA	5.01011991500854	NA	NA	NA	NA	NA	NA	NA	4.81188011169434	NA	NA	NA	5.81571006774902	NA	4.76826000213623	3.1220600605011	NA	NA
PE 14:0;0_16:0;0	PE	GPL	MEM	30	0	0		NA	NA	NA	NA	NA	NA	NA	NA	NA	NA	NA	NA	NA	NA	NA	NA	0.697866022586823	NA	NA	NA
PE 14:0;0_18:0;0	PE	GPL	MEM	32	0	0		0.304672002792358	NA	0.201067999005318	0.423593997955322	0.664560973644257	0.41499999165535	0.606401979923248	0.449308007955551	NA	NA	0.268545001745224	0.386779993772507	NA	0.301070988178253	0.50239098072052	0.486456006765366	0.377608001232147	0.258347988128662	0.480917006731033	NA
PE 14:0;0_18:1;0	PE	GPL	MEM	32	1	0		0.532095015048981	0.709097027778625	0.345966011285782	0.586870014667511	0.946222007274628	0.918573975563049	0.959016025066376	1.36644005775452	0.408558994531631	0.372074007987976	0.388305008411407	0.661221027374268	0.181424006819725	0.842889010906219	0.693723022937775	0.989669024944305	0.906150996685028	0.751715004444122	0.512549996376038	0.888198018074036
PE 16:0;0_16:0;0	PE	GPL	MEM	32	0	0		4.12986993789673	3.23578000068665	3.9472599029541	4.04519987106323	3.85209989547729	3.06906008720398	3.35869002342224	4.17428016662598	4.11405992507935	3.62269997596741	4.38341999053955	4.1683201789856	1.74853003025055	4.31989002227783	6.08361005783081	5.83068990707397	4.26885986328125	4.23788022994995	2.32109999656677	4.07631015777588
PE 16:0;0_16:1;0	PE	GPL	MEM	32	1	0		4.48110008239746	3.39968991279602	2.86455988883972	3.37856006622314	9.06136989593506	5.92332983016968	8.82697010040283	7.84206008911133	3.89473009109497	3.11156988143921	3.04152011871338	2.57019996643066	1.68628001213074	3.05842995643616	3.60683989524841	5.05311012268066	7.28210020065308	4.36725997924805	5.86189985275269	5.23479986190796
PE 16:0;0_18:0;0	PE	GPL	MEM	34	0	0		4.93980979919434	4.832200050354	5.9102201461792	5.90623998641968	NA	NA	NA	6.61142015457153	5.63290977478027	6.58584976196289	6.39279985427856	6.20765018463135	2.68084001541138	6.00108003616333	8.83637046813965	7.78596019744873	6.25880002975464	6.00056982040405	4.78828001022339	6.81571006774902
PE 16:0;0_18:1;0	PE	GPL	MEM	34	1	0		44.2288017272949	38.565601348877	31.3642997741699	35.7442016601562	69.2962036132812	50.6474990844727	64.4033966064453	66.4893035888672	43.1958999633789	38.3414001464844	34.636100769043	34.7644004821777	16.2756004333496	38.2974014282227	43.5744018554688	47.1575012207031	59.6286010742188	40.5847015380859	46.4253005981445	54.7625999450684
PE 16:0;0_18:2;0	PE	GPL	MEM	34	2	0		14.750599861145	12.1267004013062	9.06884956359863	8.35768985748291	20.2432994842529	13.4280996322632	15.5324001312256	13.9344997406006	16.3264999389648	13.9038000106812	8.98371028900146	7.28672981262207	5.44849014282227	10.1640996932983	9.3097095489502	9.70730018615723	12.4640998840332	8.00973033905029	12.9554996490479	10.7524995803833
PE 16:0;0_18:3;0	PE	GPL	MEM	34	3	0		0.141452997922897	0.079113103449345	NA	NA	NA	0.109251998364925	NA	NA	0.143014997243881	0.122914999723434	NA	NA	NA	0.189832001924515	NA	NA	NA	NA	0.073372602462769	NA
PE 16:0;0_20:1;0	PE	GPL	MEM	36	1	0		1.49583995342255	1.97051000595093	1.62507998943329	2.22762989997864	2.38472008705139	2.1812698841095	2.00490999221802	2.81432008743286	1.56025004386902	2.09602999687195	1.69787001609802	2.36860990524292	0.276033014059067	1.97070002555847	2.14845991134644	2.06474995613098	2.43967008590698	2.10658001899719	1.89906001091003	3.19588994979858
PE 16:0;0_20:2;0	PE	GPL	MEM	36	2	0		1.9804300069809	2.29180002212524	1.80046999454498	2.97433996200562	2.62250995635986	2.49727988243103	3.09521007537842	3.25728988647461	2.25198006629944	2.51543998718262	2.05638003349304	2.76087999343872	0.900606989860535	2.68936991691589	2.30774998664856	2.66674995422363	2.93410992622375	2.08343005180359	2.17294001579285	3.07823991775513
PE 16:0;0_20:3;0	PE	GPL	MEM	36	3	0		6.05738019943237	4.65064001083374	3.81292009353638	4.86090993881226	6.88796997070312	5.3019700050354	6.79128980636597	5.33858013153076	5.31270980834961	4.68174982070923	3.53648996353149	3.52672004699707	2.09899997711182	4.49993991851807	4.35642004013062	5.5160698890686	5.75356006622314	3.64475989341736	4.26217985153198	5.66969013214111
PE 16:0;0_20:4;0	PE	GPL	MEM	36	4	0		19.4626007080078	12.6239004135132	17.309700012207	11.7334003448486	21.1590995788574	10.0145998001099	14.9111995697021	12.1215000152588	17.6175994873047	14.2186002731323	14.2869997024536	9.70256996154785	7.76106977462769	10.1541996002197	16.4747009277344	13.495400428772	21.9479999542236	12.1463003158569	13.5306997299194	10.8198003768921
PE 16:0;0_22:1;0	PE	GPL	MEM	38	1	0		NA	NA	0.406720995903015	NA	0.623703002929688	0.375131011009216	NA	2.05526995658875	NA	0.113008998334408	NA	NA	NA	NA	0.285845994949341	0.5103520154953	0.40318301320076	NA	NA	0.353781014680862
PE 16:0;0_22:2;0	PE	GPL	MEM	38	2	0		1.07885003089905	1.73146998882294	0.616979002952576	1.39602994918823	1.01387000083923	1.00068998336792	1.09981000423431	1.23887002468109	0.744641005992889	NA	0.741744995117188	1.2039999961853	NA	0.950128972530365	0.819962024688721	1.60843002796173	1.1210800409317	1.09446001052856	0.794057011604309	3.86522006988525
PE 16:0;0_22:3;0	PE	GPL	MEM	38	3	0		5.14987993240356	5.7535400390625	3.62478995323181	6.53493976593018	3.89671993255615	4.44896984100342	4.45960998535156	4.92500019073486	3.49039006233215	4.1492600440979	4.44478988647461	4.89484977722168	2.46043992042542	4.34458017349243	3.54329991340637	6.31091022491455	5.21702003479004	4.35408020019531	2.41029000282288	13.8092002868652
PE 16:0;0_22:4;0	PE	GPL	MEM	38	4	0		19.4148006439209	17.6996994018555	19.5790996551514	23.1881999969482	16.8262996673584	14.9764995574951	12.4659996032715	15.2179002761841	18.8208999633789	22.1368007659912	22.6439990997314	25.0809993743896	8.4820499420166	22.8365993499756	25.7973003387451	28.9405994415283	22.3628997802734	16.8924999237061	11.6548004150391	20.4808006286621
PE 16:0;0_22:5;0	PE	GPL	MEM	38	5	0		18.2884998321533	17.4584007263184	14.3895998001099	18.6550006866455	20.6905994415283	13.5862998962402	15.6150999069214	14.2910995483398	14.6716995239258	15.5062999725342	17.8136005401611	17.8246994018555	7.40101003646851	17.3537006378174	15.3382997512817	19.8549003601074	17.9979991912842	13.4507999420166	13.4222002029419	15.1125001907349
PE 16:0;0_22:6;0	PE	GPL	MEM	38	6	0		NA	NA	NA	NA	2.07262992858887	NA	NA	NA	NA	NA	NA	NA	NA	NA	NA	2.94639992713928	NA	NA	NA	NA
PE 16:0;0_24:3;0	PE	GPL	MEM	40	3	0		NA	NA	NA	NA	NA	NA	NA	NA	NA	NA	NA	NA	NA	NA	NA	1.02570998668671	NA	NA	NA	NA
PE 16:1;0_18:0;0	PE	GPL	MEM	34	1	0		11.7630996704102	9.0890998840332	7.09799003601074	7.63908004760742	21.8096008300781	14.5247001647949	21.0450992584229	17.7810001373291	8.79139041900635	5.98503017425537	6.75831985473633	5.96848011016846	4.02526998519897	6.64905977249146	8.67020034790039	8.54187965393066	16.0618000030518	9.19322967529297	17.6863994598389	15.7033004760742
PE 16:1;0_18:1;0	PE	GPL	MEM	34	2	0		6.79511022567749	6.56239986419678	3.48428010940552	4.81584978103638	10.9426002502441	8.23834991455078	9.3193302154541	9.81729030609131	4.7035698890686	4.2701997756958	5.26915979385376	4.89840984344482	2.75115990638733	5.43514013290405	4.0625	5.81048011779785	9.03332042694092	5.71305990219116	8.27655029296875	8.78254985809326
PE 16:1;0_18:2;0	PE	GPL	MEM	34	3	0		0.840237975120544	0.929340004920959	NA	NA	NA	0.73427802324295	NA	NA	0.64342999458313	0.606171011924744	NA	NA	0.312525004148483	0.91295999288559	NA	NA	NA	NA	0.651359021663666	NA
PE 16:1;0_20:1;0	PE	GPL	MEM	36	2	0		0.488783985376358	0.721225023269653	NA	0.330944001674652	0.91644299030304	0.853685975074768	1.40328001976013	1.08632004261017	NA	0.287689000368118	0.54475200176239	0.272628992795944	NA	0.561448991298676	NA	0.35861000418663	0.923538982868195	0.568180978298187	0.628852009773254	1.06254994869232
PE 16:1;0_20:2;0	PE	GPL	MEM	36	3	0		NA	0.481427997350693	NA	NA	0.435472995042801	NA	0.399744004011154	0.397381007671356	NA	NA	NA	0.204267993569374	0.133523002266884	NA	NA	0.275748997926712	0.361216992139816	0.217761993408203	0.392473012208939	0.415901005268097
PE 16:1;0_20:3;0	PE	GPL	MEM	36	4	0		1.97644996643066	1.60197997093201	NA	1.66190004348755	2.18448996543884	2.06801009178162	NA	1.58950996398926	NA	NA	NA	1.15725004673004	NA	1.46437001228333	NA	1.29414999485016	NA	NA	NA	NA
PE 16:1;0_20:4;0	PE	GPL	MEM	36	5	0		NA	NA	NA	NA	NA	NA	NA	0.786935985088348	NA	NA	NA	NA	NA	NA	NA	NA	NA	NA	NA	NA
PE 16:1;0_22:1;0	PE	GPL	MEM	38	2	0		NA	NA	NA	NA	NA	NA	NA	0.254931002855301	NA	NA	NA	NA	NA	NA	NA	NA	0.190072000026703	NA	NA	NA
PE 16:1;0_22:2;0	PE	GPL	MEM	38	3	0		NA	NA	NA	NA	NA	0.448422998189926	NA	0.471349000930786	NA	NA	NA	NA	NA	NA	NA	NA	0.556123018264771	NA	NA	0.91202300786972
PE 16:1;0_22:3;0	PE	GPL	MEM	38	4	0		2.91290998458862	3.12389993667603	1.31465995311737	3.47830009460449	3.44973993301392	3.22804999351501	2.60187005996704	2.7129499912262	1.41027998924255	NA	1.79416000843048	2.32821989059448	1.29612994194031	2.36812996864319	2.40260004997253	2.93555998802185	3.04315996170044	2.17553997039795	2.03342008590698	10.2428998947144
PE 16:1;0_22:4;0	PE	GPL	MEM	38	5	0		1.84516000747681	1.53050994873047	1.8709499835968	1.53988003730774	1.51947999000549	1.14090001583099	1.02226996421814	0.699739992618561	1.76300001144409	1.63962996006012	1.82112002372742	1.62828004360199	0.889940023422241	1.88427996635437	1.74992001056671	1.59546005725861	1.81307005882263	1.25060999393463	1.31369996070862	1.53507995605469
PE 16:1;0_22:5;0	PE	GPL	MEM	38	6	0		4.1428599357605	3.38490009307861	3.33781003952026	3.74928998947144	3.03957009315491	3.18056011199951	NA	3.09538006782532	4.51416015625	3.29929995536804	NA	3.55838990211487	1.7495299577713	4.38841009140015	4.2604398727417	2.08067989349365	3.71846008300781	2.42827010154724	2.49029994010925	2.18996000289917
PE 16:2;0_18:1;0	PE	GPL	MEM	34	3	0		NA	NA	NA	NA	NA	NA	NA	NA	NA	NA	NA	NA	0.105457000434399	NA	NA	NA	NA	NA	NA	NA
PE 17:0;0_18:1;0	PE	GPL	MEM	35	1	0		2.87566995620728	2.19807004928589	2.3888099193573	1.88314998149872	4.29637002944946	2.51370000839233	2.85012006759644	2.80222010612488	2.92105007171631	1.67683005332947	2.18899989128113	1.93031001091003	0.881815016269684	2.17574000358582	2.26497006416321	2.01262998580933	3.06106996536255	1.77316999435425	2.75466990470886	2.86151003837585
PE 17:0;0_18:2;0	PE	GPL	MEM	35	2	0		5.5179500579834	0.371051996946335	2.29309010505676	NA	3.08931994438171	2.39941000938416	0.243251994252205	2.40955996513367	0.367909014225006	0.377746999263763	0.298005014657974	0.276169985532761	1.23424005508423	0.291334003210068	1.68993997573853	0.17569300532341	0.169865995645523	0.17687700688839	0.285686999559402	NA
PE 17:0;0_20:2;0	PE	GPL	MEM	37	2	0		NA	0.948881983757019	NA	0.132027000188828	1.15649998188019	0.146507993340492	NA	NA	NA	NA	NA	NA	NA	NA	0.127663001418114	NA	0.241828992962837	NA	NA	NA
PE 17:0;0_20:3;0	PE	GPL	MEM	37	3	0		NA	NA	NA	NA	0.350313991308212	0.583801984786987	0.73354297876358	NA	0.686962008476257	NA	NA	NA	NA	NA	NA	NA	NA	NA	0.744337022304535	NA
PE 17:0;0_20:4;0	PE	GPL	MEM	37	4	0		1.77792000770569	1.24207997322083	1.89201998710632	1.50048995018005	1.70359003543854	0.566547989845276	1.25843000411987	NA	1.28639996051788	1.48013997077942	1.62830996513367	0.992529988288879	0.949828028678894	1.22528004646301	1.40227997303009	1.12402999401093	1.20487999916077	NA	1.29139995574951	0.897747993469238
PE 17:0;0_23:6;0	PE	GPL	MEM	40	6	0		NA	NA	NA	NA	NA	NA	0.437514990568161	NA	NA	NA	NA	NA	NA	NA	NA	NA	NA	NA	NA	NA
PE 17:1;0_17:1;0	PE	GPL	MEM	34	2	0		NA	0.111065000295639	NA	NA	NA	NA	NA	NA	NA	NA	NA	NA	NA	NA	NA	NA	NA	NA	0.075244002044201	NA
PE 17:1;0_18:0;0	PE	GPL	MEM	35	1	0		NA	NA	NA	NA	NA	NA	NA	NA	NA	NA	NA	NA	0.170085996389389	NA	0.298615008592606	0.495622009038925	NA	NA	NA	NA
PE 17:1;0_18:1;0	PE	GPL	MEM	35	2	0		NA	2.6676299571991	NA	2.27309989929199	NA	NA	1.92235994338989	NA	1.88415002822876	2.555419921875	2.01428008079529	2.12313008308411	NA	2.23779988288879	NA	1.39318001270294	1.56203997135162	1.65333998203278	2.29197001457214	NA
PE 17:1;0_20:2;0	PE	GPL	MEM	37	3	0		NA	NA	NA	NA	0.826333999633789	NA	NA	NA	NA	NA	NA	NA	NA	NA	NA	NA	NA	NA	NA	NA
PE 17:1;0_22:6;0	PE	GPL	MEM	39	7	0		1.15532004833221	NA	NA	NA	NA	NA	NA	NA	NA	NA	NA	NA	NA	NA	NA	NA	NA	NA	NA	NA
PE 18:0;0_18:1;0	PE	GPL	MEM	36	1	0		126.796997070312	78.2870025634766	102.247001647949	77.092903137207	158.20100402832	93.9885025024414	121.180999755859	92.239501953125	120.161003112793	80.3973007202148	87.7212982177734	64.7247009277344	39.9710006713867	67.7916030883789	103.28800201416	75.0139007568359	122.16300201416	69.1875	115.347999572754	104.245002746582
PE 18:0;0_18:2;0	PE	GPL	MEM	36	2	0		73.2203979492188	58.3720016479492	47.4914016723633	44.692798614502	81.0482025146484	55.6106986999512	60.8172988891602	45.6804008483887	75.2829971313477	63.1214981079102	44.776798248291	37.9681015014648	25.2917003631592	46.1478004455566	39.9361991882324	33.0203018188477	43.0131988525391	27.6280994415283	62.5346984863281	49.173698425293
PE 18:0;0_18:3;0	PE	GPL	MEM	36	3	0		1.64616000652313	1.29136002063751	1.11742997169495	0.955048024654388	2.27909994125366	1.33281004428864	1.95273995399475	1.61269998550415	1.54219996929169	1.19261002540588	0.917127013206482	0.845793008804321	0.529745995998383	0.485695004463196	0.844739019870758	0.930032014846802	1.50650000572205	0.871349990367889	2.05218005180359	1.24154996871948
PE 18:0;0_20:1;0	PE	GPL	MEM	38	1	0		1.61115002632141	1.27213001251221	1.31482005119324	NA	1.85388004779816	1.06861996650696	1.99714004993439	NA	1.45100998878479	0.481344997882843	1.31229996681213	1.75341999530792	0.507804989814758	0.658689022064209	NA	0.990832984447479	1.44883000850677	1.72531998157501	1.54103994369507	0.760722994804382
PE 18:0;0_20:2;0	PE	GPL	MEM	38	2	0		1.47460997104645	1.69049000740051	2.05144000053406	1.62624001502991	2.7333300113678	1.58905005455017	2.56181001663208	2.36297988891602	1.64813995361328	1.99670994281769	1.70086002349854	2.04451990127563	0.828369975090027	1.37978005409241	1.87085998058319	1.3125	2.56641006469727	2.11533999443054	2.22082996368408	1.54009997844696
PE 18:0;0_20:3;0	PE	GPL	MEM	38	3	0		23.9057006835938	16.6420993804932	23.7791996002197	16.2632007598877	33.0247993469238	18.415599822998	24.7584991455078	19.649299621582	23.9981994628906	15.2768001556396	16.7276992797852	13.0288000106812	8.65997982025146	15.8247995376587	17.0804004669189	13.6253995895386	21.9638996124268	13.6940002441406	21.7994003295898	11.6233997344971
PE 18:0;0_20:4;0	PE	GPL	MEM	38	4	0		174.397003173828	117.700996398926	167.740005493164	127.621002197266	160.994003295898	91.9733963012695	129.565002441406	89.5223999023438	154.235000610352	114.642997741699	140.951995849609	98.8031997680664	70.3516006469727	104.252998352051	137.177993774414	109.634002685547	142.998992919922	85.5165023803711	133.289001464844	99.9121017456055
PE 18:0;0_20:5;0	PE	GPL	MEM	38	5	0		2.2980101108551	1.53524994850159	NA	NA	1.62427997589111	1.09063994884491	1.44011998176575	1.02111005783081	1.68841004371643	1.6933000087738	NA	NA	0.738340020179749	1.20013999938965	NA	NA	NA	NA	1.63827002048492	0.991066992282867
PE 18:0;0_22:2;0	PE	GPL	MEM	40	2	0		0.415383011102676	0.214359000325203	0.472642004489899	0.606517970561981	0.414501994848251	0.37321200966835	0.539071977138519	0.637624979019165	0.197540998458862	0.41907799243927	0.357715994119644	0.331876009702682	NA	NA	0.274899005889893	0.364051014184952	0.575101971626282	0.496315002441406	0.160024002194405	0.91874098777771
PE 18:0;0_22:3;0	PE	GPL	MEM	40	3	0		2.08827996253967	1.83002996444702	3.81034994125366	2.61052989959717	2.81615996360779	1.55349004268646	2.7985999584198	1.94809997081757	1.57826995849609	1.23275005817413	2.38010001182556	2.5286500453949	0.998296976089478	1.50557005405426	2.54185009002686	1.23914003372192	3.69032001495361	2.82543992996216	2.33536005020142	1.78956997394562
PE 18:0;0_22:4;0	PE	GPL	MEM	40	4	0		23.5277996063232	14.8196001052856	39.1063003540039	31.0531005859375	22.4134998321533	11.9785003662109	12.4104995727539	10.9531002044678	27.7726001739502	22.38450050354	32.0036010742188	27.7294006347656	8.67453002929688	21.8404006958008	42.2843017578125	26.3628005981445	28.261100769043	19.2462997436523	16.1968994140625	10.1154003143311
PE 18:0;0_22:5;0	PE	GPL	MEM	40	5	0		15.930700302124	10.6373996734619	18.057300567627	12.4757995605469	15.0689001083374	9.08378028869629	10.231499671936	6.47729015350342	14.964599609375	12.8734998703003	14.6433000564575	11.9743995666504	7.7804799079895	12.3407001495361	16.0431003570557	10.46399974823	12.9470996856689	9.28129005432129	12.0880002975464	7.36786985397339
PE 18:0;0_22:6;0	PE	GPL	MEM	40	6	0		9.04045009613037	5.92505979537964	9.08755016326904	7.12963008880615	8.47148036956787	4.99617004394531	6.97770023345947	3.94252991676331	10.8219003677368	7.93282985687256	8.47978019714355	6.24963998794556	5.17717981338501	7.66809988021851	9.36674976348877	6.46247005462646	NA	NA	5.48192977905273	3.33992004394531
PE 18:1;0_18:1;0	PE	GPL	MEM	36	2	0		52.1324005126953	53.6707000732422	33.8639984130859	41.6166000366211	72.1808013916016	55.1996002197266	63.4910011291504	64.6304016113281	44.3830986022949	43.143798828125	46.6627006530762	43.5712013244629	19.1516990661621	44.8665008544922	37.3441009521484	45.7196006774902	63.8857002258301	42.6557006835938	59.0485000610352	66.1270980834961
PE 18:1;0_18:2;0	PE	GPL	MEM	36	3	0		23.0445003509521	22.7991008758545	13.6393995285034	16.5711994171143	25.2731990814209	20.7369995117188	21.2646007537842	19.2901992797852	21.3675994873047	21.7436008453369	15.2981004714966	15.763500213623	8.85836029052734	19.2021999359131	13.2503995895386	14.9125003814697	17.4675006866455	11.9551000595093	20.6168994903564	19.3875007629395
PE 18:1;0_18:3;0	PE	GPL	MEM	36	4	0		NA	1.47506999969482	1.36749994754791	1.22162997722626	1.96930003166199	1.31507003307343	2.02140998840332	1.8236700296402	1.64807999134064	NA	1.79051995277405	NA	0.97632497549057	1.23188996315002	1.4281599521637	1.37258005142212	NA	1.52067995071411	1.1674599647522	2.3539400100708
PE 18:1;0_19:1;0	PE	GPL	MEM	37	2	0		NA	NA	NA	0.54906302690506	NA	0.910206973552704	0.780192971229553	NA	0.769384980201721	NA	NA	NA	NA	NA	0.547555029392242	NA	0.700640022754669	NA	0.704092025756836	NA
PE 18:1;0_20:0;0	PE	GPL	MEM	38	1	0		NA	NA	NA	1.5137699842453	NA	NA	NA	NA	NA	0.817404985427856	NA	NA	NA	0.925832986831665	0.970797002315521	NA	NA	NA	NA	1.15587997436523
PE 18:1;0_20:1;0	PE	GPL	MEM	38	2	0		1.96373999118805	2.65615010261536	1.97569000720978	2.14398002624512	3.99972009658813	2.72785997390747	3.69290995597839	3.62845993041992	1.94695997238159	2.35715007781982	2.61510992050171	3.30928993225098	0.896106004714966	1.93947005271912	2.18281006813049	2.33105993270874	4.27937984466553	3.28993010520935	3.38035988807678	3.02972006797791
PE 18:1;0_20:2;0	PE	GPL	MEM	38	3	0		3.31568002700806	3.0493700504303	2.82168006896973	3.1496798992157	4.19934988021851	3.08617997169495	3.54871010780334	4.08344984054565	3.31731009483337	3.03803992271423	3.31890988349915	3.45215010643005	1.13986003398895	3.50617003440857	2.49739003181458	2.60880994796753	4.1915397644043	3.19511008262634	3.77186989784241	2.84296989440918
PE 18:1;0_20:3;0	PE	GPL	MEM	38	4	0		15.6570997238159	14.8662996292114	11.269100189209	13.7582998275757	17.9850006103516	12.9400997161865	15.8802995681763	13.3418998718262	14.3395004272461	13.9657001495361	12.3900003433228	11.0387001037598	6.53621006011963	13.3531999588013	9.90361976623535	13.2707996368408	16.0641994476318	10.5925998687744	15.5843000411987	16.1018009185791
PE 18:1;0_20:4;0	PE	GPL	MEM	38	5	0		12.8172998428345	9.06606006622314	10.9753999710083	8.90328025817871	11.3087997436523	5.23122978210449	7.59548997879028	4.89769983291626	10.1703996658325	7.15502977371216	12.066499710083	7.19918012619019	6.34415006637573	8.16409015655518	7.89085006713867	6.94602012634277	11.9140996932983	6.38537979125977	10.2642002105713	8.06626033782959
PE 18:1;0_22:1;0	PE	GPL	MEM	40	2	0		0.931761980056763	1.20959997177124	0.807483017444611	0.854556977748871	1.25592994689941	1.02092003822327	1.1325900554657	1.27625000476837	0.997573018074036	0.801617026329041	0.673469007015228	0.663098990917206	NA	1.06208002567291	0.855122983455658	0.831233978271484	1.33475005626678	1.24240005016327	0.936749994754791	1.62599003314972
PE 18:1;0_22:2;0	PE	GPL	MEM	40	3	0		1.59335994720459	1.73667001724243	1.40845000743866	1.76514005661011	1.82056999206543	1.69371998310089	1.91740000247955	1.63157999515533	0.80631697177887	1.02713000774384	1.29668998718262	1.49003005027771	NA	0.988156020641327	1.12897002696991	0.963307976722717	2.19375991821289	1.63102996349335	1.70146000385284	3.54349994659424
PE 18:1;0_22:3;0	PE	GPL	MEM	40	4	0		8.57481002807617	7.98564004898071	6.34159994125366	10.2313003540039	6.39495992660522	6.00056982040405	6.78892993927002	5.518630027771	5.44518995285034	5.50846004486084	7.92047023773193	7.69028997421265	4.40399980545044	6.41078996658325	7.09784984588623	9.38049030303955	9.70438003540039	6.82459020614624	5.34877014160156	16.6758995056152
PE 18:1;0_22:4;0	PE	GPL	MEM	40	5	0		15.0831003189087	15.0373001098633	19.4300994873047	24.0494003295898	12.6819000244141	11.2497997283936	8.86489963531494	7.92405986785889	13.6281995773315	16.9570999145508	22.5184993743896	27.1070003509521	7.52182006835938	20.1872005462646	24.3194999694824	22.8166999816895	19.3645000457764	17.1613006591797	9.75026035308838	11.5397996902466
PE 18:1;0_22:5;0	PE	GPL	MEM	40	6	0		11.6414003372192	10.2711000442505	10.4523000717163	12.0534000396729	13.293399810791	7.63373994827271	9.37854957580566	6.89831018447876	10.5811996459961	10.4739999771118	12.6726999282837	12.5159997940063	5.55114984512329	11.7757997512817	11.7152996063232	11.635199546814	15.7828998565674	10.8791999816895	8.52182960510254	7.82055997848511
PE 18:1;0_24:1;0	PE	GPL	MEM	42	2	0		NA	NA	NA	NA	0.96390700340271	NA	0.86661297082901	NA	NA	NA	NA	NA	NA	NA	NA	NA	NA	NA	0.734760999679565	NA
PE 18:2;0_18:2;0	PE	GPL	MEM	36	4	0		5.22078990936279	4.91645002365112	3.38628005981445	3.79709005355835	4.07427978515625	3.89681005477905	3.45036005973816	2.7660698890686	5.7706298828125	6.37410020828247	2.81143999099731	3.33296990394592	1.91149997711182	4.54171991348267	2.45686006546021	2.83488011360168	2.80967998504639	2.00588011741638	3.32533001899719	3.24752998352051
PE 18:2;0_20:1;0	PE	GPL	MEM	38	3	0		0.957403004169464	0.889352977275848	0.773631989955902	0.710138976573944	1.57858002185822	1.21588003635406	1.38832998275757	1.24249005317688	1.16460001468658	0.882404983043671	0.726796984672546	0.895121991634369	0.361182987689972	0.888018012046814	0.724626004695892	0.870688021183014	1.05308997631073	0.797055006027222	1.1844300031662	0.716336011886597
PE 18:2;0_20:2;0	PE	GPL	MEM	38	4	0		1.5591299533844	1.82611000537872	1.71764004230499	1.81459999084473	1.77936005592346	1.52344000339508	NA	1.21605002880096	2.50905990600586	2.57651996612549	1.33519005775452	1.6248699426651	0.713353991508484	1.93991005420685	1.5943900346756	1.27219998836517	1.52954995632172	1.26429998874664	1.22904002666473	1.37993001937866
PE 18:2;0_20:3;0	PE	GPL	MEM	38	5	0		0.393139988183975	1.01050996780396	0.555716991424561	0.666984975337982	0.685787975788116	0.56835800409317	0.329939991235733	0.307895004749298	0.721179008483887	1.00978004932404	0.363761007785797	0.3663449883461	0.245403006672859	1.03410995006561	0.309801012277603	0.578921973705292	NA	NA	0.701884984970093	0.834964990615845
PE 18:2;0_20:4;0	PE	GPL	MEM	38	6	0		1.82208001613617	1.47921001911163	1.65901005268097	1.5700900554657	0.783011972904205	0.867281019687653	4.68466997146606	0.68308699131012	2.19029998779297	2.81100988388062	5.20712995529175	1.50881004333496	1.27148997783661	2.32183003425598	0.868863999843597	0.448206007480621	0.640106976032257	0.555438995361328	0.975341975688934	1.25171005725861
PE 18:2;0_22:2;0	PE	GPL	MEM	40	4	0		NA	0.985670983791351	NA	NA	NA	NA	NA	NA	NA	0.991430997848511	NA	NA	NA	NA	NA	NA	NA	NA	NA	NA
PE 18:2;0_22:3;0	PE	GPL	MEM	40	5	0		NA	NA	NA	NA	NA	NA	NA	NA	2.28413009643555	NA	1.70068001747131	1.5527800321579	NA	NA	NA	2.0402500629425	2.51706004142761	NA	NA	6.27378988265991
PE 18:2;0_22:4;0	PE	GPL	MEM	40	6	0		1.41053998470306	1.02067995071411	0.950999021530151	1.94883000850677	0.689081013202667	0.675395011901855	0.431304007768631	NA	1.62281000614166	2.08043003082275	1.50299000740051	1.93218004703522	0.537578999996185	1.74302005767822	1.29454004764557	1.69316005706787	1.05887997150421	0.898845016956329	0.754097998142242	0.73148101568222
PE 20:0;0_20:4;0	PE	GPL	MEM	40	4	0		NA	NA	NA	NA	0.779500007629395	NA	NA	NA	0.738445997238159	0.699782013893127	NA	NA	NA	NA	NA	NA	NA	NA	0.333916991949081	NA
PE 20:1;0_20:1;0	PE	GPL	MEM	40	2	0		NA	NA	NA	NA	NA	NA	NA	NA	NA	NA	NA	NA	NA	NA	NA	NA	NA	NA	0.0511239990592	NA
PE 20:1;0_20:2;0	PE	GPL	MEM	40	3	0		NA	NA	NA	NA	0.151269003748894	NA	NA	NA	NA	NA	NA	NA	NA	NA	NA	NA	NA	NA	NA	NA
PE 20:1;0_20:3;0	PE	GPL	MEM	40	4	0		NA	0.322286009788513	NA	NA	NA	0.291209012269974	NA	NA	NA	NA	0.408345013856888	NA	NA	NA	NA	NA	NA	0.376415997743607	NA	0.313235014677048
PE 20:1;0_20:4;0	PE	GPL	MEM	40	5	0		0.918617010116577	1.09939002990723	1.3157000541687	1.48759996891022	1.58326005935669	0.582394003868103	1.84800004959106	1.06459999084473	0.805947005748749	NA	1.76217997074127	1.00399005413055	NA	NA	0.75874400138855	0.934108018875122	1.86732995510101	1.0130900144577	1.53237998485565	1.22938001155853
PE 20:2;0_20:2;0	PE	GPL	MEM	40	4	0		NA	NA	NA	NA	NA	NA	NA	NA	NA	NA	NA	0.213918000459671	NA	NA	NA	NA	NA	NA	NA	0.09843809902668
PE 20:2;0_20:3;0	PE	GPL	MEM	40	5	0		NA	NA	NA	NA	0.40199801325798	NA	NA	NA	NA	NA	NA	NA	NA	NA	NA	NA	NA	NA	NA	NA
PE 20:2;0_20:4;0	PE	GPL	MEM	40	6	0		NA	NA	NA	0.396688997745514	NA	0.2031269967556	NA	NA	0.458222985267639	0.392035007476807	0.550059020519257	0.316619992256165	NA	0.333097994327545	0.343959003686905	0.437222987413406	NA	NA	0.434525996446609	0.550100982189178
PE 20:3;0_20:3;0	PE	GPL	MEM	40	6	0		NA	NA	NA	NA	NA	NA	NA	NA	NA	NA	NA	NA	NA	NA	NA	NA	0.159786000847816	NA	NA	0.092286802828312
PE 20:3;0_20:4;0	PE	GPL	MEM	40	7	0		NA	3.795569896698	NA	4.92525005340576	NA	2.42780995368958	NA	NA	NA	NA	NA	4.92084980010986	NA	NA	NA	4.80814981460571	NA	NA	NA	1.47285997867584
PE 20:4;0_20:4;0	PE	GPL	MEM	40	8	0		NA	NA	NA	NA	NA	NA	NA	NA	1.16875004768372	0.845018982887268	NA	NA	NA	NA	NA	NA	NA	NA	NA	NA
PE O-16:0;0/16:1;0	PE O-	GPL	MEM	32	1	0		0.072070203721523	NA	NA	NA	0.138440996408463	0.133925005793571	0.231431007385254	0.093522801995277	0.098694503307343	NA	NA	NA	NA	NA	NA	NA	0.11574599891901	0.08540689945221	0.224875003099442	0.169938996434212
PE O-16:0;0/18:1;0	PE O-	GPL	MEM	34	1	0		0.872748017311096	0.797062993049622	0.358464002609253	0.48343300819397	1.34211003780365	0.940302014350891	2.51914000511169	1.41931998729706	0.578935980796814	0.40582200884819	0.502937972545624	0.561636984348297	0.215371996164322	0.708514988422394	0.429540008306503	0.638495981693268	0.813293993473053	0.759944021701813	1.82507002353668	1.53042995929718
PE O-16:0;0/18:2;0	PE O-	GPL	MEM	34	2	0		1.11226999759674	0.98532897233963	0.444094002246857	0.497965008020401	1.8078099489212	0.975323975086212	2.70036005973816	1.31152999401093	0.89115697145462	0.84832501411438	0.487316995859146	0.50076699256897	0.218383997678757	0.50211900472641	0.529371023178101	0.56623101234436	1.00031995773315	0.634935021400452	1.59333002567291	1.08610999584198
PE O-16:0;0/20:1;0	PE O-	GPL	MEM	36	1	0		0.216175004839897	0.256613999605179	NA	0.203935995697975	0.55144202709198	0.439752995967865	1.04615998268127	0.77359402179718	0.057265400886536	NA	NA	NA	NA	NA	NA	0.085132896900177	0.585855007171631	0.531047999858856	0.75024801492691	0.82803201675415
PE O-16:0;0/20:2;0	PE O-	GPL	MEM	36	2	0		0.200380995869637	0.342743009328842	0.137214004993439	0.123549997806549	0.541472017765045	0.494857013225555	1.10842001438141	0.767872989177704	0.251111000776291	0.172123000025749	0.149497002363205	0.121452003717422	NA	0.167688995599747	NA	0.130471006035805	0.456999987363815	0.372287005186081	0.91280198097229	0.689666986465454
PE O-16:0;0/20:3;0	PE O-	GPL	MEM	36	3	0		0.61813098192215	0.872731983661652	0.436122000217438	0.357217997312546	1.19920003414154	0.94539999961853	2.20352005958557	0.920764982700348	0.765691995620728	0.36651599407196	0.410079002380371	0.364055991172791	NA	0.405009001493454	0.426138013601303	0.487307012081146	0.990037024021149	0.58940201997757	1.21814000606537	0.939906001091003
PE O-16:0;0/20:4;0	PE O-	GPL	MEM	36	4	0		2.07702994346619	2.41101002693176	1.54147005081177	1.22552001476288	4.54336023330688	2.92968010902405	5.43192005157471	2.47444009780884	2.03374004364014	1.59572005271912	1.50305998325348	1.49500000476837	0.784192025661469	1.5663800239563	1.4242399930954	1.48097002506256	3.14789009094238	1.45651996135712	4.34958982467651	3.00038003921509
PE O-16:0;0/20:5;0	PE O-	GPL	MEM	36	5	0		2.12963008880615	1.61152994632721	1.47922003269196	1.08807003498077	3.20929002761841	1.75529003143311	2.26191997528076	1.00062000751495	0.704680979251862	0.981451988220215	0.783334970474243	0.75449800491333	0.44573700428009	1.83510005474091	0.854143977165222	1.58078002929688	1.26305997371674	0.551276981830597	1.05840003490448	1.06835997104645
PE O-16:0;0/22:1;0	PE O-	GPL	MEM	38	1	0		NA	0.316731005907059	NA	NA	0.507950007915497	0.642095029354095	0.923812985420227	1.05147004127502	NA	NA	0.678726971149445	NA	NA	NA	NA	NA	0.61266702413559	0.341863989830017	1.0474499464035	0.598344027996063
PE O-16:0;0/22:2;0	PE O-	GPL	MEM	38	2	0		0.201324000954628	0.262511998414993	0.225682005286217	NA	0.789439976215363	0.585398018360138	0.9894700050354	0.688051998615265	0.176889002323151	NA	NA	NA	NA	NA	NA	0.283556997776031	0.891103982925415	0.50858998298645	0.87998902797699	0.861729979515076
PE O-16:0;0/22:3;0	PE O-	GPL	MEM	38	3	0		1.00845003128052	0.963510990142822	0.649712979793549	0.619184017181396	1.63461005687714	1.00344002246857	1.86893999576569	1.2700799703598	0.478531986474991	0.227565005421638	0.734484970569611	0.793983995914459	0.339888006448746	0.513441979885101	0.527303993701935	0.41627898812294	1.26015996932983	1.01494002342224	1.50654995441437	1.42237997055054
PE O-16:0;0/22:4;0	PE O-	GPL	MEM	38	4	0		3.34308004379272	2.11445999145508	2.40077996253967	2.39109992980957	5.51209020614624	3.3541100025177	4.95090007781982	2.96827006340027	2.71775007247925	1.85041999816895	3.5873498916626	2.43918991088867	1.21946001052856	1.97308003902435	2.76827001571655	2.34056997299194	5.67295980453491	3.15778994560242	6.31243991851807	4.63137006759644
PE O-16:0;0/22:5;0	PE O-	GPL	MEM	38	5	0		3.04951000213623	1.88392996788025	1.78249001502991	2.43972992897034	3.6747899055481	2.45910000801086	3.71333003044128	2.28122997283936	2.29016995429993	2.03767991065979	2.10643005371094	2.20834994316101	1.56836998462677	2.00315999984741	2.21377992630005	1.86721003055573	2.95483994483948	1.53085005283356	3.61530995368958	2.19616007804871
PE O-16:0;0/22:6;0	PE O-	GPL	MEM	38	6	0		NA	0.554732978343964	NA	NA	0.573334991931915	NA	NA	NA	NA	NA	NA	NA	NA	NA	NA	NA	NA	0.44930100440979	NA	NA
PE O-16:1;0/16:0;0	PE O-	GPL	MEM	32	1	0		0.681259989738464	1.61458003520966	NA	1.33501994609833	1.39403998851776	1.72815001010895	2.01317000389099	2.48019003868103	1.29624998569489	1.57563996315002	1.0934100151062	1.4823499917984	NA	1.92948997020721	1.19314002990723	1.61103999614716	1.48092997074127	1.61265003681183	1.10158002376556	1.6656299829483
PE O-16:1;0/16:1;0	PE O-	GPL	MEM	32	2	0		1.3738499879837	1.86474001407623	0.851374983787537	1.45001995563507	4.03637981414795	2.90956997871399	4.78205013275146	3.69867992401123	1.41140997409821	1.24451994895935	0.612174987792969	0.734344005584717	0.466246992349625	1.20265996456146	1.17383003234863	1.52006995677948	2.09890007972717	1.40648996829987	2.7092399597168	2.7803099155426
PE O-16:1;0/18:1;0	PE O-	GPL	MEM	34	2	0		18.9680004119873	22.1881008148193	9.87637042999268	11.8659000396729	43.1660003662109	29.9269008636475	41.9463005065918	36.1641006469727	18.31369972229	15.9503002166748	11.0426998138428	12.4589004516602	5.94675016403198	14.3080997467041	10.3830003738403	13.8002996444702	21.760799407959	16.3467998504639	29.8740997314453	28.5347995758057
PE O-16:1;0/18:2;0	PE O-	GPL	MEM	34	3	0		19.0879993438721	24.2113990783691	9.06334018707275	11.1740999221802	26.7970008850098	19.5403995513916	25.1669006347656	24.0088996887207	21.0459995269775	20.8146991729736	10.9238996505737	12.1597995758057	4.42296981811523	11.9738998413086	9.7632999420166	11.5601997375488	15.9659004211426	12.0347003936768	16.1315994262695	16.1117000579834
PE O-16:1;0/18:3;0	PE O-	GPL	MEM	34	4	0		NA	0.879540026187897	NA	NA	1.09198999404907	1.30308997631073	1.53568994998932	1.25949001312256	0.740935027599335	0.8872349858284	NA	NA	NA	NA	NA	NA	0.887789011001587	0.700165987014771	0.857873022556305	0.994075000286102
PE O-16:1;0/19:1;0	PE O-	GPL	MEM	35	2	0		0.008723420090973	NA	NA	NA	0.017866399139166	0.009102329611778	0.01939170062542	0.016381200402975	NA	NA	NA	NA	NA	NA	NA	NA	0.009455500170588	NA	0.009234669618309	NA
PE O-16:1;0/20:0;0	PE O-	GPL	MEM	36	1	0		NA	0.129868999123573	NA	NA	NA	NA	NA	NA	NA	NA	NA	NA	NA	NA	NA	0.082744099199772	NA	NA	NA	NA
PE O-16:1;0/20:1;0	PE O-	GPL	MEM	36	2	0		2.70039010047913	4.59954023361206	1.73374998569489	2.54333996772766	9.1296501159668	7.473060131073	12.3615999221802	14.4556999206543	2.37252998352051	2.02952003479004	1.94412994384766	2.81118988990784	NA	2.00549006462097	1.41698002815247	2.4932599067688	5.89084005355835	4.80053997039795	6.72951984405518	9.0332498550415
PE O-16:1;0/20:2;0	PE O-	GPL	MEM	36	3	0		2.76927995681763	4.5215802192688	1.88104999065399	2.45887994766235	8.36013031005859	5.77092981338501	10.3319997787476	11.3245000839233	2.83267998695374	2.68578004837036	2.20896005630493	2.5556800365448	NA	2.15858006477356	1.67273998260498	2.49935007095337	5.39690017700195	4.39838981628418	6.04607009887695	6.61983013153076
PE O-16:1;0/20:3;0	PE O-	GPL	MEM	36	4	0		11.1960000991821	18.1413993835449	8.08162975311279	8.86563014984131	27.4251003265381	20.9083003997803	33.8494987487793	29.9018001556396	13.5269002914429	12.6243000030518	7.93980979919434	8.74612998962402	3.56444001197815	9.66886043548584	7.07297992706299	10.3606996536255	16.8803005218506	13.266900062561	20.0480003356934	20.4619998931885
PE O-16:1;0/20:4;0	PE O-	GPL	MEM	36	5	0		263.096984863281	238.050003051758	178.889999389648	187.977005004883	317.878997802734	216.274993896484	252.690002441406	208.464996337891	234.498001098633	218.880996704102	177.324005126953	176.701995849609	99.3835983276367	204.949005126953	172.110000610352	178.72900390625	217.955001831055	162.695007324219	214.944000244141	210.542007446289
PE O-16:1;0/20:5;0	PE O-	GPL	MEM	36	6	0		3.85870003700256	4.84437990188599	1.81423997879028	1.90003001689911	6.16788005828857	4.93544006347656	4.80761003494263	5.555419921875	4.08106994628906	2.90938997268677	3.41181993484497	1.89998996257782	1.17894995212555	2.20422005653381	1.27277004718781	1.88494002819061	4.17348003387451	2.25367999076843	4.11311006546021	4.8120698928833
PE O-16:1;0/21:2;0	PE O-	GPL	MEM	37	3	0		NA	NA	NA	NA	NA	0.042067799717188	NA	NA	NA	NA	NA	NA	NA	NA	NA	NA	NA	NA	NA	0.066840797662735
PE O-16:1;0/21:3;0	PE O-	GPL	MEM	37	4	0		0.054755501449108	0.055757101625204	NA	NA	0.173589006066322	0.174434006214142	0.24779599905014	0.139501005411148	NA	NA	NA	0.052335001528263	NA	0.036127500236034	NA	NA	0.109871998429298	0.09962210059166	0.086439296603203	NA
PE O-16:1;0/22:1;0	PE O-	GPL	MEM	38	2	0		1.85228002071381	2.87424993515015	1.05967998504639	1.82255005836487	3.36199998855591	3.01975989341736	4.53665018081665	5.36959981918335	1.02333998680115	1.46825003623962	1.54912996292114	2.18216991424561	0.608264029026031	1.87894999980927	0.991313993930817	1.83250999450684	2.76998996734619	2.58326005935669	3.14849996566772	4.24141979217529
PE O-16:1;0/22:2;0	PE O-	GPL	MEM	38	3	0		2.16290998458862	3.63100004196167	1.5807900428772	2.25906991958618	5.85706996917725	4.44262981414795	7.10904979705811	6.93441009521484	2.19511008262634	2.07736992835999	1.93198001384735	2.28557991981506	NA	1.75838005542755	1.28637003898621	2.15017008781433	4.69666004180908	3.52810001373291	4.51593017578125	5.83839988708496
PE O-16:1;0/22:3;0	PE O-	GPL	MEM	38	4	0		11.2681999206543	12.4542999267578	8.74271011352539	9.71078014373779	22.7101001739502	16.1648006439209	25.2817993164062	21.2686004638672	8.00028038024902	6.85497999191284	10.467399597168	10.5725002288818	3.65555000305176	8.16596984863281	7.54726982116699	9.65377998352051	20.7945003509521	14.711199760437	18.8710994720459	21.9986991882324
PE O-16:1;0/22:4;0	PE O-	GPL	MEM	38	5	0		122.082000732422	107.986999511719	108.894996643066	112.732002258301	172.692001342773	116.458000183105	116.378997802734	111.518997192383	123.924003601074	109.420997619629	132.488998413086	133.626998901367	56.219898223877	124.255996704102	128.72200012207	132.154006958008	150.755996704102	119.528999328613	115.096000671387	139.274002075195
PE O-16:1;0/22:5;0	PE O-	GPL	MEM	38	6	0		38.4362983703613	31.0918998718262	24.5725994110107	25.8964004516602	48.7886009216309	33.3041000366211	35.8698997497559	26.3668994903564	40.2812004089355	34.5023002624512	33.7599983215332	30.0531997680664	15.6371002197266	32.2858009338379	26.7092990875244	26.236499786377	37.2173004150391	23.7486000061035	35.5583992004395	32.8964004516602
PE O-16:1;0/22:6;0	PE O-	GPL	MEM	38	7	0		31.7532005310059	24.7731990814209	20.2099990844727	23.4421005249023	40.8102989196777	27.7070999145508	32.9234008789062	22.8267002105713	34.2048988342285	35.8031997680664	24.136100769043	25.5093002319336	14.6806001663208	27.8906002044678	29.1679000854492	30.843900680542	24.3908004760742	13.7839002609253	24.1587009429932	19.9512004852295
PE O-16:1;0/24:1;0	PE O-	GPL	MEM	40	2	0		NA	0.445811003446579	NA	NA	NA	NA	NA	0.174213007092476	NA	NA	NA	NA	NA	NA	NA	NA	NA	NA	NA	NA
PE O-16:1;0/24:2;0	PE O-	GPL	MEM	40	3	0		NA	NA	NA	NA	0.229692995548248	0.149607002735138	NA	NA	NA	NA	NA	NA	NA	NA	NA	0.132448002696037	0.249854996800423	0.158351004123688	0.239751994609833	0.211041003465652
PE O-16:1;0/24:3;0	PE O-	GPL	MEM	40	4	0		1.03679001331329	0.899854004383087	0.280000001192093	0.617574989795685	1.39848005771637	0.875181972980499	1.49579000473022	1.31887996196747	0.598226010799408	0.296665012836456	0.545270979404449	0.508966982364655	0.120007999241352	0.526328980922699	0.36455699801445	0.605763971805573	1.09010004997253	0.682435989379883	0.837642014026642	1.37673997879028
PE O-16:1;0/24:4;0	PE O-	GPL	MEM	40	5	0		2.44970011711121	2.34960007667542	1.64819002151489	1.90432000160217	3.2987699508667	2.28656005859375	1.86482000350952	1.95545995235443	2.37117004394531	2.41183996200562	1.97977995872498	1.73432004451752	0.633597016334534	1.99184000492096	1.72021996974945	2.08215999603271	2.66769003868103	2.17743992805481	2.42324995994568	2.65410995483398
PE O-16:1;0/24:5;0	PE O-	GPL	MEM	40	6	0		1.149129986763	1.56342005729675	1.50147998332977	2.2318000793457	1.93447995185852	1.00959002971649	1.23470997810364	1.30919003486633	1.69404995441437	1.90222001075745	1.87657999992371	1.52366995811462	0.436975985765457	1.84625995159149	1.37101995944977	1.85806000232697	1.99329996109009	2.13817000389099	1.70441997051239	1.23071002960205
PE O-16:2;0/16:0;0	PE O-	GPL	MEM	32	2	0		0.267419993877411	NA	0.189274996519089	NA	0.167989999055862	0.124816000461578	NA	0.435611993074417	0.439280986785889	0.390583008527756	0.34045198559761	0.335675001144409	0.194775000214577	0.152306005358696	NA	NA	0.171569004654884	0.145906001329422	0.137106999754906	0.164159998297691
PE O-16:2;0/18:0;0	PE O-	GPL	MEM	34	2	0		0.123369000852108	NA	0.098879903554916	0.179079994559288	0.122744001448154	0.114472001791	0.124250002205372	0.196780994534492	0.433037996292114	0.220586001873016	0.476888000965118	0.203302994370461	0.145861998200417	0.134948998689651	NA	0.146854996681213	NA	NA	0.122273996472359	0.088829599320889
PE O-16:2;0/18:1;0	PE O-	GPL	MEM	34	3	0		0.579178988933563	0.481213003396988	0.405321002006531	0.236130997538567	0.725490987300873	0.452001988887787	0.796908974647522	1.10143005847931	0.547360002994537	0.312128007411957	0.36608898639679	0.32668799161911	0.116042003035545	0.167981997132301	0.225823000073433	0.419625997543335	0.589307010173798	0.50626802444458	0.706205010414124	0.664386987686157
PE O-16:2;0/18:2;0	PE O-	GPL	MEM	34	4	0		NA	NA	NA	NA	0.218949005007744	NA	NA	0.275317996740341	0.222900003194809	NA	NA	NA	NA	NA	NA	NA	0.200299993157387	0.191496998071671	0.113853000104427	0.20601299405098
PE O-16:2;0/20:2;0	PE O-	GPL	MEM	36	4	0		NA	NA	NA	NA	NA	NA	NA	NA	NA	NA	NA	NA	NA	NA	NA	NA	NA	0.077352002263069	NA	NA
PE O-16:2;0/20:3;0	PE O-	GPL	MEM	36	5	0		NA	NA	0.378329992294312	NA	NA	0.485487997531891	0.61666202545166	NA	NA	NA	NA	NA	NA	NA	NA	NA	NA	NA	NA	NA
PE O-16:2;0/20:4;0	PE O-	GPL	MEM	36	6	0		1.80549001693726	1.40653002262115	1.57646000385284	1.72483003139496	2.1431200504303	0.994462013244629	2.19356989860535	NA	1.64272999763489	2.28842997550964	NA	1.53404998779297	0.831429004669189	1.86019003391266	1.54410994052887	1.92218005657196	1.0404599905014	1.2731100320816	1.47271001338959	NA
PE O-16:2;0/22:3;0	PE O-	GPL	MEM	38	5	0		NA	NA	NA	NA	NA	NA	NA	NA	NA	NA	0.496369004249573	NA	NA	NA	NA	NA	NA	NA	NA	NA
PE O-16:2;0/22:4;0	PE O-	GPL	MEM	38	6	0		0.846081972122192	0.523414015769958	1.0516300201416	NA	NA	NA	NA	NA	1.12123000621796	0.791545987129211	0.771953999996185	1.07602000236511	NA	1.25555002689362	0.884687006473541	0.969980001449585	0.696390986442566	0.677676975727081	0.931227028369904	NA
PE O-17:0;0/17:1;0	PE O-	GPL	MEM	34	1	0		NA	NA	NA	NA	0.080023400485516	0.132997006177902	0.101742997765541	0.078999102115631	0.053536500781775	NA	NA	NA	NA	0.069814503192902	0.062622100114822	NA	0.059480801224709	0.064734801650047	NA	0.114666998386383
PE O-17:0;0/18:2;0	PE O-	GPL	MEM	35	2	0		0.61811900138855	0.852612972259521	NA	NA	1.07366001605988	0.853572010993958	1.00102996826172	0.849547028541565	0.532810986042023	NA	NA	NA	NA	0.535830020904541	NA	NA	0.524042010307312	NA	0.932901978492737	0.817194998264313
PE O-17:0;0/18:3;0	PE O-	GPL	MEM	35	3	0		0.026778100058436	0.050462998449802	NA	NA	0.09271340072155	0.037469200789928	0.043447699397802	0.041083201766014	0.045310601592064	0.039071999490261	NA	NA	NA	0.024925200268626	NA	NA	NA	NA	0.014009299688041	NA
PE O-17:0;0/20:3;0	PE O-	GPL	MEM	37	3	0		NA	NA	NA	NA	NA	0.74616402387619	0.807334005832672	NA	NA	NA	NA	NA	NA	NA	NA	NA	NA	NA	NA	0.773944020271301
PE O-17:0;0/20:4;0	PE O-	GPL	MEM	37	4	0		1.89447999000549	0.98540598154068	NA	NA	1.58758997917175	1.18120002746582	1.85222995281219	1.48887002468109	0.774119019508362	0.936325013637543	NA	0.962110996246338	NA	0.767076015472412	NA	NA	1.2833000421524	0.781976997852325	1.33800995349884	NA
PE O-17:0;0/22:4;0	PE O-	GPL	MEM	39	4	0		NA	NA	NA	NA	NA	0.46204200387001	0.558781027793884	0.768854975700378	NA	NA	NA	NA	NA	NA	NA	NA	NA	0.767683982849121	NA	NA
PE O-17:0;0/22:5;0	PE O-	GPL	MEM	39	5	0		1.34678995609283	1.0291999578476	1.58248996734619	1.47546005249023	1.52953004837036	0.801388025283813	0.944451987743378	0.807506024837494	1.15031003952026	1.0404200553894	1.47267997264862	1.42574000358582	0.692053020000458	1.49554002285004	1.36705005168915	1.0524799823761	1.14603996276855	1.19356000423431	0.632422983646393	0.860334992408752
PE O-17:0;0/22:6;0	PE O-	GPL	MEM	39	6	0		NA	NA	NA	NA	0.5242879986763	NA	NA	NA	NA	NA	NA	NA	NA	NA	NA	NA	NA	NA	NA	NA
PE O-17:1;0/17:0;0	PE O-	GPL	MEM	34	1	0		NA	NA	NA	NA	NA	0.033270500600338	NA	NA	NA	NA	NA	NA	NA	NA	NA	NA	NA	NA	NA	NA
PE O-17:1;0/18:1;0	PE O-	GPL	MEM	35	2	0		0.221968993544579	0.338697999715805	NA	NA	0.419517993927002	0.37245500087738	0.412703007459641	0.415228009223938	0.107146002352238	NA	NA	NA	NA	0.219493001699448	NA	NA	0.270761996507645	NA	0.396035999059677	0.4723140001297
PE O-17:1;0/18:2;0	PE O-	GPL	MEM	35	3	0		0.777647018432617	0.935935974121094	NA	0.397482991218567	0.846261978149414	0.666666984558105	0.775852978229523	0.666553020477295	0.602210998535156	0.828243970870972	NA	0.51605898141861	NA	0.484003990888596	NA	NA	NA	NA	0.55596798658371	0.653918981552124
PE O-17:1;0/20:2;0	PE O-	GPL	MEM	37	3	0		NA	NA	NA	NA	NA	0.055041499435902	0.052659001201391	NA	NA	NA	NA	NA	NA	NA	NA	NA	NA	NA	NA	0.07451219856739
PE O-17:1;0/20:3;0	PE O-	GPL	MEM	37	4	0		0.385998994112015	0.254936993122101	NA	NA	0.334571987390518	0.46950900554657	0.507103979587555	0.41500398516655	0.107689000666142	0.22961799800396	NA	0.228663995862007	NA	0.241447001695633	NA	NA	0.180939003825188	0.176446005702019	0.31275999546051	NA
PE O-17:1;0/20:4;0	PE O-	GPL	MEM	37	5	0		10.9022998809814	9.98740005493164	8.17183971405029	8.67234992980957	10.5798997879028	6.99592018127441	7.03233003616333	5.68528985977173	8.10746955871582	7.80454015731812	7.69719982147217	8.29730987548828	4.64714002609253	9.30959987640381	6.44481992721558	6.64154005050659	6.87771987915039	5.17144012451172	6.47954988479614	6.75194978713989
PE O-17:1;0/22:3;0	PE O-	GPL	MEM	39	4	0		NA	NA	NA	NA	NA	0.083361700177193	0.051667898893356	0.153460994362831	NA	NA	NA	NA	NA	NA	NA	NA	NA	0.097722202539444	NA	NA
PE O-17:1;0/22:4;0	PE O-	GPL	MEM	39	5	0		2.91209006309509	2.90151000022888	3.14617991447449	2.6334400177002	2.82465004920959	2.30377006530762	1.89042997360229	1.60487997531891	2.63338994979858	2.44341993331909	2.64178991317749	3.11566996574402	1.24670994281769	2.99027991294861	3.11094999313354	2.46145009994507	2.44644999504089	2.1358699798584	2.12302994728088	2.20755004882812
PE O-17:1;0/22:5;0	PE O-	GPL	MEM	39	6	0		1.63849997520447	2.23544001579285	1.78451001644135	1.74717998504639	1.7788599729538	1.16426002979279	NA	NA	1.22298002243042	1.33229994773865	NA	1.66724002361298	0.499000012874603	1.96202003955841	1.00864994525909	NA	1.33733999729156	1.41533994674683	0.98463499546051	1.35020005702972
PE O-17:2;0/18:0;0	PE O-	GPL	MEM	35	2	0		0.022778199985623	0.013265400193632	NA	NA	0.009704380296171	0.011313799768686	0.010804800316691	0.011573700234294	0.004063589964062	NA	NA	NA	NA	NA	NA	NA	NA	NA	NA	NA
PE O-17:2;0/18:1;0	PE O-	GPL	MEM	35	3	0		0.479312002658844	0.419477999210358	NA	0.300155997276306	0.477310985326767	0.419789999723434	0.527876019477844	0.427394986152649	0.316008001565933	0.339421004056931	NA	0.273391008377075	NA	0.210550993680954	NA	NA	NA	NA	0.39274200797081	0.460851013660431
PE O-17:2;0/20:2;0	PE O-	GPL	MEM	37	4	0		NA	NA	NA	NA	0.043139599263668	NA	NA	NA	0.023548699915409	0.050554901361466	NA	0.056342899799347	NA	0.036488901823759	NA	NA	NA	0.02303590066731	NA	NA
PE O-17:2;0/20:3;0	PE O-	GPL	MEM	37	5	0		0.648105978965759	0.635248005390167	0.534260988235474	0.609645009040833	0.639729976654053	0.380842000246048	0.491986006498337	NA	0.389324009418488	0.710475027561188	NA	0.397633999586105	0.253183007240295	0.527298986911774	0.365511000156403	0.397092998027802	0.466125994920731	0.427574008703232	NA	NA
PE O-18:0;0/16:1;0	PE O-	GPL	MEM	34	1	0		0.081222198903561	0.183491006493568	NA	0.077840000391007	0.283977001905441	0.166039004921913	0.369704991579056	0.34357100725174	0.072733201086521	0.067990802228451	NA	NA	0.046386498957872	0.098657101392746	0.040701799094677	0.069980099797249	0.095671698451042	0.083629801869392	0.244568005204201	0.359580993652344
PE O-18:0;0/18:1;0	PE O-	GPL	MEM	36	1	0		1.17831003665924	1.97369003295898	NA	1.38367998600006	1.58749997615814	1.61112999916077	2.51224994659424	2.41260004043579	0.777487993240356	0.74531102180481	NA	NA	NA	1.22790002822876	NA	1.12898004055023	1.52538001537323	1.54306995868683	2.06112003326416	2.25453996658325
PE O-18:0;0/18:2;0	PE O-	GPL	MEM	36	2	0		1.47506999969482	1.75467002391815	1.09046995639801	0.993239998817444	1.78937995433807	1.52622997760773	2.27436995506287	1.40243005752563	1.05743002891541	1.13701999187469	0.778937995433807	0.840870022773743	0.50653201341629	1.03383004665375	0.723968982696533	0.820082008838654	0.95803302526474	0.942430019378662	1.51831996440887	1.63887000083923
PE O-18:0;0/18:3;0	PE O-	GPL	MEM	36	3	0		NA	NA	NA	NA	NA	NA	0.111674003303051	NA	NA	NA	NA	NA	NA	NA	NA	NA	NA	NA	NA	NA
PE O-18:0;0/20:1;0	PE O-	GPL	MEM	38	1	0		2.17809009552002	2.2804799079895	NA	1.61802995204926	1.88584005832672	1.74696004390717	1.72206997871399	2.24404001235962	NA	NA	NA	2.31851005554199	NA	NA	NA	NA	1.63037002086639	1.59185004234314	1.68104994297028	1.93237996101379
PE O-18:0;0/20:2;0	PE O-	GPL	MEM	38	2	0		0.291593998670578	0.900569021701813	0.197129994630814	0.470685988664627	0.733027994632721	0.223369002342224	0.819361984729767	0.774236977100372	NA	NA	NA	0.223258003592491	NA	NA	0.240617007017136	NA	0.540938973426819	0.706331014633179	0.796503007411957	1.1050900220871
PE O-18:0;0/20:3;0	PE O-	GPL	MEM	38	3	0		0.982087016105652	1.16612005233765	0.722975015640259	0.954932987689972	1.20396995544434	0.898285984992981	1.78190994262695	1.21443998813629	0.569243013858795	0.357275992631912	0.575360000133514	0.610077023506165	0.322926014661789	0.754697978496552	0.45702201128006	0.70211797952652	0.722434997558594	0.732890009880066	1.15213000774384	0.919146001338959
PE O-18:0;0/20:4;0	PE O-	GPL	MEM	38	4	0		3.64242005348206	3.52775001525879	3.03843998908997	2.96992993354797	4.33897018432617	3.11171007156372	5.36673021316528	3.02505993843079	2.75338006019592	2.07981991767883	2.4085099697113	2.18037009239197	1.41218996047974	2.35601997375488	1.88405001163483	1.68632996082306	3.40550994873047	2.10612988471985	4.58697986602783	4.50586986541748
PE O-18:0;0/20:5;0	PE O-	GPL	MEM	38	5	0		0.831614017486572	0.496084988117218	0.567120015621185	0.454681009054184	0.773446977138519	0.535982012748718	0.79653799533844	0.604337990283966	NA	NA	0.746753990650177	0.615675985813141	NA	NA	0.549583971500397	0.429082006216049	0.459809988737106	0.4183129966259	0.500536024570465	0.608907997608185
PE O-18:0;0/22:1;0	PE O-	GPL	MEM	40	1	0		NA	0.713077008724213	NA	0.878228008747101	NA	0.618453025817871	NA	NA	NA	NA	NA	0.922330975532532	NA	NA	NA	NA	NA	1.17260003089905	0.563055992126465	1.37551999092102
PE O-18:0;0/22:2;0	PE O-	GPL	MEM	40	2	0		0.542204976081848	1.20489001274109	NA	1.05637001991272	0.797788023948669	1.18333005905151	0.955766022205353	0.864702999591827	0.350645989179611	NA	0.657216012477875	0.943741977214813	NA	0.678072988986969	NA	NA	1.151859998703	1.21747994422913	1.07000994682312	1.37218999862671
PE O-18:0;0/22:3;0	PE O-	GPL	MEM	40	3	0		1.42975997924805	1.88314998149872	1.35984003543854	1.91015994548798	1.96499001979828	1.31271004676819	1.3973400592804	1.64300000667572	0.770870983600616	0.346349000930786	1.14272999763489	1.52269995212555	0.673938989639282	1.43000996112823	1.03714001178741	0.969076991081238	1.89257001876831	1.92645001411438	1.62235999107361	2.305340051651
PE O-18:0;0/22:4;0	PE O-	GPL	MEM	40	4	0		5.93027019500732	4.05881977081299	4.60482978820801	4.71547985076904	4.21433019638062	2.79128003120422	3.31092000007629	2.73315000534058	2.68615007400513	2.60454988479614	3.62448000907898	3.45444011688232	1.26724004745483	2.88551998138428	3.38348007202148	3.00246000289917	4.60843992233276	3.44505000114441	3.88370990753174	5.69420003890991
PE O-18:0;0/22:5;0	PE O-	GPL	MEM	40	5	0		2.09906005859375	1.8218400478363	1.46692001819611	1.57822000980377	1.82629001140594	1.05776000022888	1.57567000389099	1.42078995704651	1.64140999317169	1.55130994319916	1.3658299446106	1.61115002632141	0.518266022205353	1.49881994724274	1.29247999191284	1.86336004734039	1.45448994636536	1.39950001239777	1.57875001430511	2.40531992912292
PE O-18:0;0/22:6;0	PE O-	GPL	MEM	40	6	0		NA	NA	NA	NA	NA	NA	NA	NA	NA	NA	NA	NA	0.28439399600029	NA	NA	NA	NA	NA	NA	NA
PE O-18:0;0/24:3;0	PE O-	GPL	MEM	42	3	0		NA	1.00347995758057	NA	NA	NA	NA	NA	NA	NA	NA	NA	NA	NA	NA	NA	NA	NA	NA	NA	1.40711998939514
PE O-18:1;0/14:0;0	PE O-	GPL	MEM	32	1	0		0.105567000806332	0.138180002570152	NA	0.147064998745918	NA	NA	NA	0.131981000304222	NA	NA	NA	NA	NA	NA	NA	0.223747998476028	0.096028402447701	NA	0.126594007015228	0.081379897892475
PE O-18:1;0/16:0;0	PE O-	GPL	MEM	34	1	0		1.84528994560242	4.3397798538208	0.959300994873047	3.15124011039734	1.65162003040314	1.98098003864288	2.83042001724243	4.975989818573	1.03929996490479	1.39117002487183	1.24825000762939	2.24283003807068	0.636367976665497	2.66582989692688	0.914701998233795	2.32881999015808	1.64112997055054	2.46276998519897	2.63825011253357	3.89359998703003
PE O-18:1;0/16:1;0	PE O-	GPL	MEM	34	2	0		1.53603994846344	1.96212995052338	0.670249998569489	1.12103998661041	2.72691011428833	2.05624008178711	3.34770011901855	3.28539991378784	0.896762013435364	0.755514025688171	0.54032701253891	0.563014984130859	0.448962986469269	1.02503001689911	0.648279011249542	0.922097980976105	1.52596998214722	1.33698999881744	2.35557007789612	2.09789991378784
PE O-18:1;0/17:1;0	PE O-	GPL	MEM	35	2	0		NA	0.011877999641001	NA	NA	NA	NA	NA	NA	NA	NA	NA	NA	NA	NA	NA	NA	NA	NA	0.007784080225974	NA
PE O-18:1;0/18:0;0	PE O-	GPL	MEM	36	1	0		NA	NA	NA	NA	NA	NA	NA	NA	NA	NA	NA	NA	NA	NA	NA	0.190886005759239	NA	NA	NA	NA
PE O-18:1;0/18:1;0	PE O-	GPL	MEM	36	2	0		11.4098997116089	15.0034999847412	6.70602989196777	9.67718029022217	18.2350997924805	15.1465997695923	19.0226993560791	19.7194995880127	6.95773983001709	8.2669095993042	6.09393978118896	7.30246019363403	3.50387001037598	9.1351203918457	5.32634019851685	6.92962980270386	10.4541997909546	9.72229957580566	13.1593999862671	17.5025005340576
PE O-18:1;0/18:2;0	PE O-	GPL	MEM	36	3	0		12.0195999145508	17.5321998596191	7.04440021514893	8.28275966644287	15.2992000579834	12.2714996337891	14.2709999084473	15.3849000930786	10.5139999389648	11.4720001220703	6.57281017303467	8.11075019836426	3.0913200378418	8.65748977661133	4.88638019561768	6.40534019470215	9.48717975616455	8.21691036224365	10.1737003326416	12.5426998138428
PE O-18:1;0/18:3;0	PE O-	GPL	MEM	36	4	0		0.390989005565643	0.38128599524498	0.099779203534126	NA	0.276075005531311	0.320520013570786	0.228951007127762	0.354802995920181	0.127171993255615	0.167515993118286	0.067261196672916	0.15072800219059	0.063590101897717	0.120829001069069	0.097442902624607	0.089656002819538	NA	0.202083006501198	0.240854993462563	0.266692996025085
PE O-18:1;0/20:0;0	PE O-	GPL	MEM	38	1	0		NA	0.575348019599915	0.727638006210327	0.654847979545593	NA	NA	NA	NA	0.71620500087738	1.53383994102478	NA	NA	NA	NA	NA	0.844242990016937	0.366326004266739	0.706241011619568	NA	0.877004027366638
PE O-18:1;0/20:1;0	PE O-	GPL	MEM	38	2	0		4.15368986129761	7.56152009963989	3.4823100566864	5.69629001617432	6.55836009979248	6.10956001281738	6.74773979187012	9.475830078125	2.27565002441406	3.07733011245728	3.51039004325867	4.33445978164673	1.37541997432709	4.07831001281738	1.9831600189209	3.87208008766174	4.90020990371704	5.40085983276367	4.20689010620117	8.87075996398926
PE O-18:1;0/20:2;0	PE O-	GPL	MEM	38	3	0		3.12756991386414	5.11082983016968	2.11673998832703	3.28211998939514	4.32330989837646	3.83701992034912	5.20298004150391	6.65838003158569	1.55481994152069	2.18751001358032	1.71287000179291	2.40438008308411	0.6891810297966	2.10113000869751	1.26466000080109	1.77225995063782	3.37660002708435	3.53080010414124	3.29518008232117	5.76203012466431
PE O-18:1;0/20:3;0	PE O-	GPL	MEM	38	4	0		11.6220998764038	16.7169990539551	7.95717000961304	11.2208003997803	17.7640991210938	13.6778001785278	17.1399993896484	18.8469009399414	8.62329959869385	8.44406032562256	6.05486011505127	7.48680019378662	3.57144999504089	9.04195976257324	5.45999002456665	7.68313980102539	10.5279998779297	10.3968000411987	13.7962999343872	17.2999992370605
PE O-18:1;0/20:4;0	PE O-	GPL	MEM	38	5	0		145.300003051758	148.738998413086	122.863998413086	138.723999023438	119.374000549316	89.0020980834961	82.716796875	91.9572982788086	107.246002197266	107.710998535156	83.885498046875	93.5610961914062	57.3624000549316	124.158996582031	78.0285034179688	87.6406021118164	81.8033981323242	74.9514999389648	83.7322006225586	98.3973999023438
PE O-18:1;0/20:5;0	PE O-	GPL	MEM	38	6	0		2.62756991386414	3.08940005302429	0.947888970375061	1.04981005191803	2.63769006729126	2.32322001457214	1.55227994918823	1.43513000011444	2.42201995849609	1.50894999504089	0.856521010398865	1.83958005905151	0.739739000797272	1.19682002067566	1.1832400560379	1.5604100227356	0.952579021453857	1.24317002296448	0.869054019451141	NA
PE O-18:1;0/21:3;0	PE O-	GPL	MEM	39	4	0		NA	NA	NA	NA	NA	0.021726299077272	0.043453801423311	0.039932001382113	NA	NA	NA	NA	NA	NA	NA	NA	NA	0.024959199130535	NA	NA
PE O-18:1;0/22:1;0	PE O-	GPL	MEM	40	2	0		2.63573002815247	5.35177993774414	2.0634400844574	4.65104007720947	3.45255994796753	4.01143980026245	3.05649995803833	4.47983980178833	1.76594996452332	3.34574007987976	1.94810998439789	5.12502002716064	0.923609018325806	4.15117979049683	1.52198994159698	4.23993015289307	2.73752999305725	3.77722001075745	2.58383011817932	5.49274015426636
PE O-18:1;0/22:2;0	PE O-	GPL	MEM	40	3	0		3.42491006851196	4.88710021972656	2.73635005950928	3.86894989013672	4.22977018356323	4.31158018112183	5.35513019561768	6.58675003051758	2.29560995101929	3.03146004676819	2.0373899936676	3.30591011047363	0.739247024059296	3.13697004318237	1.53066003322601	2.88229990005493	3.970370054245	4.38430023193359	3.41036009788513	6.82019996643066
PE O-18:1;0/22:3;0	PE O-	GPL	MEM	40	4	0		11.266900062561	12.7257995605469	10.5992002487183	12.0956001281738	13.8604001998901	11.413800239563	11.1939001083374	13.335599899292	5.84290981292725	5.31454992294312	7.6889500617981	9.6910400390625	3.19177007675171	7.26894998550415	5.92855978012085	8.01509952545166	11.4976997375488	10.2411003112793	9.589280128479	16.9211006164551
PE O-18:1;0/22:4;0	PE O-	GPL	MEM	40	5	0		78.4281005859375	85.2642974853516	91.2828979492188	110.393997192383	68.8156967163086	53.5161018371582	43.4550018310547	47.6540985107422	58.7605018615723	62.7499008178711	64.3817977905273	80.2079010009766	28.4395999908447	74.6824035644531	72.8769989013672	78.3718032836914	64.445198059082	65.625602722168	45.0452995300293	77.8351974487305
PE O-18:1;0/22:5;0	PE O-	GPL	MEM	40	6	0		25.7506008148193	27.0655002593994	21.4694004058838	24.8071994781494	22.2378005981445	16.2071990966797	13.6197004318237	13.3556003570557	17.4622993469238	20.0254993438721	14.6746997833252	18.1942005157471	7.7762598991394	19.7511005401611	14.3494997024536	16.7921009063721	16.033899307251	14.3065004348755	14.1891002655029	17.9902992248535
PE O-18:1;0/22:6;0	PE O-	GPL	MEM	40	7	0		8.72286987304688	9.06630039215088	7.59556007385254	10.1094999313354	5.9197301864624	5.18366003036499	2.2739999294281	2.28366994857788	10.4163999557495	7.98577976226807	5.14362001419067	5.61647987365723	3.6340799331665	10.3340997695923	7.36937999725342	8.92206001281738	4.37491989135742	2.07240009307861	2.85554003715515	3.76186990737915
PE O-18:1;0/24:2;0	PE O-	GPL	MEM	42	3	0		NA	1.54759001731873	NA	NA	2.2322199344635	2.07487010955811	NA	2.18980002403259	NA	NA	NA	NA	NA	NA	NA	NA	NA	NA	NA	1.6387699842453
PE O-18:1;0/24:3;0	PE O-	GPL	MEM	42	4	0		3.27048993110657	4.91700983047485	3.10221004486084	4.23059988021851	4.16339015960693	3.21524000167847	3.62512993812561	2.8824999332428	2.37877011299133	2.46002006530762	2.524169921875	3.68651008605957	0.994168996810913	2.94546008110046	2.06286001205444	3.02975010871887	3.35784006118774	3.51736998558044	2.50328993797302	4.47994995117188
PE O-18:1;0/24:4;0	PE O-	GPL	MEM	42	5	0		8.50584983825684	9.79897975921631	9.09058952331543	10.8579998016357	5.99213981628418	4.59799003601074	4.92151021957397	4.43784999847412	6.82518005371094	7.60363006591797	6.79417991638184	8.1628999710083	3.15593004226685	8.00872039794922	5.94504022598267	7.42117977142334	5.11709976196289	6.49175977706909	4.5437798500061	7.65476989746094
PE O-18:1;0/24:5;0	PE O-	GPL	MEM	42	6	0		8.84916019439697	12.7624998092651	15.2143001556396	19.4153003692627	8.48044013977051	NA	NA	NA	6.57731008529663	4.70475006103516	12.9586000442505	12.819299697876	5.88329982757568	9.79152965545654	13.145299911499	10.8290004730225	8.94987010955811	11.7318000793457	NA	8.22076988220215
PE O-18:2;0/14:0;0	PE O-	GPL	MEM	32	2	0		0.109563000500202	0.148504003882408	NA	NA	0.163560003042221	0.099835902452469	0.18503400683403	0.092331901192665	NA	0.078076802194119	NA	NA	NA	NA	NA	0.127646997570992	0.306769013404846	0.242135003209114	0.112313002347946	0.287441998720169
PE O-18:2;0/16:0;0	PE O-	GPL	MEM	34	2	0		4.43628978729248	4.6900200843811	2.53122997283936	3.55140995979309	6.40685987472534	5.70187997817993	7.7596001625061	6.93056011199951	4.12489986419678	4.15666007995605	3.53717994689941	4.09825992584229	1.72335004806519	5.00670003890991	2.78822994232178	3.91904997825623	5.93476009368896	4.41512012481689	6.46490001678467	6.98802995681763
PE O-18:2;0/16:1;0	PE O-	GPL	MEM	34	3	0		1.58624994754791	1.79374003410339	0.73752498626709	1.13171005249023	2.86964011192322	2.20105004310608	3.70472002029419	3.2287700176239	0.979286015033722	1.09893000125885	0.791585028171539	0.825376987457275	0.493072003126144	1.14479005336761	0.73378199338913	1.39948999881744	2.06308007240295	1.45282995700836	2.59552001953125	2.47046995162964
PE O-18:2;0/17:0;0	PE O-	GPL	MEM	35	2	0		NA	NA	NA	NA	0.008276579901576	NA	NA	NA	NA	NA	NA	NA	NA	NA	NA	NA	NA	NA	NA	NA
PE O-18:2;0/18:0;0	PE O-	GPL	MEM	36	2	0		NA	NA	NA	NA	NA	NA	NA	NA	NA	NA	0.130041003227234	0.157722994685173	NA	NA	NA	NA	NA	NA	0.347285985946655	NA
PE O-18:2;0/18:1;0	PE O-	GPL	MEM	36	3	0		8.694580078125	9.41211032867432	4.93957996368408	5.64925003051758	13.7617998123169	10.2361001968384	14.2102003097534	12.4055995941162	6.23091983795166	6.10130977630615	5.23034000396729	5.70585012435913	2.45458006858826	5.25034999847412	4.73302984237671	5.37944984436035	8.87967967987061	7.49197006225586	10.813099861145	10.9665002822876
PE O-18:2;0/18:2;0	PE O-	GPL	MEM	36	4	0		14.4631996154785	15.0924997329712	7.90162992477417	9.7692699432373	18.5447006225586	13.8701000213623	16.6713008880615	14.4471998214722	12.1628999710083	12.1968002319336	7.93207979202271	8.68766975402832	3.44031000137329	8.55646991729736	7.74770021438599	8.08874988555908	11.5166997909546	8.82800006866455	12.6834001541138	11.6416997909546
PE O-18:2;0/18:3;0	PE O-	GPL	MEM	36	5	0		NA	0.572369992733002	NA	NA	0.938992977142334	0.779713988304138	0.599982023239136	0.675688028335571	0.623605012893677	NA	NA	NA	NA	NA	NA	0.492929011583328	NA	NA	0.541052997112274	1.02166998386383
PE O-18:2;0/20:0;0	PE O-	GPL	MEM	38	2	0		NA	NA	NA	NA	0.13017900288105	0.130087003111839	0.227700993418694	NA	NA	NA	NA	NA	NA	NA	NA	NA	0.195596992969513	NA	0.117652997374535	NA
PE O-18:2;0/20:1;0	PE O-	GPL	MEM	38	3	0		0.918793022632599	1.72900998592377	0.624019026756287	1.15784001350403	2.60758996009827	2.05872011184692	3.06082010269165	3.38011002540588	0.640084028244019	0.676069021224976	0.750409007072449	1.13152003288269	0.286547988653183	0.924266993999481	0.547282993793488	0.82209700345993	1.97561001777649	1.98387002944946	2.12702989578247	2.98127007484436
PE O-18:2;0/20:2;0	PE O-	GPL	MEM	38	4	0		1.21501004695892	1.68935000896454	1.05343997478485	1.18596005439758	2.64061999320984	2.0341100692749	3.70871996879578	3.75893998146057	0.785351991653442	0.941792011260986	1.10046005249023	1.16672003269196	0.32591900229454	0.941406011581421	0.495276004076004	1.03882002830505	3.01050996780396	1.98357999324799	2.5181200504303	3.63928008079529
PE O-18:2;0/20:3;0	PE O-	GPL	MEM	38	5	0		19.6149997711182	22.1508007049561	14.0156002044678	15.6111001968384	26.3318996429443	17.9708003997803	22.082799911499	21.9085006713867	15.4275999069214	13.5593004226685	9.56966018676758	12.140700340271	5.90049982070923	11.7847995758057	9.45143032073975	13.4280996322632	16.8773994445801	14.915599822998	16.7206001281738	20.6544990539551
PE O-18:2;0/20:4;0	PE O-	GPL	MEM	38	6	0		93.1159973144531	87.1071014404297	71.5903015136719	79.7577972412109	98.0086975097656	70.7962036132812	72.7949981689453	59.1101989746094	75.7501983642578	74.117301940918	63.1506004333496	68.1359024047852	31.7427005767822	71.0851974487305	65.057502746582	65.2854995727539	78.6925964355469	60.024299621582	69.0950012207031	76.2184982299805
PE O-18:2;0/20:5;0	PE O-	GPL	MEM	38	7	0		NA	4.07653999328613	NA	NA	NA	NA	NA	NA	4.24034976959229	NA	NA	NA	NA	3.58626008033752	NA	NA	NA	3.04786992073059	NA	NA
PE O-18:2;0/21:3;0	PE O-	GPL	MEM	39	5	0		NA	NA	NA	NA	NA	NA	NA	0.242853999137878	NA	NA	NA	NA	NA	NA	NA	NA	0.19233700633049	0.205851003527641	NA	0.237386003136635
PE O-18:2;0/22:1;0	PE O-	GPL	MEM	40	3	0		0.831192970275879	1.1152800321579	NA	0.314691007137299	1.5629700422287	1.29226994514465	1.40877997875214	2.06698989868164	0.225235000252724	0.360646992921829	0.618359982967377	0.782889008522034	NA	0.262892991304398	NA	0.456743985414505	1.27848994731903	1.3121600151062	1.31414997577667	1.84134995937347
PE O-18:2;0/22:2;0	PE O-	GPL	MEM	40	4	0		NA	1.75104999542236	0.811071991920471	0.970311999320984	2.31680989265442	1.95790004730225	2.65394997596741	2.41973996162415	0.704714000225067	0.676940977573395	0.927797019481659	1.10362005233765	0.225148007273674	0.728008985519409	0.521705985069275	0.785076022148132	2.75272011756897	2.10824990272522	1.99801003932953	2.67323994636536
PE O-18:2;0/22:3;0	PE O-	GPL	MEM	40	5	0		9.31546974182129	10.8724002838135	9.06801986694336	9.79265975952148	13.7959003448486	10.652099609375	11.4811000823975	10.2538003921509	6.27161979675293	5.71354007720947	10.1603002548218	10.0415000915527	3.06956005096436	7.39175987243652	6.41899013519287	8.16184997558594	16.3369007110596	12.3067998886108	11.0787000656128	14.7358999252319
PE O-18:2;0/22:4;0	PE O-	GPL	MEM	40	6	0		47.1127014160156	45.1087989807129	49.6506996154785	50.7505989074707	47.2309989929199	35.4216003417969	32.8293991088867	28.5184001922607	39.9572982788086	34.546199798584	51.8107986450195	56.3874015808105	16.6646995544434	41.5475997924805	50.7755012512207	46.8665008544922	59.0299987792969	45.6342010498047	34.8676986694336	49.507999420166
PE O-18:2;0/22:5;0	PE O-	GPL	MEM	40	7	0		25.3827991485596	23.0830993652344	20.6490993499756	20.6308994293213	21.9451007843018	16.8255996704102	15.8646001815796	12.4722003936768	22.1672992706299	24.1903991699219	19.8348999023438	21.9158000946045	10.2456998825073	21.4734992980957	21.974100112915	19.9099006652832	18.2882995605469	17.1704006195068	13.2091999053955	15.1673002243042
PE O-18:2;0/22:6;0	PE O-	GPL	MEM	40	8	0		7.96646022796631	7.74416017532349	NA	NA	8.41510963439941	6.19611978530884	NA	NA	8.79598045349121	9.47356033325195	7.10163021087646	8.79494953155518	3.48230004310608	8.85743999481201	8.98034954071045	9.30434036254883	6.70269012451172	4.91834020614624	4.37038993835449	NA
PE O-18:2;0/24:3;0	PE O-	GPL	MEM	42	5	0		0.897347986698151	1.4112800359726	1.60414004325867	1.78942000865936	3.72012996673584	2.85320997238159	1.74856996536255	2.53231000900269	NA	NA	1.32938003540039	2.17326998710632	NA	0.836331009864807	1.07304000854492	1.4823100566864	3.88093996047974	2.55458998680115	1.37811005115509	2.4768500328064
PE O-18:2;0/24:4;0	PE O-	GPL	MEM	42	6	0		7.92548990249634	7.7621898651123	4.60138988494873	4.59943008422852	8.79609966278076	12.5684003829956	12.5864000320435	NA	3.59007000923157	6.38766002655029	4.71145009994507	8.66983032226562	NA	5.28430986404419	NA	6.66053009033203	8.383620262146	4.91059017181396	10.4034004211426	8.9789400100708
PE O-18:2;0/24:5;0	PE O-	GPL	MEM	42	7	0		8.2349796295166	NA	8.39171028137207	NA	5.63039016723633	4.5207200050354	NA	NA	NA	NA	7.15636014938354	8.90785980224609	2.64059996604919	NA	6.68710994720459	NA	6.3030800819397	5.50692987442017	NA	4.76980018615723
PG 16:0;0_18:0;0	PG	GPL	MEM	34	0	0		NA	NA	NA	NA	0.627149999141693	0.328774005174637	NA	NA	NA	0.296676009893417	NA	0.249858006834984	NA	0.290704995393753	0.323765993118286	0.353884011507034	NA	0.461576014757156	NA	NA
PG 16:0;0_18:1;0	PG	GPL	MEM	34	1	0		3.67280006408691	1.88855004310608	3.44005990028381	1.86900997161865	7.15301990509033	2.51006007194519	4.33786010742188	4.1017599105835	3.67580008506775	1.10648000240326	3.33814001083374	2.18460011482239	1.63572001457214	1.65951001644135	4.12754011154175	2.81272006034851	5.66637992858887	2.947429895401	3.75511002540588	3.91814994812012
PG 16:0;0_18:2;0	PG	GPL	MEM	34	2	0		0.083881698548794	0.076651200652123	0.03354100137949	0.034455299377441	0.150078997015953	0.085419900715351	0.073570899665356	0.094690896570683	0.068969398736954	0.060279298573732	0.06774690002203	0.057608000934124	0.031795501708984	0.04327429831028	0.058870099484921	0.06253270059824	0.079936601221561	0.084123402833939	0.081773497164249	0.087508402764797
PG 16:0;0_20:2;0	PG	GPL	MEM	36	2	0		0.259714007377625	0.143307998776436	0.312454998493195	0.171756997704506	0.503143012523651	0.26341500878334	0.216866999864578	0.303113013505936	0.265349000692368	0.231223002076149	0.121134996414185	0.162627995014191	NA	0.175282999873161	0.264672011137009	0.197420999407768	0.196858003735542	0.299353986978531	0.195373997092247	0.290784001350403
PG 16:0;0_20:3;0	PG	GPL	MEM	36	3	0		0.230940997600555	0.321772009134293	0.216876000165939	NA	0.505827009677887	0.346217006444931	0.280568987131119	0.279751986265182	0.239584997296333	NA	0.306966990232468	0.367419987916946	NA	NA	0.241666004061699	0.370398998260498	NA	0.374567002058029	0.182086005806923	0.724506974220276
PG 16:0;0_20:4;0	PG	GPL	MEM	36	4	0		0.475158005952835	0.439206004142761	0.493689000606537	NA	0.410766988992691	0.681001007556915	0.511673986911774	0.22868500649929	0.579105019569397	0.447917997837067	0.656472027301788	0.320271998643875	NA	0.569621026515961	0.556595027446747	0.415187001228333	0.517367005348206	0.476043999195099	0.404401987791061	0.874859988689423
PG 16:0;0_22:4;0	PG	GPL	MEM	38	4	0		NA	NA	0.282324999570847	0.340337991714478	0.311704993247986	NA	NA	NA	NA	NA	NA	NA	NA	0.348257005214691	0.307482004165649	0.326438993215561	NA	NA	NA	NA
PG 16:1;0_18:1;0	PG	GPL	MEM	34	2	0		1.02427995204926	1.06734001636505	0.743628978729248	0.503301024436951	2.51988005638123	1.1860100030899	1.4074399471283	1.14660000801086	0.949406027793884	0.67366099357605	0.901504993438721	0.625885009765625	0.503517985343933	0.55612701177597	0.923600971698761	0.694069027900696	1.42585003376007	1.03549003601074	1.27680003643036	1.3257999420166
PG 16:1;0_18:2;0	PG	GPL	MEM	34	3	0		0.88120299577713	0.477256000041962	0.634155988693237	NA	1.27918994426727	0.57200700044632	0.840067982673645	0.619123995304108	0.586004018783569	NA	0.609341979026794	NA	NA	NA	0.523295998573303	NA	0.736696004867554	0.457248002290726	0.516520977020264	0.695582985877991
PG 16:1;0_20:1;0	PG	GPL	MEM	36	2	0		NA	NA	NA	NA	NA	NA	NA	NA	NA	NA	NA	NA	NA	NA	NA	NA	0.164032995700836	NA	NA	NA
PG 16:1;0_20:2;0	PG	GPL	MEM	36	3	0		NA	NA	0.27437499165535	NA	0.394654989242554	0.236561000347137	0.318922013044357	0.335153013467789	NA	NA	NA	NA	NA	NA	NA	0.146984994411469	0.415268987417221	NA	0.317212998867035	0.301717013120651
PG 16:1;0_20:3;0	PG	GPL	MEM	36	4	0		1.13243997097015	0.673399984836578	NA	NA	1.60480999946594	NA	NA	0.554440021514893	NA	0.836212992668152	NA	0.530196011066437	NA	NA	NA	0.508787989616394	NA	NA	NA	0.417786002159119
PG 16:1;0_22:3;0	PG	GPL	MEM	38	4	0		NA	NA	NA	NA	NA	NA	NA	NA	NA	NA	NA	NA	NA	NA	NA	NA	NA	NA	NA	0.263610005378723
PG 16:1;0_22:4;0	PG	GPL	MEM	38	5	0		0.779246985912323	0.72954398393631	1.16209995746613	0.908815979957581	1.29947996139526	0.689468026161194	NA	NA	0.950130999088287	NA	1.08594000339508	0.94470202922821	NA	0.750338017940521	NA	0.785206019878387	1.0011899471283	NA	NA	0.610700011253357
PG 16:1;0_22:5;0	PG	GPL	MEM	38	6	0		0.504274010658264	0.336189985275269	0.487076014280319	0.315227001905441	0.586479008197784	0.367018014192581	0.32370400428772	0.238809004426003	0.407330006361008	0.837777972221375	0.357470005750656	0.328402012586594	0.230728998780251	0.260744988918304	0.368797987699509	0.312799990177155	0.393326014280319	NA	0.231729000806808	0.414629012346268
PG 18:0;0_18:1;0	PG	GPL	MEM	36	1	0		NA	0.539278984069824	NA	0.423709988594055	2.61079001426697	1.05228996276855	3.05756998062134	2.18966007232666	NA	0.447625994682312	0.668286025524139	0.501016020774841	NA	0.905128002166748	NA	0.613066971302032	1.50442004203796	1.04918003082275	2.96580004692078	2.14028000831604
PG 18:0;0_18:2;0	PG	GPL	MEM	36	2	0		0.771022975444794	0.496318012475967	0.430418998003006	0.332188993692398	0.829208016395569	0.413020998239517	NA	0.550580978393555	0.422995001077652	0.31046399474144	0.459087014198303	0.322715997695923	NA	0.313134998083115	0.231725007295609	0.320113986730576	0.550373017787933	0.396035999059677	0.612500011920929	0.670027017593384
PG 18:0;0_20:2;0	PG	GPL	MEM	38	2	0		0.147918000817299	0.083954602479935	NA	NA	NA	0.316365987062454	0.221676006913185	0.139431998133659	NA	NA	0.082666501402855	NA	NA	NA	NA	NA	0.15760999917984	0.180313006043434	0.19174699485302	0.336259990930557
PG 18:0;0_20:3;0	PG	GPL	MEM	38	3	0		NA	NA	0.106126002967358	NA	0.382874011993408	0.221306994557381	0.264014005661011	0.145513996481895	0.109311997890472	0.304996013641357	0.12814499437809	NA	NA	0.144739001989365	NA	0.11302799731493	0.147104993462563	0.123112998902798	0.264591991901398	NA
PG 18:0;0_20:4;0	PG	GPL	MEM	38	4	0		0.28328400850296	NA	NA	NA	NA	0.218633994460106	NA	NA	NA	NA	NA	0.302863985300064	NA	NA	NA	0.273313999176025	0.357331991195679	0.280683010816574	0.227419003844261	NA
PG 18:0;0_22:4;0	PG	GPL	MEM	40	4	0		NA	NA	0.169898003339767	NA	NA	0.149313002824783	NA	NA	NA	NA	NA	NA	NA	NA	NA	NA	NA	NA	NA	NA
PG 18:1;0_18:1;0	PG	GPL	MEM	36	2	0		7.38749980926514	9.51115036010742	4.91055011749268	4.79868984222412	20.9459991455078	10.1893997192383	14.7504997253418	11.3676996231079	5.8129301071167	5.10734987258911	6.49873018264771	5.21726989746094	3.43382000923157	3.82648992538452	3.7179000377655	4.40540981292725	11.8542003631592	9.08808994293213	15.7945003509521	15.4933004379272
PG 18:1;0_18:2;0	PG	GPL	MEM	36	3	0		5.7632999420166	4.3783597946167	3.85251998901367	3.03949999809265	10.1014003753662	3.52163004875183	5.91459989547729	4.15078020095825	5.07546997070312	4.16536998748779	4.78079986572266	2.6324200630188	1.96923005580902	2.81891989707947	3.21152997016907	2.25541996955872	6.44748020172119	4.13188982009888	5.50582981109619	4.62374019622803
PG 18:1;0_18:3;0	PG	GPL	MEM	36	4	0		0.328108996152878	0.270828008651733	0.330904990434647	0.498993009328842	0.566424012184143	NA	0.346069008111954	0.165447995066643	NA	NA	0.34790900349617	0.204429998993874	NA	NA	0.304316997528076	0.170735001564026	0.515510976314545	0.340288013219833	0.418585985898972	0.13306400179863
PG 18:1;0_19:1;0	PG	GPL	MEM	37	2	0		NA	NA	NA	NA	NA	NA	NA	NA	NA	NA	NA	NA	NA	NA	NA	NA	NA	NA	0.327241003513336	NA
PG 18:1;0_20:1;0	PG	GPL	MEM	38	2	0		0.582831978797913	0.605618000030518	0.553502976894379	0.634660005569458	1.67926001548767	0.96604597568512	1.31652998924255	1.25277996063232	NA	0.341104000806808	0.44098699092865	NA	NA	0.445183008909225	NA	0.466232985258102	1.2163599729538	0.770174026489258	1.61949002742767	1.88129997253418
PG 18:1;0_20:2;0	PG	GPL	MEM	38	3	0		1.42636001110077	2.21286988258362	1.44584000110626	1.82871997356415	3.98390007019043	2.37112998962402	3.82314991950989	2.90339994430542	1.09625005722046	1.11861002445221	1.88031005859375	2.26303005218506	0.737951993942261	1.17642998695374	1.16842997074127	1.18552005290985	3.319580078125	2.52321004867554	3.77952003479004	4.30459976196289
PG 18:1;0_20:3;0	PG	GPL	MEM	38	4	0		1.78050005435944	2.79036998748779	2.05002999305725	2.03210997581482	5.20748996734619	2.93364000320435	4.11641979217529	3.1866500377655	2.44980001449585	2.71007990837097	2.51724004745483	2.15174007415771	1.16480004787445	2.095370054245	1.53834998607635	1.5972900390625	3.51776003837585	2.18195009231567	3.54692006111145	3.61167001724243
PG 18:1;0_20:4;0	PG	GPL	MEM	38	5	0		1.32692003250122	1.58430004119873	1.28603005409241	1.14267003536224	2.39988994598389	1.38429999351501	1.64267003536224	1.13329994678497	1.2567800283432	1.80851995944977	1.52952003479004	1.2783499956131	1.03492999076843	1.21201002597809	2.07439994812012	1.15350997447968	1.91106998920441	1.89014995098114	1.79033005237579	1.82018995285034
PG 18:1;0_22:3;0	PG	GPL	MEM	40	4	0		NA	0.32905900478363	0.273030012845993	NA	0.498284995555878	0.311706990003586	0.313919991254807	NA	NA	NA	0.486063003540039	0.516997992992401	NA	NA	NA	NA	NA	0.202886998653412	0.330720007419586	0.364632993936539
PG 18:1;0_22:4;0	PG	GPL	MEM	40	5	0		1.20394003391266	1.00183999538422	1.55946004390717	1.49231004714966	1.07161998748779	0.785305023193359	0.646417021751404	0.477046996355057	1.31684005260468	1.26339995861053	2.06529998779297	1.68877005577087	0.612999022006989	1.17042994499207	1.32337999343872	1.15985000133514	1.38121998310089	0.978709995746613	0.734422981739044	1.20310997962952
PG 18:1;0_22:5;0	PG	GPL	MEM	40	6	0		1.15161001682281	1.30420994758606	1.81420004367828	1.88480997085571	1.6528799533844	NA	NA	NA	1.33945000171661	1.46682000160217	1.95475995540619	2.04082989692688	NA	0.985508024692535	1.61507999897003	1.20779001712799	1.75300002098083	NA	1.04173004627228	NA
PG 18:2;0_18:2;0	PG	GPL	MEM	36	4	0		1.90123999118805	0.7343789935112	1.50811004638672	1.4711400270462	1.3498500585556	1.20051002502441	1.09223997592926	0.32710200548172	2.64005994796753	1.10861003398895	1.47139000892639	0.469960987567902	1.09075999259949	0.933786988258362	1.17033004760742	0.382786005735397	1.15570998191833	0.651247978210449	1.01101994514465	0.344588994979858
PG 18:2;0_20:1;0	PG	GPL	MEM	38	3	0		0.19905099272728	0.104575999081135	0.112994000315666	NA	0.286141991615295	0.159852996468544	0.254900991916656	0.14656700193882	NA	NA	0.137767001986504	NA	NA	NA	NA	NA	0.133116006851196	0.116577997803688	0.251192986965179	0.396726995706558
PG 18:2;0_20:2;0	PG	GPL	MEM	38	4	0		0.532481014728546	0.476341992616653	0.562802970409393	0.313378989696503	1.201779961586	0.503500998020172	0.948482990264893	0.472815990447998	0.537420988082886	0.476893991231918	0.665450990200043	0.410870999097824	0.222881004214287	0.280808001756668	0.364187985658646	0.26070299744606	0.773923993110657	0.51529598236084	0.703406989574432	0.550045013427734
PG 18:2;0_20:3;0	PG	GPL	MEM	38	5	0		0.609540998935699	0.562417984008789	0.567068994045258	0.359189003705978	1.23407995700836	0.451391994953156	0.769246995449066	0.647754013538361	0.715894997119904	0.953207015991211	0.579742014408112	0.390973001718521	0.243618994951248	0.427709013223648	0.741537988185883	0.310238987207413	0.682179987430573	0.619422018527985	0.874366998672485	0.350297003984451
PG 18:2;0_20:4;0	PG	GPL	MEM	38	6	0		0.654681980609894	0.39070799946785	0.62991601228714	0.283129006624222	0.632264018058777	0.250587999820709	0.230516001582146	0.133783996105194	0.619067013263702	NA	0.548034012317657	0.273470014333725	0.203844994306564	0.16541899740696	0.475791990756989	0.290583997964859	0.497904986143112	NA	0.222290992736816	NA
PG 18:2;0_22:4;0	PG	GPL	MEM	40	6	0		0.323677003383636	0.291714012622833	0.65667998790741	0.29815199971199	NA	0.314096003770828	NA	NA	0.37592801451683	0.341670006513596	0.511906027793884	0.42009299993515	NA	0.176612004637718	0.582786977291107	0.233498007059097	NA	0.476063013076782	NA	NA
PG 18:2;0_22:5;0	PG	GPL	MEM	40	7	0		NA	NA	NA	NA	NA	NA	NA	NA	NA	NA	NA	0.870348989963531	NA	NA	1.23768997192383	NA	NA	NA	NA	NA
PG 19:1;0_19:1;0	PG	GPL	MEM	38	2	0		NA	NA	NA	NA	NA	NA	NA	NA	NA	NA	NA	NA	NA	NA	NA	NA	NA	NA	NA	0.044437400996685
PG 20:1;0_20:3;0	PG	GPL	MEM	40	4	0		NA	NA	NA	NA	NA	NA	0.215167999267578	0.395752996206284	NA	NA	NA	0.114022001624107	NA	NA	NA	NA	NA	0.074094898998737	0.114417999982834	0.213975995779037
PG 20:2;0_20:2;0	PG	GPL	MEM	40	4	0		NA	0.119322001934052	0.123086996376514	NA	0.340553998947144	0.184337005019188	0.299347996711731	0.145505994558334	NA	NA	0.064777903258801	0.184716999530792	NA	NA	NA	NA	0.537190973758698	0.185699999332428	0.236065000295639	0.302776992321014
PG 20:2;0_20:3;0	PG	GPL	MEM	40	5	0		0.252772003412247	0.368057996034622	0.33085298538208	0.386168003082275	0.705587983131409	0.413832992315292	0.590865015983582	0.433914989233017	0.217849001288414	0.239849999547005	0.233604997396469	0.416137009859085	0.092936396598816	0.228367000818253	0.165962994098663	0.312135010957718	0.424778014421463	0.444272994995117	0.583217978477478	0.325298994779587
PG 20:2;0_20:4;0	PG	GPL	MEM	40	6	0		0.091829396784306	NA	0.245685994625092	NA	0.181192994117737	0.592034995555878	NA	NA	NA	NA	0.322140991687775	NA	NA	0.074496299028397	0.142432004213333	0.10461899638176	NA	0.431039988994598	NA	NA
PG 20:3;0_20:3;0	PG	GPL	MEM	40	6	0		0.113843999803066	0.169969007372856	0.115056999027729	0.248034998774529	0.338223993778229	0.455920994281769	1.29861998558044	0.780390977859497	0.179759994149208	0.311991989612579	0.29296401143074	0.22801099717617	0.985541999340057	0.193064004182816	0.218701004981995	0.156078994274139	0.18724499642849	0.369017988443375	0.25109401345253	1.30720996856689
PG 20:3;0_20:4;0	PG	GPL	MEM	40	7	0		NA	1.49684000015259	2.35659003257751	1.53182995319366	2.31773996353149	NA	NA	NA	2.19142007827759	NA	2.25753998756409	0.73071300983429	0.786915004253387	0.967069983482361	0.838977992534637	NA	1.75962996482849	NA	0.890339016914368	0.998206973075867
PG 20:3;0_22:4;0	PG	GPL	MEM	42	7	0		NA	NA	0.690840005874634	0.793926000595093	NA	NA	NA	NA	0.477876991033554	0.407068997621536	0.780894994735718	0.88968700170517	NA	0.458615005016327	0.684611976146698	NA	NA	NA	NA	NA
PG 20:4;0_20:4;0	PG	GPL	MEM	40	8	0		0.680043995380402	NA	0.75211501121521	0.48878800868988	NA	NA	NA	NA	0.820311009883881	0.559984028339386	0.553713023662567	NA	NA	NA	0.733246982097626	0.38841900229454	0.480498999357224	NA	NA	NA
PG 20:4;0_22:4;0	PG	GPL	MEM	42	8	0		NA	NA	NA	0.864255011081696	NA	NA	NA	NA	NA	NA	1.02364003658295	NA	NA	NA	1.0819000005722	0.569410979747772	NA	NA	NA	NA
PI 16:0;0_18:1;0	PI	GPL	MEM	34	1	0		6.385009765625	3.10262989997864	4.95747995376587	1.45439994335175	18.1231002807617	5.73789978027344	13.8008003234863	9.94192028045654	5.74109983444214	2.26586008071899	6.48357009887695	2.09704995155334	2.85477995872498	NA	3.69248008728027	2.02863001823425	6.99361991882324	5.64056015014648	10.4764003753662	6.66017007827759
PI 16:0;0_18:2;0	PI	GPL	MEM	34	2	0		5.91902017593384	2.87052011489868	2.94755005836487	1.49505996704102	8.14811038970947	3.95041990280151	4.85150003433228	5.58722019195557	NA	2.8927800655365	8.18225955963135	1.81245994567871	2.17698001861572	NA	3.34201002120972	1.89337003231049	4.74921989440918	2.91690993309021	3.98442006111145	4.20146989822388
PI 16:0;0_20:2;0	PI	GPL	MEM	36	2	0		NA	1.77603995800018	1.42754995822906	0.852783977985382	4.66855001449585	1.42436003684998	4.34595012664795	3.98510003089905	NA	NA	NA	NA	NA	NA	NA	NA	2.13217997550964	1.88616001605988	2.40926003456116	NA
PI 16:0;0_20:3;0	PI	GPL	MEM	36	3	0		7.788330078125	9.36721992492676	5.91701984405518	6.94204998016357	17.0590000152588	12.2075004577637	14.6747999191284	13.7767000198364	8.13945007324219	8.43389987945557	7.82884979248047	8.25957012176514	4.14067983627319	5.64493989944458	6.24858999252319	7.26132011413574	9.83823013305664	9.58236026763916	14.2225999832153	11.5385999679565
PI 16:0;0_20:4;0	PI	GPL	MEM	36	4	0		22.8169002532959	24.9634990692139	19.109899520874	20.9552993774414	31.8302001953125	23.63330078125	19.4489994049072	20.1319999694824	28.2381000518799	24.8810005187988	25.1744995117188	21.3983993530273	13.0715999603271	22.0792007446289	23.4016990661621	24.1110000610352	22.6653995513916	20.0709991455078	24.3178005218506	22.0007991790771
PI 16:0;0_22:3;0	PI	GPL	MEM	38	3	0		NA	0.648486018180847	NA	1.00072002410889	NA	NA	NA	NA	NA	NA	2.34951996803284	NA	NA	NA	NA	NA	NA	NA	NA	NA
PI 16:0;0_22:4;0	PI	GPL	MEM	38	4	0		8.86721992492676	7.59152984619141	10.332200050354	9.1130895614624	11.1878995895386	NA	NA	4.00141000747681	10.1618003845215	5.49495983123779	10.7875995635986	11.8499002456665	2.44284009933472	NA	14.1260995864868	10.0281000137329	9.84757995605469	10.8319997787476	6.95928001403809	7.02386999130249
PI 16:0;0_22:5;0	PI	GPL	MEM	38	5	0		2.85183000564575	NA	NA	NA	NA	NA	NA	NA	NA	NA	NA	NA	NA	NA	NA	NA	1.7024199962616	NA	NA	NA
PI 16:1;0_18:0;0	PI	GPL	MEM	34	1	0		3.90932989120483	NA	NA	NA	5.14053010940552	NA	NA	NA	NA	NA	NA	NA	NA	NA	NA	NA	3.63464999198914	NA	NA	NA
PI 16:1;0_18:1;0	PI	GPL	MEM	34	2	0		3.62579011917114	2.02378988265991	1.62760996818542	1.37326002120972	8.03682994842529	2.68142008781433	3.60146999359131	2.74626994132996	NA	1.14256000518799	NA	1.58194994926453	1.86675000190735	NA	2.11687994003296	2.35258007049561	3.63796997070312	3.20473003387451	4.38666009902954	2.4189600944519
PI 16:1;0_20:3;0	PI	GPL	MEM	36	4	0		NA	NA	NA	0.654874980449677	NA	NA	NA	NA	NA	NA	NA	NA	NA	NA	NA	NA	NA	NA	NA	NA
PI 17:0;0_20:4;0	PI	GPL	MEM	37	4	0		1.91328001022339	2.12351989746094	2.60150003433228	2.27689003944397	NA	NA	NA	NA	NA	NA	NA	NA	NA	2.69490003585815	2.15505003929138	NA	1.91173994541168	1.43645000457764	NA	NA
PI 18:0;0_18:1;0	PI	GPL	MEM	36	1	0		9.16808986663818	NA	4.7385401725769	1.15944004058838	17.8523006439209	3.849289894104	10.2833003997803	NA	4.99256992340088	NA	4.14477014541626	NA	3.20069003105164	NA	2.73850011825562	NA	9.05235958099365	4.63540983200073	9.33463001251221	4.19588994979858
PI 18:0;0_18:2;0	PI	GPL	MEM	36	2	0		28.711799621582	9.31058025360107	16.4034996032715	5.68376016616821	33.4233016967773	11.7727003097534	25.0921993255615	12.71399974823	20.6728992462158	7.37511014938354	15.0832996368408	5.90576982498169	7.88638019561768	4.35013008117676	11.7040996551514	4.82178020477295	20.7586994171143	11.1619997024536	23.8232002258301	14.9618997573853
PI 18:0;0_18:3;0	PI	GPL	MEM	36	3	0		1.72411000728607	1.44602000713348	NA	1.20863997936249	2.62714004516602	NA	NA	NA	NA	NA	NA	NA	NA	NA	NA	NA	NA	NA	NA	NA
PI 18:0;0_20:2;0	PI	GPL	MEM	38	2	0		1.9201500415802	NA	NA	NA	7.34519004821777	NA	11.9596996307373	NA	NA	NA	NA	NA	NA	NA	NA	NA	5.13874006271362	3.26204991340637	8.19882011413574	5.80003976821899
PI 18:0;0_20:3;0	PI	GPL	MEM	38	3	0		67.4275970458984	58.7981986999512	50.4991989135742	45.6044006347656	130.319000244141	63.796501159668	130.712997436523	85.5792007446289	55.8223991394043	39.8000984191895	60.3736991882324	45.8061981201172	30.0946998596191	37.4976005554199	38.9175987243652	39.7622985839844	73.807502746582	55.386100769043	117.213996887207	87.185302734375
PI 18:0;0_20:4;0	PI	GPL	MEM	38	4	0		244.929992675781	224.647003173828	272.221984863281	254.285003662109	258.190002441406	163.136993408203	194.147003173828	143.216003417969	280.980987548828	257.813995361328	213.022003173828	207.037994384766	112.429000854492	194.332992553711	252.425003051758	199.49299621582	214.037002563477	173.179992675781	243.720001220703	203.266998291016
PI 18:0;0_20:5;0	PI	GPL	MEM	38	5	0		NA	NA	1.8371000289917	NA	NA	NA	NA	NA	NA	NA	NA	NA	NA	NA	NA	NA	NA	NA	NA	NA
PI 18:0;0_22:3;0	PI	GPL	MEM	40	3	0		31.244800567627	28.6571998596191	30.8712997436523	20.8094005584717	37.5073013305664	NA	NA	NA	NA	NA	NA	23.1247997283936	NA	NA	26.8418998718262	NA	22.305700302124	22.1051998138428	NA	28.5715999603271
PI 18:0;0_22:4;0	PI	GPL	MEM	40	4	0		28.0480995178223	19.4652996063232	31.3162002563477	22.4587001800537	31.6186008453369	24.1331996917725	29.7667007446289	35.497501373291	30.0942993164062	28.4720001220703	43.8816986083984	28.3477001190186	27.4825000762939	26.2227001190186	35.9398002624512	27.4009990692139	27.7661991119385	26.2171001434326	37.9096984863281	32.7499008178711
PI 18:0;0_22:5;0	PI	GPL	MEM	40	5	0		6.22067022323608	4.61338996887207	6.82531023025513	4.84221982955933	7.27377986907959	NA	NA	NA	NA	NA	8.28987979888916	5.64068984985352	NA	NA	6.48121976852417	4.13447999954224	5.51713991165161	3.33593010902405	NA	4.46972990036011
PI 18:1;0_18:1;0	PI	GPL	MEM	36	2	0		24.3868999481201	16.1678009033203	15.2047996520996	10.0359001159668	36.8876991271973	20.7679004669189	25.5725002288818	22.1005001068115	15.2137002944946	11.9296998977661	24.8976001739502	14.7341995239258	10.298999786377	9.05632019042969	13.8850002288818	13.0781002044678	24.7712001800537	23.1756000518799	27.3922004699707	30.2408008575439
PI 18:1;0_18:2;0	PI	GPL	MEM	36	3	0		17.286600112915	14.9226999282837	12.8297004699707	8.99594974517822	17.0624008178711	12.668999671936	14.0277996063232	15.9884996414185	19.2527008056641	14.291600227356	17.9932994842529	10.3381996154785	8.21362018585205	10.6189002990723	13.3999996185303	11.6676998138428	15.1529998779297	14.1258001327515	17.040599822998	17.8635005950928
PI 18:1;0_20:1;0	PI	GPL	MEM	38	2	0		0.314399003982544	NA	NA	NA	1.70743000507355	NA	NA	NA	NA	NA	NA	NA	NA	NA	NA	NA	0.905354976654053	NA	0.77021998167038	1.24614000320435
PI 18:1;0_20:2;0	PI	GPL	MEM	38	3	0		3.31150007247925	3.95392990112305	2.10418009757996	NA	7.28830003738403	3.94061994552612	6.05494022369385	9.06472015380859	NA	NA	NA	2.68026995658875	1.32213997840881	NA	NA	2.80907988548279	5.21812009811401	5.9426097869873	7.64202976226807	8.73841953277588
PI 18:1;0_20:3;0	PI	GPL	MEM	38	4	0		20.2007999420166	45.9271011352539	18.244800567627	30.3794002532959	29.9521007537842	33.6533012390137	28.1072006225586	39.807300567627	22.7129993438721	32.4785003662109	23.9363994598389	32.0453987121582	11.7819995880127	34.8356018066406	15.2062997817993	31.5471992492676	22.1051998138428	28.7681999206543	27.3136005401611	41.3681983947754
PI 18:1;0_20:4;0	PI	GPL	MEM	38	5	0		41.3539009094238	80.9654998779297	36.9152984619141	71.7303009033203	49.7434005737305	60.160099029541	37.9309997558594	57.6128005981445	49.1514015197754	73.438102722168	64.2649002075195	80.0363006591797	26.6636009216309	78.2040023803711	44.4490013122559	74.1221008300781	41.0525016784668	59.7944984436035	45.6375007629395	73.1289978027344
PI 18:1;0_22:3;0	PI	GPL	MEM	40	4	0		NA	4.02023983001709	2.70255994796753	3.63406991958618	NA	NA	NA	NA	NA	NA	NA	6.12415981292725	NA	NA	NA	NA	4.59217977523804	5.19231986999512	NA	NA
PI 18:1;0_22:4;0	PI	GPL	MEM	40	5	0		8.03322982788086	11.4927997589111	10.4165000915527	13.2529001235962	9.30134010314941	15.7560997009277	NA	9.88681030273438	21.585599899292	20.5114002227783	19.4309005737305	20.642599105835	11.5031003952026	19.5065994262695	13.6288003921509	13.5274000167847	11.5887002944946	13.5286998748779	NA	12.9904003143311
PI 18:1;0_22:5;0	PI	GPL	MEM	40	6	0		NA	3.57863998413086	4.93669986724854	3.04181003570557	7.41669988632202	NA	NA	NA	NA	NA	NA	NA	NA	NA	NA	4.45725011825562	NA	NA	NA	NA
PI 18:2;0_18:2;0	PI	GPL	MEM	36	4	0		0.871908009052277	1.49567997455597	1.26847994327545	1.1972199678421	NA	NA	NA	1.27693998813629	NA	1.26072001457214	NA	1.11403000354767	NA	NA	0.577959001064301	0.789102017879486	NA	0.863793015480042	NA	1.28220999240875
PI 18:2;0_20:1;0	PI	GPL	MEM	38	3	0		0.874893009662628	0.60829097032547	0.965815007686615	NA	NA	NA	NA	NA	NA	NA	NA	NA	NA	NA	NA	NA	NA	NA	NA	NA
PI 18:2;0_20:2;0	PI	GPL	MEM	38	4	0		NA	NA	0.981169998645782	NA	NA	NA	NA	NA	NA	NA	NA	NA	NA	NA	NA	NA	NA	NA	NA	NA
PI 18:2;0_20:3;0	PI	GPL	MEM	38	5	0		NA	1.55927002429962	NA	1.87328004837036	NA	NA	NA	NA	NA	NA	NA	NA	NA	NA	NA	NA	NA	NA	NA	NA
PI 18:2;0_20:4;0	PI	GPL	MEM	38	6	0		NA	3.64081001281738	2.04643988609314	3.69168996810913	NA	NA	NA	NA	NA	NA	NA	NA	NA	4.5836501121521	NA	3.30577993392944	NA	NA	NA	3.00442004203796
PI 18:2;0_22:4;0	PI	GPL	MEM	40	6	0		NA	NA	NA	1.17033994197845	NA	NA	NA	NA	NA	NA	NA	NA	NA	NA	NA	NA	NA	NA	NA	NA
PI 20:1;0_20:3;0	PI	GPL	MEM	40	4	0		NA	NA	1.0242600440979	1.83219003677368	NA	NA	NA	4.7414698600769	NA	NA	NA	NA	NA	NA	NA	NA	NA	NA	NA	NA
PI 20:1;0_20:4;0	PI	GPL	MEM	40	5	0		3.87808990478516	3.65937995910645	4.16855001449585	4.48671007156372	5.3522801399231	NA	NA	7.16238021850586	NA	NA	4.4768500328064	4.66841983795166	NA	NA	4.5492000579834	4.33824014663696	3.83540010452271	4.71760988235474	NA	4.87676000595093
PI 20:2;0_20:4;0	PI	GPL	MEM	40	6	0		NA	3.65205001831055	2.50364995002747	3.55224990844727	NA	NA	NA	NA	NA	NA	NA	NA	NA	8.30659008026123	NA	3.96732997894287	NA	6.9160099029541	NA	NA
PI 20:3;0_20:3;0	PI	GPL	MEM	40	6	0		NA	0.516062021255493	NA	0.676268994808197	NA	NA	NA	NA	NA	NA	NA	NA	NA	NA	NA	NA	NA	NA	NA	NA
PI 20:3;0_20:4;0	PI	GPL	MEM	40	7	0		NA	NA	NA	2.51031994819641	NA	NA	NA	NA	NA	NA	NA	NA	NA	NA	NA	NA	NA	NA	NA	NA
PS 16:0;0_16:0;0	PS	GPL	MEM	32	0	0		3.329430103302	5.36901998519897	4.50796985626221	6.4474401473999	4.71725988388062	3.66758990287781	NA	NA	4.09982013702393	4.94460010528564	6.72637987136841	5.99280023574829	NA	5.3425498008728	7.46924018859863	6.06569004058838	5.42634010314941	5.59795999526978	NA	4.70849990844727
PS 16:0;0_16:1;0	PS	GPL	MEM	32	1	0		NA	2.38609004020691	NA	1.96285998821259	3.97346997261047	NA	NA	NA	NA	NA	NA	NA	NA	NA	NA	NA	2.90649008750916	2.15915989875793	NA	NA
PS 16:0;0_18:0;0	PS	GPL	MEM	34	0	0		17.1096992492676	17.8323993682861	19.7784996032715	23.944299697876	15.9689998626709	13.5586996078491	11.5541000366211	10.5670003890991	21.8090000152588	21.3981990814209	27.0212001800537	23.7824001312256	8.57847023010254	19.3087005615234	27.9090995788574	18.8843002319336	19.4293003082275	19.192699432373	NA	16.9769992828369
PS 16:0;0_18:1;0	PS	GPL	MEM	34	1	0		23.5004997253418	27.5723991394043	20.0316009521484	25.8239002227783	36.7052993774414	25.7516994476318	31.3257007598877	28.2434997558594	23.1506004333496	23.4768009185791	24.4298992156982	24.2194995880127	9.41149997711182	25.468900680542	21.7148990631104	23.2334003448486	26.255500793457	23.2637996673584	18.1334991455078	28.9029998779297
PS 16:0;0_18:2;0	PS	GPL	MEM	34	2	0		NA	2.43222999572754	NA	2.34664011001587	4.36278009414673	4.28927993774414	2.04416990280151	NA	NA	NA	NA	1.99936997890472	NA	NA	2.75997996330261	1.62694001197815	NA	1.33422994613647	NA	1.61758005619049
PS 16:0;0_20:1;0	PS	GPL	MEM	36	1	0		2.1327600479126	2.03332996368408	1.5979700088501	2.90697002410889	2.33461999893188	1.44749999046326	4.35944986343384	1.6912499666214	NA	NA	NA	NA	NA	NA	1.64675998687744	NA	1.48354005813599	NA	NA	1.58773005008698
PS 16:0;0_20:2;0	PS	GPL	MEM	36	2	0		1.48783004283905	2.02536010742188	1.2490199804306	1.99119997024536	NA	NA	NA	NA	NA	NA	NA	1.75934994220734	NA	NA	1.08660995960236	NA	NA	NA	NA	2.40745997428894
PS 16:0;0_20:3;0	PS	GPL	MEM	36	3	0		9.19769954681396	5.13993978500366	6.89452981948853	6.21757984161377	16.2574005126953	NA	NA	NA	NA	NA	NA	5.95024013519287	NA	NA	12.0075998306274	NA	NA	6.74006986618042	18.863899230957	NA
PS 16:0;0_20:4;0	PS	GPL	MEM	36	4	0		NA	2.08715009689331	NA	2.13875007629395	4.18200016021729	NA	NA	NA	NA	NA	NA	NA	NA	NA	NA	NA	2.46709990501404	2.24753999710083	NA	NA
PS 16:0;0_22:2;0	PS	GPL	MEM	38	2	0		NA	NA	NA	NA	NA	NA	NA	NA	NA	NA	NA	NA	NA	NA	NA	NA	NA	NA	NA	0.93428498506546
PS 16:0;0_22:3;0	PS	GPL	MEM	38	3	0		NA	2.3170599937439	1.83781003952026	2.28557991981506	NA	NA	NA	NA	NA	NA	NA	NA	NA	NA	NA	NA	NA	NA	NA	NA
PS 16:0;0_22:4;0	PS	GPL	MEM	38	4	0		8.28127956390381	4.91543006896973	6.37722015380859	5.58711004257202	NA	NA	NA	NA	NA	NA	NA	4.18425989151001	NA	3.64793992042542	5.73501014709473	3.44780993461609	5.89455986022949	2.52987003326416	5.33740997314453	NA
PS 16:1;0_18:0;0	PS	GPL	MEM	34	1	0		16.3764991760254	20.7656002044678	12.0277004241943	16.9253997802734	31.9881000518799	20.3334007263184	34.2056999206543	24.8391990661621	11.0130996704102	10.2490997314453	11.5417995452881	13.0305004119873	5.67398977279663	13.1922998428345	13.7446002960205	12.7358999252319	19.2301998138428	16.1089000701904	22.3453998565674	23.8451995849609
PS 16:1;0_18:1;0	PS	GPL	MEM	34	2	0		NA	2.27771997451782	NA	1.69796001911163	NA	NA	1.83675003051758	NA	NA	NA	NA	1.61187994480133	NA	NA	NA	1.42432999610901	3.24785995483398	1.9726300239563	NA	2.6897599697113
PS 16:1;0_20:3;0	PS	GPL	MEM	36	4	0		NA	0.600840985774994	NA	0.338981986045837	NA	NA	NA	NA	NA	NA	NA	NA	NA	NA	NA	NA	NA	NA	NA	NA
PS 16:1;0_22:1;0	PS	GPL	MEM	38	2	0		NA	NA	NA	0.46263000369072	NA	NA	NA	NA	NA	NA	NA	NA	NA	NA	NA	NA	NA	NA	NA	NA
PS 16:1;0_22:4;0	PS	GPL	MEM	38	5	0		NA	NA	NA	NA	NA	NA	NA	NA	NA	NA	NA	NA	NA	NA	NA	1.31872999668121	NA	NA	NA	NA
PS 17:0;0_18:1;0	PS	GPL	MEM	35	1	0		NA	2.49466991424561	2.55396008491516	2.53700995445251	3.47395992279053	3.26430988311768	NA	NA	2.68118000030518	3.05334997177124	3.05292010307312	2.6275200843811	NA	3.33582997322083	NA	NA	1.99441003799438	NA	3.21983003616333	NA
PS 17:0;0_22:4;0	PS	GPL	MEM	39	4	0		NA	NA	NA	1.85527002811432	NA	NA	NA	NA	NA	NA	NA	NA	NA	NA	NA	NA	NA	NA	NA	NA
PS 17:1;0_18:0;0	PS	GPL	MEM	35	1	0		NA	0.712963998317719	NA	0.662748992443085	0.846805989742279	NA	NA	NA	NA	NA	NA	NA	NA	NA	NA	NA	NA	NA	NA	NA
PS 18:0;0_18:0;0	PS	GPL	MEM	36	0	0		5.79346990585327	6.16908979415894	3.27400994300842	6.89665985107422	4.97659015655518	5.61205005645752	7.77908992767334	NA	4.02501010894775	4.10635995864868	5.7566499710083	5.95076990127563	4.07812023162842	7.32141017913818	5.92123985290527	8.83152961730957	7.5334300994873	7.49751996994019	6.86800003051758	5.5460901260376
PS 18:0;0_18:1;0	PS	GPL	MEM	36	1	0		245.067993164062	274.954010009766	215.190994262695	233.292007446289	378.850006103516	215.10400390625	261.519989013672	174.065002441406	244.080001831055	221.261993408203	198.397003173828	202.841003417969	92.6110000610352	202.391998291016	165.363998413086	130.414993286133	212.934997558594	169.490005493164	218.47900390625	210.757995605469
PS 18:0;0_18:2;0	PS	GPL	MEM	36	2	0		43.2072982788086	62.4366989135742	34.0035018920898	47.9336013793945	55.1563987731934	42.975700378418	48.3833999633789	33.8008995056152	41.7790985107422	56.8219985961914	40.2690010070801	44.1119003295898	19.653600692749	48.8404006958008	27.1278991699219	28.4223003387451	23.7801990509033	26.1014003753662	36.7831001281738	36.6857986450195
PS 18:0;0_18:3;0	PS	GPL	MEM	36	3	0		NA	6.4366397857666	7.53292989730835	NA	NA	NA	NA	NA	NA	NA	NA	NA	NA	NA	NA	NA	NA	NA	NA	NA
PS 18:0;0_20:1;0	PS	GPL	MEM	38	1	0		22.9619007110596	20.0421009063721	7.28885984420776	8.41277027130127	NA	NA	NA	NA	NA	NA	NA	NA	NA	NA	NA	NA	7.61257982254028	16.8565998077393	24.7560005187988	9.50841999053955
PS 18:0;0_20:2;0	PS	GPL	MEM	38	2	0		6.07046985626221	6.29654979705811	5.57109022140503	6.6632399559021	9.03262996673584	7.06772994995117	NA	NA	7.51556015014648	7.91078996658325	9.26935958862305	6.12564992904663	NA	NA	NA	4.54447984695435	7.11121988296509	5.00582981109619	NA	6.08659982681274
PS 18:0;0_20:3;0	PS	GPL	MEM	38	3	0		27.2080993652344	32.1837005615234	27.5970993041992	35.3914985656738	46.3658981323242	28.4603004455566	35.812198638916	75.8003997802734	35.4113998413086	34.100700378418	29.3554000854492	26.8645992279053	15.2553997039795	33.154899597168	23.846700668335	23.034200668335	24.4321002960205	20.1979007720947	28.7196006774902	26.9195995330811
PS 18:0;0_20:4;0	PS	GPL	MEM	38	4	0		NA	4.00547981262207	6.81708002090454	4.86069011688232	21.4783992767334	NA	10.387900352478	NA	10.5509996414185	NA	17.3992004394531	2.6813600063324	NA	2.37277007102966	3.79819011688232	1.79131996631622	4.83493995666504	1.48335003852844	5.90909004211426	5.05800008773804
PS 18:0;0_22:3;0	PS	GPL	MEM	40	3	0		NA	9.90707015991211	11.628999710083	13.4524002075195	11.6361999511719	NA	8.7335901260376	NA	9.99071979522705	NA	14.0981998443604	10.8894996643066	NA	9.60787010192871	10.0615997314453	8.92275047302246	11.2054004669189	9.7041597366333	NA	9.19137001037598
PS 18:0;0_22:4;0	PS	GPL	MEM	40	4	0		34.0679016113281	37.8492012023926	55.0662002563477	67.7562026977539	48.7499008178711	30.5492992401123	27.0102996826172	23.2278995513916	42.9150009155273	47.8767013549805	66.5792007446289	68.1122970581055	17.7464008331299	48.0318984985352	62.9367980957031	47.8409996032715	41.7052993774414	40.7672004699707	27.8076992034912	38.7582015991211
PS 18:0;0_22:5;0	PS	GPL	MEM	40	5	0		14.8719997406006	17.7971000671387	19.4018001556396	23.5990009307861	16.7036991119385	12.5986995697021	NA	NA	20.8687000274658	25.861499786377	21.2089004516602	25.2525997161865	6.71124982833862	21.3852996826172	16.5545997619629	12.6576995849609	11.5813999176025	9.96673011779785	NA	12.5342998504639
PS 18:0;0_22:6;0	PS	GPL	MEM	40	6	0		NA	9.66199970245361	NA	11.1656999588013	NA	NA	NA	NA	NA	NA	NA	NA	NA	NA	NA	NA	NA	NA	NA	NA
PS 18:1;0_18:1;0	PS	GPL	MEM	36	2	0		17.0035991668701	29.8169994354248	14.3611001968384	25.1961002349854	27.4906997680664	21.4747009277344	19.073299407959	19.652099609375	15.5374002456665	19.0645999908447	19.457799911499	24.9342002868652	10.8208999633789	24.2546005249023	14.128399848938	17.3330001831055	19.5172004699707	20.7486991882324	17.0855007171631	27.0195007324219
PS 18:1;0_18:2;0	PS	GPL	MEM	36	3	0		22.5709991455078	13.9120998382568	9.14883041381836	11.8882999420166	30.8498001098633	36.4511985778809	33.1743011474609	10.394700050354	NA	25.0361003875732	26.4573001861572	13.5460996627808	19.0312995910645	29.4388999938965	14.5888004302979	23.8572998046875	18.0429000854492	8.51601982116699	12.7608003616333	28.0478000640869
PS 18:1;0_18:3;0	PS	GPL	MEM	36	4	0		NA	NA	NA	NA	NA	NA	NA	NA	NA	1.46644997596741	NA	NA	NA	NA	NA	NA	NA	NA	NA	NA
PS 18:1;0_20:0;0	PS	GPL	MEM	38	1	0		NA	NA	8.82518005371094	9.977370262146	NA	NA	NA	NA	NA	NA	NA	NA	NA	NA	NA	NA	11.7630996704102	NA	NA	9.34191989898682
PS 18:1;0_20:1;0	PS	GPL	MEM	38	2	0		2.17682003974915	2.75851011276245	2.21609997749329	2.50730991363525	4.23366022109985	3.20161008834839	12.7706003189087	NA	NA	NA	NA	1.88267004489899	3.49920010566711	8.41152954101562	NA	2.66167998313904	2.50287008285522	3.23907995223999	9.68165969848633	4.53196001052856
PS 18:1;0_20:2;0	PS	GPL	MEM	38	3	0		2.23356008529663	2.44548988342285	1.57132005691528	1.98212003707886	NA	1.55382001399994	NA	5.57542991638184	NA	NA	NA	3.04284000396729	NA	1.61592996120453	1.0333000421524	NA	1.61281001567841	2.06523990631104	NA	1.78385996818542
PS 18:1;0_20:3;0	PS	GPL	MEM	38	4	0		1.84795999526978	1.90357995033264	1.16325998306274	1.51635003089905	NA	NA	NA	NA	NA	NA	NA	0.904205024242401	NA	0.83043897151947	NA	0.673241019248962	1.21563005447388	NA	NA	1.78506994247437
PS 18:1;0_20:4;0	PS	GPL	MEM	38	5	0		NA	3.68557000160217	2.53958988189697	3.73158001899719	4.55591011047363	NA	NA	NA	3.21279001235962	4.24773979187012	3.41876006126404	3.36637997627258	2.12403011322021	4.35066986083984	NA	1.79624998569489	2.65170001983643	NA	NA	3.14224004745483
PS 18:1;0_22:1;0	PS	GPL	MEM	40	2	0		NA	11.9209995269775	11.582200050354	14.0710000991821	NA	NA	NA	NA	NA	NA	NA	NA	NA	NA	NA	NA	10.5015001296997	NA	NA	10.6294002532959
PS 18:1;0_22:2;0	PS	GPL	MEM	40	3	0		NA	NA	1.33630001544952	NA	NA	NA	NA	NA	NA	NA	NA	NA	NA	NA	NA	NA	NA	NA	NA	1.16147994995117
PS 18:1;0_22:3;0	PS	GPL	MEM	40	4	0		1.89111995697021	2.4072699546814	2.32276010513306	3.0228099822998	NA	NA	NA	NA	NA	NA	NA	2.91681003570557	NA	NA	NA	NA	NA	1.59351003170013	NA	NA
PS 18:1;0_22:4;0	PS	GPL	MEM	40	5	0		4.70945978164673	5.70397996902466	5.07021999359131	7.93772983551025	4.90007019042969	3.69885993003845	NA	NA	NA	NA	8.55897998809814	7.88726997375488	1.75055003166199	6.3122501373291	5.50302982330322	5.73017978668213	4.62797021865845	4.95047998428345	NA	5.2488899230957
PS 18:1;0_22:5;0	PS	GPL	MEM	40	6	0		NA	3.09364008903503	5.72430992126465	1.95048999786377	NA	NA	NA	NA	NA	NA	NA	NA	NA	NA	NA	10.8746995925903	NA	NA	NA	NA
PS 18:1;0_24:1;0	PS	GPL	MEM	42	2	0		NA	NA	NA	4.18067979812622	NA	NA	NA	NA	NA	NA	NA	NA	NA	NA	NA	NA	NA	NA	NA	NA
PS 18:2;0_18:2;0	PS	GPL	MEM	36	4	0		NA	0.169859007000923	NA	0.130642995238304	0.395341008901596	NA	NA	NA	NA	0.720426023006439	NA	NA	NA	NA	NA	NA	NA	NA	NA	NA
PS 18:2;0_20:1;0	PS	GPL	MEM	38	3	0		NA	0.529376983642578	NA	NA	NA	NA	NA	NA	NA	NA	NA	NA	NA	NA	NA	NA	NA	NA	NA	NA
PS 18:2;0_20:2;0	PS	GPL	MEM	38	4	0		NA	0.115751996636391	NA	0.118996001780033	NA	NA	NA	NA	NA	NA	NA	NA	NA	NA	NA	NA	NA	NA	NA	NA
PS 18:2;0_20:3;0	PS	GPL	MEM	38	5	0		NA	1.14967000484467	0.627265989780426	NA	NA	NA	NA	NA	NA	NA	NA	NA	NA	NA	NA	NA	NA	NA	NA	NA
PS 18:2;0_22:4;0	PS	GPL	MEM	40	6	0		NA	1.65461003780365	4.36459016799927	1.11349999904633	NA	10.427300453186	NA	NA	NA	NA	NA	NA	NA	NA	11.4091997146606	NA	6.6214599609375	5.76813983917236	NA	6.74053001403809
PS 20:3;0_20:3;0	PS	GPL	MEM	40	6	0		NA	NA	0.813122987747192	0.506097018718719	15.3950996398926	NA	NA	NA	NA	NA	NA	NA	NA	NA	NA	NA	NA	NA	8.4364595413208	NA
SM 32:1;2	SM	SL	MEM	32	1	2		9.06015014648438	9.64105987548828	8.78384017944336	9.60330963134766	12.2236003875732	7.5979700088501	8.80053043365479	6.9171199798584	9.03647041320801	6.64181995391846	9.56711006164551	8.03516960144043	3.55053997039795	7.54913997650146	8.35527038574219	6.15064001083374	10.266300201416	7.85790014266968	6.40294981002808	6.4386100769043
SM 34:0;2	SM	SL	MEM	34	0	2		55.3618011474609	69.6893997192383	38.9777984619141	41.101001739502	50.9665985107422	35.1870002746582	33.0560989379883	21.8843002319336	49.689998626709	44.2291984558105	24.8099994659424	24.9356002807617	10.275899887085	25.4116992950439	29.0291996002197	27.6107997894287	36.9369010925293	26.3882999420166	23.7830009460449	20.7411994934082
SM 34:0;4	SM	SL	MEM	34	0	4		NA	NA	NA	NA	NA	NA	NA	NA	NA	NA	NA	NA	NA	4.12505006790161	NA	NA	NA	NA	NA	NA
SM 34:1;2	SM	SL	MEM	34	1	2		379.610992431641	410.777008056641	395.273010253906	400.269989013672	534.127014160156	349.993011474609	420.859008789062	322.502990722656	393.993011474609	345.441986083984	381.915985107422	328.983001708984	183.180999755859	371.444000244141	360.238006591797	325.221008300781	447.390014648438	344.483001708984	359.506011962891	394.727996826172
SM 34:1;3	SM	SL	MEM	34	1	3		NA	1.76578998565674	1.38153004646301	NA	NA	NA	2.21992993354797	1.13963997364044	NA	1.49945998191833	NA	NA	2.39660000801086	NA	1.93825995922089	NA	3.46821999549866	NA	1.32242000102997	NA
SM 34:2;2	SM	SL	MEM	34	2	2		5.02555990219116	7.35351991653442	5.80359983444214	6.76492023468018	8.81571006774902	6.5804500579834	6.05634021759033	5.06349992752075	6.59267997741699	6.44966983795166	6.23920011520386	6.9663200378418	2.09738993644714	6.151780128479	5.19952011108398	5.08904981613159	5.29863023757935	5.31199979782104	3.78786993026733	4.96855020523071
SM 36:0;2	SM	SL	MEM	36	0	2		2.35957002639771	2.37372994422913	1.85669004917145	1.73328995704651	3.13411998748779	1.69612002372742	0.996146976947784	NA	1.34488999843597	1.30443000793457	NA	NA	NA	NA	1.0443400144577	NA	1.65366005897522	NA	1.23444998264313	1.21437001228333
SM 36:1;2	SM	SL	MEM	36	1	2		4.40764999389648	4.91820001602173	4.63952016830444	4.21289014816284	5.20282983779907	3.53426003456116	4.11022996902466	2.78855991363525	4.44295978546143	3.9300000667572	3.68129992485046	3.66125988960266	2.36662006378174	4.16270017623901	4.75147008895874	3.14801001548767	4.69604015350342	3.75629997253418	4.56941986083984	4.6398401260376
SM 38:1;2	SM	SL	MEM	38	1	2		NA	1.21947002410889	1.34488999843597	1.57202994823456	1.90919995307922	1.38688004016876	1.70929002761841	NA	1.72216999530792	1.32686996459961	1.42539000511169	1.35557997226715	0.794770002365112	NA	1.44888997077942	NA	1.86637997627258	NA	2.06943011283875	2.27442002296448
SM 40:0;2	SM	SL	MEM	40	0	2		1.7676899433136	2.21638989448547	1.47848999500275	1.26820003986359	2.41709995269775	1.22353994846344	2.13309001922607	NA	1.85335004329681	1.41106998920441	NA	NA	NA	NA	1.0110000371933	NA	1.28983998298645	NA	1.17311000823975	NA
SM 40:1;2	SM	SL	MEM	40	1	2		14.3015003204346	13.8924999237061	10.0333003997803	10.0162000656128	18.1543998718262	11.6572999954224	14.1044998168945	10.2461996078491	11.9017000198364	11.0946998596191	9.86262989044189	9.10295009613037	5.13277006149292	11.1791000366211	10.683500289917	10.1159000396729	15.8269996643066	9.30998992919922	16.2108993530273	14.5115003585815
SM 40:1;3	SM	SL	MEM	40	1	3		NA	NA	NA	NA	NA	NA	NA	NA	NA	NA	NA	NA	NA	NA	NA	NA	NA	NA	1.04059994220734	NA
SM 40:2;2	SM	SL	MEM	40	2	2		4.78874015808105	4.35290002822876	4.34530019760132	3.62125992774963	6.63146018981934	4.38769006729126	5.09135007858276	4.12056016921997	3.42305994033813	2.99931001663208	4.31091022491455	3.84289002418518	1.56147003173828	3.20043992996216	3.81946992874146	2.92235994338989	7.49662017822266	4.56162023544312	4.46204996109009	5.09028005599976
SM 42:1;2	SM	SL	MEM	42	1	2		28.2007007598877	35.0796012878418	18.5498008728027	20.7427005767822	42.3498992919922	28.1172008514404	39.2210998535156	23.6035995483398	30.2042007446289	28.362699508667	21.9398002624512	18.2548999786377	12.4361000061035	25.4761009216309	20.4710006713867	21.9937992095947	34.4847984313965	24.0065002441406	42.6363983154297	35.9015007019043
SM 42:1;3	SM	SL	MEM	42	1	3		2.45972990989685	1.79277002811432	2.3972499370575	1.33718001842499	4.66140985488892	2.193039894104	7.66882991790771	3.28631997108459	4.24856996536255	1.85178995132446	1.78006994724274	NA	2.42435002326965	2.78218007087708	1.98793005943298	NA	4.15693998336792	NA	6.88136005401611	2.72323989868164
SM 42:2;2	SM	SL	MEM	42	2	2		107.860000610352	109.723999023438	104.144996643066	98.6576995849609	159.298004150391	91.3271026611328	127.387001037598	83.5152969360352	101.039001464844	76.3563003540039	117.081001281738	96.8836975097656	43.942798614502	87.7656021118164	94.8159027099609	79.0066986083984	162.889007568359	108.301002502441	126.758003234863	128.52799987793
SM 42:2;3	SM	SL	MEM	42	2	3		2.49946999549866	3.08148002624512	3.69821000099182	2.81464004516602	4.23310995101929	2.03660988807678	5.7220401763916	3.01173996925354	3.53204989433289	1.80899000167847	2.40927004814148	1.41500997543335	2.65445995330811	2.30838990211487	3.17378997802734	2.17974996566772	4.77673006057739	2.02943992614746	4.5886402130127	2.24993991851807
SM 44:2;2	SM	SL	MEM	44	2	2		1.88692998886108	2.48968005180359	1.96168994903564	1.81605005264282	4.54239988327026	2.60988998413086	4.2873101234436	2.63510990142822	2.00801992416382	1.48355996608734	2.30695009231567	1.65313994884491	1.06848001480103	1.80037999153137	2.23933005332947	2.01440000534058	4.78902006149292	2.41051006317139	4.53946018218994	3.74076008796692
TAG 34:0;0	TAG	GL	STO	34	0	0		1.05983996391296	NA	NA	NA	NA	NA	NA	NA	NA	NA	NA	NA	NA	NA	NA	NA	NA	NA	NA	NA
TAG 48:0;0	TAG	GL	STO	48	0	0		NA	NA	NA	NA	NA	NA	NA	17.9724998474121	NA	NA	NA	NA	NA	NA	NA	NA	NA	NA	NA	NA
TAG 50:1;0	TAG	GL	STO	50	1	0		11.4575996398926	12.5319004058838	NA	11.9995002746582	NA	16.923900604248	17.6937007904053	48.9385986328125	NA	16.6578998565674	NA	NA	NA	NA	NA	19.9330005645752	NA	17.6767997741699	NA	17.7602996826172
TAG 50:2;0	TAG	GL	STO	50	2	0		NA	NA	NA	NA	NA	NA	NA	21.2168006896973	NA	NA	NA	NA	NA	NA	NA	14.7024002075195	NA	13.0088996887207	NA	NA
TAG 52:1;0	TAG	GL	STO	52	1	0		5.01681995391846	5.68993997573853	NA	6.43732023239136	NA	6.9726300239563	10.2930002212524	22.5368003845215	NA	8.85923004150391	NA	4.7389497756958	NA	NA	NA	NA	NA	7.99479007720947	NA	9.65174961090088
TAG 52:2;0	TAG	GL	STO	52	2	0		12.0726003646851	23.0384006500244	11.6097002029419	21.3071002960205	11.0721998214722	21.0452003479004	22.880500793457	47.5559997558594	11.4688997268677	28.6494998931885	8.29728031158447	14.989800453186	NA	8.81132030487061	13.152099609375	31.4335994720459	12.9068002700806	32.6660003662109	9.37296009063721	28.6840000152588
TAG 52:3;0	TAG	GL	STO	52	3	0		7.19585990905762	13.1097002029419	8.48793983459473	12.4756002426147	5.21337985992432	11.0271997451782	10.1990995407104	19.1049995422363	8.32670974731445	18.6187000274658	5.60656976699829	8.08897972106934	NA	5.28667020797729	10.5041999816895	19.4941005706787	6.39975023269653	18.0366992950439	NA	13.3180999755859
TAG 52:4;0	TAG	GL	STO	52	4	0		2.752769947052	4.03603982925415	3.73370003700256	4.93245983123779	1.57359004020691	3.21251010894775	2.78000998497009	4.62642002105713	3.40337991714478	7.49761009216309	2.10672998428345	2.55901002883911	0.800297021865845	2.19513988494873	4.90274000167847	7.38267993927002	2.21216011047363	5.39161014556885	NA	3.55217003822327
TAG 52:5;0	TAG	GL	STO	52	5	0		NA	NA	NA	NA	NA	NA	NA	NA	NA	1.75007998943329	NA	NA	NA	NA	NA	2.22222995758057	NA	NA	NA	NA
TAG 53:2;0	TAG	GL	STO	53	2	0		NA	NA	NA	NA	NA	NA	NA	1.38582003116608	NA	1.19967997074127	NA	NA	NA	NA	NA	NA	NA	1.11064004898071	NA	NA
TAG 54:1;0	TAG	GL	STO	54	1	0		4.4515700340271	NA	NA	NA	1.32366001605988	2.36642003059387	NA	5.87720012664795	NA	NA	NA	1.09819996356964	NA	NA	NA	NA	NA	NA	NA	NA
TAG 54:2;0	TAG	GL	STO	54	2	0		7.55423021316528	NA	NA	8.60122966766357	NA	8.21463012695312	9.25757026672363	17.0370998382568	NA	10.5902996063232	NA	5.85208988189697	NA	NA	NA	10.3460998535156	NA	11.9453001022339	NA	11.4843997955322
TAG 54:3;0	TAG	GL	STO	54	3	0		9.20940017700195	16.6310005187988	8.5292797088623	16.0702991485596	5.70842981338501	13.6134004592896	13.3978996276855	24.261999130249	9.46084976196289	22.8955993652344	5.90810012817383	11.1988000869751	NA	6.54027986526489	11.3498001098633	21.0025005340576	8.83893013000488	24.5972003936768	5.79139995574951	20.4225006103516
TAG 54:4;0	TAG	GL	STO	54	4	0		5.69930982589722	12.2267999649048	7.72710990905762	12.9082002639771	3.47019004821777	6.97209978103638	6.89449977874756	10.5727996826172	8.03695011138916	17.8141002655029	4.18748998641968	7.3256402015686	NA	4.38090991973877	10.6577997207642	16.9839992523193	5.38180017471313	14.7244997024536	3.41985011100769	11.4589004516602
TAG 54:5;0	TAG	GL	STO	54	5	0		3.26534008979797	5.71003007888794	5.12363004684448	6.61387014389038	1.78886997699738	3.29779005050659	3.07146000862122	3.73679995536804	4.83680009841919	8.81354999542236	2.93987011909485	3.58508992195129	1.21045005321503	2.76740002632141	7.59929990768433	9.49007034301758	3.05699992179871	5.74275016784668	1.70572996139526	4.27828979492188
TAG 54:6;0	TAG	GL	STO	54	6	0		NA	NA	1.75787997245789	NA	NA	1.03801000118256	NA	1.19984996318817	1.36216998100281	2.79596996307373	NA	NA	NA	NA	3.10740995407104	3.67742991447449	NA	1.57611000537872	NA	NA
TAG 56:1;0	TAG	GL	STO	56	1	0		2.44047999382019	2.33080005645752	NA	2.85431003570557	NA	NA	5.88069009780884	7.95058012008667	NA	NA	NA	2.86837005615234	NA	2.06578993797302	NA	4.50478982925415	1.46553003787994	2.32831001281738	1.36381995677948	2.26840996742249
TAG 56:2;0	TAG	GL	STO	56	2	0		NA	NA	NA	NA	1.12436997890472	2.45690989494324	3.39046001434326	6.43532991409302	NA	NA	NA	1.77245998382568	NA	NA	NA	3.62581992149353	NA	3.17514991760254	1.01550996303558	3.89546990394592
TAG 56:3;0	TAG	GL	STO	56	3	0		NA	3.57058000564575	2.33681011199951	5.17673015594482	1.4535299539566	3.08825993537903	3.73045992851257	6.76440000534058	2.27623009681702	6.16661977767944	NA	4.05423021316528	NA	1.7498300075531	2.9036500453949	6.15734004974365	2.41128993034363	7.22524976730347	1.38921999931335	5.76741981506348
TAG 56:4;0	TAG	GL	STO	56	4	0		1.90988004207611	5.42590999603271	3.42223000526428	6.34345006942749	1.24258005619049	2.6331000328064	3.97287011146545	5.72559022903442	2.9595000743866	6.8719801902771	1.98004996776581	3.8306200504303	NA	2.35449004173279	4.41741991043091	8.17996978759766	2.65585994720459	8.04510021209717	1.0900399684906	5.1283597946167
TAG 56:5;0	TAG	GL	STO	56	5	0		2.55019998550415	5.02440977096558	5.71876001358032	7.84622001647949	1.33248996734619	2.56207990646362	3.34939002990723	3.59259009361267	4.34124994277954	9.35478973388672	2.48776006698608	4.61674022674561	NA	2.95170998573303	7.60434007644653	10.7878999710083	3.14778995513916	8.45191955566406	1.62663996219635	5.50675010681152
TAG 56:6;0	TAG	GL	STO	56	6	0		1.90546000003815	3.71008992195129	4.23386001586914	4.85623979568481	NA	1.95638000965118	1.967129945755	2.24942994117737	3.11129999160767	6.5996298789978	1.97853004932404	2.82199001312256	NA	2.20581007003784	7.19743013381958	7.22870016098022	1.6599999666214	4.3438401222229	NA	2.71956992149353
TAG 56:7;0	TAG	GL	STO	56	7	0		NA	NA	1.49444997310638	NA	NA	NA	NA	NA	NA	3.17108988761902	NA	NA	NA	NA	3.55639004707336	2.57646989822388	NA	1.54737997055054	NA	NA
TAG 58:2;0	TAG	GL	STO	58	2	0		NA	1.5935800075531	NA	2.00226998329163	1.1620500087738	2.65134000778198	3.08118009567261	5.54167985916138	NA	3.44265007972717	NA	1.83968997001648	NA	NA	NA	3.56901001930237	NA	2.68166995048523	NA	3.90741991996765
TAG 58:3;0	TAG	GL	STO	58	3	0		NA	1.67335999011993	NA	2.26200008392334	NA	2.74901008605957	2.34671998023987	4.12650012969971	1.49580001831055	3.8962299823761	NA	1.91902005672455	NA	NA	1.13672995567322	3.84169006347656	1.067999958992	3.25831007957458	NA	3.34809994697571
TAG 58:4;0	TAG	GL	STO	58	4	0		NA	1.52485001087189	NA	2.47550988197327	NA	1.53334999084473	1.54168999195099	2.65879988670349	1.19339001178741	3.31549000740051	NA	1.84336996078491	NA	NA	1.57878005504608	3.48956990242004	NA	3.26042008399963	NA	2.70504999160767
TAG 58:5;0	TAG	GL	STO	58	5	0		NA	NA	2.20706009864807	3.27957010269165	NA	NA	1.18315994739532	1.55244994163513	1.83889997005463	3.81464004516602	NA	2.07954001426697	NA	NA	2.87180995941162	4.18176984786987	1.29428994655609	3.5303099155426	NA	2.61089992523193
TAG 58:6;0	TAG	GL	STO	58	6	0		NA	1.90718996524811	2.8431499004364	3.97468996047974	NA	NA	NA	1.4521199464798	1.84240996837616	4.18952989578247	NA	2.3807098865509	NA	NA	4.57156991958618	5.35050010681152	1.30338001251221	3.86103010177612	NA	2.55310010910034
TAG 58:7;0	TAG	GL	STO	58	7	0		NA	NA	2.28505992889404	2.47970008850098	NA	NA	NA	NA	1.21194005012512	2.98245000839233	NA	NA	NA	NA	3.35307002067566	3.66997003555298	NA	2.20531988143921	NA	NA
TAG 58:8;0	TAG	GL	STO	58	8	0		NA	NA	NA	NA	NA	NA	NA	NA	NA	1.75177001953125	NA	NA	NA	NA	NA	NA	NA	NA	NA	NA
TAG 60:2;0	TAG	GL	STO	60	2	0		NA	NA	NA	NA	NA	2.02197003364563	1.53210997581482	3.17681002616882	NA	2.35559010505676	NA	NA	NA	NA	NA	1.74119997024536	NA	1.48986995220184	NA	1.85405004024506
TAG 60:3;0	TAG	GL	STO	60	3	0		NA	2.25894999504089	NA	2.29586005210876	NA	2.71186995506287	1.86905002593994	3.81643009185791	1.13317000865936	4.28829002380371	NA	2.16875004768372	NA	NA	NA	3.81374001502991	NA	3.13544988632202	NA	3.43566989898682
TAG 60:4;0	TAG	GL	STO	60	4	0		NA	NA	NA	1.78989994525909	NA	1.12999999523163	NA	2.13141989707947	NA	3.44659996032715	NA	1.25806999206543	NA	NA	NA	2.76482009887695	NA	1.84402000904083	NA	2.06707000732422
TAG 60:5;0	TAG	GL	STO	60	5	0		NA	NA	NA	1.37582004070282	NA	NA	NA	NA	NA	2.77749991416931	NA	NA	NA	NA	NA	2.39532995223999	NA	1.41167998313904	NA	NA
TAG 60:6;0	TAG	GL	STO	60	6	0		NA	NA	NA	1.37316000461578	NA	NA	NA	NA	NA	2.1736900806427	NA	NA	NA	NA	1.34818005561829	2.65149998664856	NA	1.25531005859375	NA	NA
TAG 60:7;0	TAG	GL	STO	60	7	0		NA	NA	NA	1.27502000331879	NA	NA	NA	NA	NA	1.51152002811432	NA	NA	NA	NA	1.61407995223999	2.16197991371155	NA	NA	NA	NA
TAG 60:8;0	TAG	GL	STO	60	8	0		NA	NA	NA	NA	NA	NA	NA	NA	NA	0.917963027954102	NA	NA	NA	NA	1.80870997905731	NA	NA	NA	NA	NA
TAG 60:9;0	TAG	GL	STO	60	9	0		NA	NA	NA	NA	NA	NA	NA	NA	NA	NA	NA	NA	NA	NA	1.041139960289	NA	NA	NA	NA	NA
