# Supplementary material for: Maturation of Monocyte-Derived DCs Leads to Increased Cellular Stiffness, Higher Membrane Fluidity, and Changed Lipid Composition
Source: Front Immunol. 2020 Nov 27;11:590121. doi: 10.3389/fimmu.2020.590121 (PMC7728921; doi:10.3389/fimmu.2020.590121)
Supplement: Supplementary file 2 [file DataSheet_2.csv]

# Lipid amount per subspecies (relative values to total lipid amount in molp)
feature	class	structuralcategory	functionalcategory	totallength	totaldb	totaloh	donor	1	1	2	2	3	3	4	4	5	5	6	6	7	7	8	8	9	9	10	10
							cohort	immature	mature	immature	mature	immature	mature	immature	mature	immature	mature	immature	mature	immature	mature	immature	mature	immature	mature	immature	mature
CE 18:1;0	CE	STE	STO	18	1	0		0.188352950139694	NA	NA	NA	NA	NA	NA	NA	NA	NA	NA	NA	NA	NA	NA	NA	NA	NA	NA	NA
CE 18:2;0	CE	STE	STO	18	2	0		0.147598540203069	0.076649797264535	0.125787288126029	NA	0.056602945339959	0.098593587950294	NA	NA	0.07940855160805	NA	0.096097916453754	NA	NA	0.070720863781198	0.086034546940715	NA	0.075799545553471	NA	NA	NA
Cer 32:0;1	Cer	SL	MEM	32	0	1		NA	NA	NA	NA	NA	NA	NA	NA	NA	NA	NA	0.005934967015853	NA	NA	NA	NA	NA	0.007356626764614	NA	NA
Cer 32:1;2	Cer	SL	MEM	32	1	2		0.006919811120838	0.004668439333466	0.004354523086983	0.005839241685056	0.002789425936081	0.004192190188379	0.002318524932266	0.00344164400369	0.00382256271702	0.003683376863082	0.005662993776684	0.006538479427729	NA	0.004649293208563	0.00570113911732	0.00610116121365	0.003383154811177	0.004777541807432	NA	0.002835722508797
Cer 34:0;1	Cer	SL	MEM	34	0	1		0.001984325563282	NA	NA	NA	0.001886484304509	NA	0.005758189318898	0.003918737272688	NA	NA	0.001760141427965	0.002178962742112	NA	NA	NA	NA	0.001690659932753	0.002735854154912	0.008020630844663	0.004133301999934
Cer 34:0;2	Cer	SL	MEM	34	0	2		0.009206384232104	0.00775766236698	0.004173899570927	0.004491282673979	0.003786264814513	0.003359777574834	0.006122913101269	0.004359397350127	0.010080207732468	0.007291767688623	0.009851440270916	0.003954109679092	NA	0.004210839837663	0.00409381552108	0.004870489078499	0.007047862628173	0.007097396390222	0.007951866545721	0.010127288365501
Cer 34:1;1	Cer	SL	MEM	34	1	1		NA	NA	NA	NA	NA	NA	0.001731966614478	NA	NA	NA	NA	NA	NA	NA	NA	NA	NA	NA	0.002292084580294	0.003134119456586
Cer 34:1;2	Cer	SL	MEM	34	1	2		0.125143253967786	0.132527428956721	NA	0.13423997766851	NA	0.119246928593272	NA	0.110183740026302	0.109633174698577	0.148034710356574	0.106083192237261	0.143270475944117	NA	0.151097815192654	0.108119629635467	0.138877651155752	0.092436548329708	0.115074706560532	NA	0.09266492737757
Cer 34:2;2	Cer	SL	MEM	34	2	2		0.004919845745118	0.006200054317659	0.003787227631326	0.004876222800194	0.002885517280909	0.005038271165514	0.002060032509563	0.004155006689601	0.004181470550981	0.005831785328406	0.00428252158481	0.00519744475379	0.00433139617203	0.005193326972717	0.004893796106972	0.005867471660721	0.003336131379722	0.004631169009193	0.002052922136859	0.003134704021074
Cer 36:0;2	Cer	SL	MEM	36	0	2		0.002260698196265	NA	NA	NA	NA	NA	NA	NA	NA	NA	NA	NA	NA	NA	NA	NA	NA	NA	NA	NA
Cer 38:1;2	Cer	SL	MEM	38	1	2		0.001887830121511	NA	NA	NA	NA	NA	NA	NA	NA	NA	NA	NA	NA	NA	NA	NA	NA	NA	NA	NA
Cer 40:0;1	Cer	SL	MEM	40	0	1		NA	NA	NA	NA	NA	NA	NA	NA	NA	NA	NA	NA	NA	NA	NA	NA	NA	NA	0.002653082677049	NA
Cer 40:1;1	Cer	SL	MEM	40	1	1		NA	NA	NA	NA	NA	NA	0.001625832701196	NA	NA	NA	NA	NA	NA	NA	NA	NA	NA	NA	0.003075047394105	0.001877632381463
Cer 40:1;2	Cer	SL	MEM	40	1	2		0.006283436868889	0.003550633630638	0.003291357255157	0.002969623646994	0.005419163251995	0.004281483996773	0.003776958093691	0.004657412576287	0.004869321804816	0.003542573899443	0.005271368025793	0.003704789298394	NA	0.003424462226011	0.003831527314196	0.003786871349485	0.005987622870526	0.004720177162549	0.005110806367845	0.004421203819887
Cer 40:2;2	Cer	SL	MEM	40	2	2		0.002234224275449	NA	NA	NA	NA	0.001916002632704	0.002853009344283	0.001970313727384	0.002358126247344	NA	0.002865411884289	0.002180693267204	NA	NA	0.00225101527847	NA	0.003970569385323	NA	0.003038875386382	0.002107846830555
Cer 42:0;1	Cer	SL	MEM	42	0	1		NA	NA	NA	NA	NA	NA	0.003761106092851	NA	NA	NA	NA	NA	NA	NA	NA	NA	NA	NA	0.007141431464923	0.002274931217896
Cer 42:1;1	Cer	SL	MEM	42	1	1		0.002563838737425	NA	NA	NA	0.004500749918178	0.003397052809231	0.012299981851874	0.007985678642766	NA	NA	0.00271741129765	NA	NA	NA	NA	NA	0.003797418993841	0.00304287140427	0.019377463192889	0.008735616307702
Cer 42:1;2	Cer	SL	MEM	42	1	2		0.020374850267876	0.013585616806722	0.011330427498801	0.009487342502393	0.02366694477988	0.01884091526572	0.020280251969789	0.020630167895853	0.019642279938614	0.015293709162646	0.017387446093854	0.012475302567948	NA	0.010325565199838	0.013258078257333	0.016013373055405	0.018687396945502	0.022923930795605	0.016765089711891	0.01740877166409
Cer 42:1;3	Cer	SL	MEM	42	1	3		0.00566366668691	NA	NA	NA	0.006951951354668	NA	0.004302105698146	NA	0.004531561423258	NA	NA	NA	NA	NA	NA	NA	NA	NA	NA	NA
Cer 42:2;1	Cer	SL	MEM	42	2	1		0.004203990898229	0.003748701603047	0.003377218490524	0.002294852501246	0.004848242896347	0.004430134982144	0.009245689415275	0.006638650786407	0.002554687195601	0.001781072569702	0.003495928750037	0.002280304096452	NA	NA	NA	NA	0.005371125801397	0.004251930633278	0.013659919480993	0.010629844006869
Cer 42:2;2	Cer	SL	MEM	42	2	2		0.051928694785966	0.03825620651994	0.040948388321095	0.029342553788315	0.042075400228699	0.040299934098094	0.0345177480711	0.036243536876447	0.043320395649825	0.035718485718413	0.050764506919932	0.043864356875611	0.038175244562814	0.033172377446482	0.038881790237667	0.042640421543099	0.04620981926131	0.053644073916313	0.030951384237699	0.031007831699144
Cer 42:2;3	Cer	SL	MEM	42	2	3		0.001952364111854	NA	0.001983265791081	NA	NA	NA	NA	NA	0.002027274289794	NA	NA	NA	NA	NA	NA	NA	NA	NA	NA	NA
Cer 44:1;2	Cer	SL	MEM	44	1	2		NA	NA	NA	NA	0.002167769354873	NA	NA	NA	NA	NA	NA	NA	NA	NA	NA	NA	NA	NA	NA	NA
Cer 44:2;2	Cer	SL	MEM	44	2	2		0.002076943313511	NA	NA	NA	0.003886327800773	0.001916764995386	0.001671669857718	NA	0.002881130868399	NA	0.002545284134388	NA	NA	NA	NA	NA	0.003176880326416	NA	0.002894603755455	NA
CL 68:6;0	CL	GPL	MEM	68	6	0		NA	0.016408896914565	NA	0.015608438458099	0.033415084458119	NA	0.052252675860225	NA	NA	NA	NA	NA	NA	NA	NA	NA	0.035245007405458	0.029248959660673	0.071219786808887	0.032486667365711
CL 70:4;0	CL	GPL	MEM	70	4	0		NA	NA	NA	NA	NA	NA	NA	NA	NA	NA	NA	NA	NA	NA	NA	NA	0.022212893002897	NA	NA	NA
CL 70:5;0	CL	GPL	MEM	70	5	0		NA	NA	NA	NA	0.02015362377958	NA	NA	0.089649123052091	NA	NA	NA	NA	NA	NA	NA	NA	NA	0.039894980815565	NA	NA
CL 70:6;0	CL	GPL	MEM	70	6	0		NA	NA	NA	NA	0.046164357838388	NA	0.048680767703091	0.134019675732024	NA	NA	NA	NA	NA	NA	NA	NA	0.023425835695493	NA	0.088388499170734	NA
CL 70:7;0	CL	GPL	MEM	70	7	0		0.061009276941053	0.069507891513683	0.062786852388193	0.05120757077659	0.082343682186254	0.099833680600704	0.087403542493919	0.075053587794983	NA	NA	NA	NA	NA	0.051479779332765	0.05529140166448	0.054680331243184	0.068372463202701	0.053984195002972	0.154232444133603	0.069766464531276
CL 72:5;0	CL	GPL	MEM	72	5	0		NA	NA	0.062690437440358	NA	NA	NA	NA	0.087995949056925	NA	NA	NA	NA	NA	NA	0.025470859824964	NA	0.030588720181054	NA	NA	NA
CL 72:6;0	CL	GPL	MEM	72	6	0		0.109505633741412	0.08745171422686	0.143840507120252	0.084354611720233	0.12649032442377	0.109129023116621	0.16895930851315	0.180234221146432	0.140871984474413	0.101163263361429	0.145047741442706	0.100490152259148	0.084275287459471	0.095926594012278	0.112617717671555	0.091053886117241	0.110032726602297	0.118983635977868	0.15241759857492	0.092969432135248
CL 72:7;0	CL	GPL	MEM	72	7	0		0.173249977184262	0.134191226534918	0.184351236432721	0.14855419611799	0.153740289523612	0.152431522026143	0.177283868988738	0.202005995822921	0.202643218014392	0.176218575007043	0.204016264019179	0.150497780882411	0.2033406560251	0.177761969178526	0.147668669931494	0.163279121883965	0.116057387211426	0.112274033808351	0.212626516488417	0.119639744539286
CL 72:8;0	CL	GPL	MEM	72	8	0		0.163473518715879	0.148559026763101	0.191096507090889	0.152135211416581	0.114545358600397	0.138036115177562	0.103813369765271	0.118358670344619	0.215159052389333	0.21110043314637	0.188405813891091	0.156522154202419	0.239348384490971	0.172039591019605	0.131930071407219	0.119588692159642	0.083042541465303	0.09025524192669	0.181299675936612	0.104810352970615
CL 74:8;0	CL	GPL	MEM	74	8	0		NA	0.018750986580918	0.038388842753554	0.019922707528601	0.022554154658439	NA	NA	NA	NA	NA	NA	NA	NA	NA	NA	NA	NA	NA	NA	NA
CL 74:9;0	CL	GPL	MEM	74	9	0		NA	0.020034850115871	0.037820026667539	0.032321490957102	0.02049804389325	NA	NA	NA	NA	NA	NA	NA	NA	NA	NA	NA	NA	NA	NA	NA
DAG 14:0;0_17:1;0	DAG	GL	MEM	31	1	0		0.00133913860682	NA	NA	NA	NA	NA	NA	NA	NA	NA	NA	NA	NA	NA	NA	NA	NA	NA	NA	NA
DAG 14:0;0_18:1;0	DAG	GL	MEM	32	1	0		NA	NA	NA	NA	NA	NA	NA	0.019871752335053	NA	NA	NA	NA	NA	NA	NA	NA	NA	NA	NA	NA
DAG 14:0;0_18:2;0	DAG	GL	MEM	32	2	0		0.004013397088525	NA	NA	NA	NA	NA	NA	NA	NA	NA	NA	NA	NA	NA	NA	NA	NA	NA	NA	NA
DAG 14:0;0_20:1;0	DAG	GL	MEM	34	1	0		NA	NA	NA	NA	NA	NA	NA	0.002031277461905	NA	NA	NA	NA	NA	NA	NA	NA	NA	NA	NA	NA
DAG 16:0;0_16:0;0	DAG	GL	MEM	32	0	0		NA	NA	NA	NA	NA	NA	NA	0.428380729029412	NA	NA	NA	NA	NA	NA	NA	NA	NA	NA	NA	NA
DAG 16:0;0_18:1;0	DAG	GL	MEM	34	1	0		0.154467911567421	0.12308888033979	0.111522807360299	0.137843077699084	0.077822833654292	0.168509615460151	0.157714971315941	0.370941530731612	0.12467534272907	0.164753700789841	0.121529990773291	0.103985039385976	NA	0.138526153241076	0.114267854418199	0.169554886540583	0.08975498002782	0.137948781355156	0.174267860626056	0.201951359206804
DAG 16:0;0_18:2;0	DAG	GL	MEM	34	2	0		0.04296690943908	0.028955272564462	0.025133001041002	0.028890448778177	0.017833381385293	0.029015041642856	0.025694123501661	0.048491467406202	0.04127385656151	0.042052429589712	0.029628422477347	0.021727108927033	NA	0.036986363664534	0.024542748607143	0.031984212491202	0.019631342464266	0.027224013930793	0.034168982459885	0.035137639375048
DAG 16:0;0_18:3;0	DAG	GL	MEM	34	3	0		0.005299951967302	NA	NA	0.010602143082035	NA	NA	NA	NA	NA	NA	NA	NA	NA	NA	NA	NA	NA	NA	NA	NA
DAG 16:0;0_20:1;0	DAG	GL	MEM	36	1	0		NA	0.011235299998002	0.009415489541287	0.014078593845752	0.007036637617618	0.015071343000324	0.016545218560165	0.046782135574629	0.009260065580744	0.012334177768523	NA	0.010517288911002	0.013303565226148	0.008890641820009	0.010890832039308	0.017338543921639	0.009372924646768	0.010426081949555	0.011116324358122	0.017219565810778
DAG 16:0;0_20:2;0	DAG	GL	MEM	36	2	0		0.008023304149604	0.007088713942346	0.008113780992371	0.01073660890447	0.004231040179002	0.007035943776936	0.009419797958362	0.016317303679699	0.009449559272617	0.011872476298352	0.007839740872848	0.007556971423886	0.008563114455195	0.008534033513908	0.008439992112843	0.011631514405046	0.0052311709853	0.008247613867643	0.008348731689946	0.011189734139543
DAG 16:0;0_20:3;0	DAG	GL	MEM	36	3	0		0.01093893106994	0.011437464395999	0.009971823535613	0.013119894694088	0.008497562459176	0.013022427769469	0.011182694056197	0.016411459065283	0.013118631871756	0.016905798842535	0.010777319151836	0.012000804315943	0.020678423934264	0.020708777348838	0.01222657779912	0.016684300555656	0.00960383186539	0.011784175557918	0.011629294383916	0.010486063640226
DAG 16:0;0_20:4;0	DAG	GL	MEM	36	4	0		0.01058736631042	0.014074631126181	0.015707924585488	0.014762152581844	0.008907148832561	0.011201818049473	0.017498291869289	0.019104397349966	0.022805914973598	0.016628106918522	0.016071647296006	0.014052831940465	0.023369930493767	0.019777063202755	0.018277424735545	0.018036002358092	0.011933871183054	0.021042141741387	0.018313948729912	0.015162879984313
DAG 16:0;0_22:1;0	DAG	GL	MEM	38	1	0		NA	NA	NA	NA	NA	NA	0.014440946834377	0.029047606743061	NA	NA	NA	NA	NA	NA	NA	NA	NA	NA	NA	NA
DAG 16:0;0_22:2;0	DAG	GL	MEM	38	2	0		NA	NA	NA	NA	NA	NA	NA	0.009072884496947	NA	NA	NA	NA	NA	NA	NA	NA	NA	NA	NA	0.003497314706494
DAG 16:0;0_22:3;0	DAG	GL	MEM	38	3	0		NA	NA	NA	NA	NA	NA	NA	0.006133101612959	NA	NA	NA	NA	NA	NA	NA	NA	NA	NA	NA	NA
DAG 16:0;0_22:4;0	DAG	GL	MEM	38	4	0		0.007474553889969	0.006683154092622	0.009573368617039	0.011482141237293	0.004712404135173	0.005903656675045	0.003856788700629	0.007096745488982	0.008862508535235	0.013172973630368	0.010794848650765	0.013518983456848	0.011674049095985	0.011815422465153	0.0148572999905	0.014039428363004	0.00754004266421	0.010988922575161	0.007654235261534	0.009121555143886
DAG 16:0;0_22:5;0	DAG	GL	MEM	38	5	0		NA	NA	NA	0.004999373415983	NA	NA	NA	NA	NA	0.004863902000607	NA	NA	NA	NA	0.005265881014463	0.004639903958118	NA	0.004880529199271	NA	NA
DAG 16:1;0_18:0;0	DAG	GL	MEM	34	1	0		0.013006086302765	NA	NA	NA	NA	NA	NA	NA	NA	NA	NA	NA	NA	NA	NA	NA	NA	NA	NA	NA
DAG 16:1;0_18:2;0	DAG	GL	MEM	34	3	0		0.021266246561465	NA	NA	NA	NA	NA	NA	NA	NA	NA	NA	NA	NA	NA	NA	NA	NA	NA	NA	NA
DAG 16:1;0_20:1;0	DAG	GL	MEM	36	2	0		0.001243101480664	0.000850976607071	NA	0.001350658981478	0.000913694120792	0.001701201469942	NA	0.003580125769408	NA	NA	0.001074028293734	0.000953865243403	NA	NA	NA	0.001251829920968	NA	0.001431832478945	0.001373570448187	0.002224500284413
DAG 18:0;0_18:1;0	DAG	GL	MEM	36	1	0		0.087918485354719	NA	NA	NA	NA	NA	NA	NA	NA	NA	NA	NA	NA	NA	NA	NA	NA	NA	NA	NA
DAG 18:0;0_18:2;0	DAG	GL	MEM	36	2	0		0.020487302972403	0.014738194462297	0.013517358028018	0.013242125844187	0.010769763549517	0.013006349585152	0.01794976170389	0.016428781697817	0.019890596514709	0.019498637565623	0.011243812624903	0.007760784110139	0.013912838831011	0.013118781103213	0.010789383825285	0.011265144086867	0.008348051376078	0.010954895301039	0.015987676347699	0.015032236534301
DAG 18:0;0_20:1;0	DAG	GL	MEM	38	1	0		NA	NA	NA	NA	NA	NA	0.002012875315405	0.004083439670455	NA	NA	NA	NA	NA	NA	NA	NA	NA	NA	NA	NA
DAG 18:0;0_20:2;0	DAG	GL	MEM	38	2	0		NA	NA	NA	NA	NA	NA	NA	0.007863988897797	NA	NA	NA	NA	NA	NA	NA	NA	NA	NA	NA	0.002901567656691
DAG 18:0;0_20:3;0	DAG	GL	MEM	38	3	0		0.017413361319206	NA	NA	0.014643480795345	0.026781753330662	0.023865287005617	0.050712618717421	0.040522873255569	0.033273112888501	0.021460408114944	0.019859098663687	NA	NA	NA	0.020556540409128	0.020857425753086	0.021263430495161	0.020399475035961	0.024840027051651	0.025662420176404
DAG 18:0;0_20:4;0	DAG	GL	MEM	38	4	0		0.043695208058321	0.041830956115952	0.040086811761609	0.047354244412695	0.036057237240139	0.037747315010817	0.042855024217504	0.04163751688072	0.061347630337841	0.054138793359104	0.039714502624902	0.041026744888161	0.039592384675312	0.043479127939219	0.05070113949497	0.047227371633885	0.038244625332223	0.046452360155751	0.034438154646377	0.036938394087853
DAG 18:0;0_22:4;0	DAG	GL	MEM	40	4	0		NA	NA	NA	0.01308430544694	NA	NA	NA	NA	NA	NA	0.020085861875309	NA	NA	NA	NA	NA	NA	NA	NA	NA
DAG 18:0;0_22:5;0	DAG	GL	MEM	40	5	0		NA	NA	NA	0.006168699700827	NA	NA	NA	NA	NA	0.004701201257343	NA	NA	NA	NA	NA	NA	NA	NA	NA	NA
DAG 18:1;0_18:1;0	DAG	GL	MEM	36	2	0		0.05894494006473	0.053712041525392	0.040230092143794	0.054599590158687	0.032354118451532	0.057989789638773	0.058498154862077	0.09170867448251	0.045057559074838	0.05812173137432	0.042661719331852	0.0436935485177	NA	0.047654414832225	0.042219018385211	0.056871032738799	0.03780497034796	0.059675184041004	0.058020422232426	0.067715863110348
DAG 18:1;0_18:2;0	DAG	GL	MEM	36	3	0		0.046692888794718	0.039072915683402	0.036681046034699	0.033478999511093	0.023119676715763	0.043577767422165	0.031527007281056	0.047878197587223	0.042407268711094	0.045604119168498	NA	NA	0.079997389082904	0.045658745835837	0.034835295332766	0.038664772002119	0.030440369076742	0.038477167558742	0.038714412777794	0.035064098187123
DAG 18:1;0_18:3;0	DAG	GL	MEM	36	4	0		0.007339305696122	0.005928611427981	0.007108830140036	0.007745337582573	0.004438249550905	0.004099996237118	NA	NA	0.007647402423611	0.007691827278279	NA	0.008854647315457	0.016394169534667	0.008606911815306	0.007453099844106	0.005549471719206	0.004966408054041	NA	NA	0.006396252367279
DAG 18:1;0_20:1;0	DAG	GL	MEM	38	2	0		NA	NA	NA	NA	NA	NA	NA	0.02899186856666	NA	NA	NA	NA	NA	NA	NA	NA	NA	NA	NA	0.012256831755128
DAG 18:1;0_20:2;0	DAG	GL	MEM	38	3	0		0.004478107585316	NA	NA	0.008563287530518	0.002543755450094	0.003655037314306	NA	NA	NA	0.00828820048063	NA	NA	NA	NA	NA	NA	NA	0.008977065331116	0.003737062350754	0.007639857977911
DAG 18:1;0_20:3;0	DAG	GL	MEM	38	4	0		0.008017758486887	0.010489709391491	0.006355268501963	0.009808602497705	0.005413961675621	0.008266156953536	0.00657957718923	0.012429131227899	0.008907210632942	0.012812850252433	0.007256027031997	0.008407417414369	0.005618405701961	0.010224355946687	0.007662677998441	0.011405783806926	0.006065455447245	0.010219565915979	0.007156929648429	0.009284743341791
DAG 18:1;0_20:4;0	DAG	GL	MEM	38	5	0		0.02374655016474	0.03092306565925	NA	0.019827966720228	0.017670628637562	0.026020922462919	0.022942318366195	0.028681879707745	0.025505947715788	0.01765470478196	0.0228661712455	0.023735793988959	NA	0.030960718762044	0.016869607897801	0.018012342318944	0.020589079740638	0.021152689200226	0.024500507667432	0.022623173975798
DAG 18:1;0_22:3;0	DAG	GL	MEM	40	4	0		NA	NA	NA	0.003991916981097	NA	NA	NA	NA	NA	NA	NA	NA	NA	NA	NA	NA	NA	NA	NA	NA
DAG 18:1;0_22:4;0	DAG	GL	MEM	40	5	0		NA	NA	NA	0.014115287622089	NA	NA	NA	NA	NA	0.013181240514296	NA	NA	NA	NA	NA	NA	NA	NA	NA	NA
DAG 18:2;0_20:2;0	DAG	GL	MEM	38	4	0		0.001686590432381	0.001081060634994	0.001556949003367	0.00168255893939	NA	NA	NA	NA	0.00198817799452	0.002511282780631	NA	NA	NA	NA	NA	NA	NA	NA	NA	NA
DAG 18:2;0_20:3;0	DAG	GL	MEM	38	5	0		NA	0.002832979542463	NA	NA	NA	NA	NA	NA	NA	0.00321495538866	NA	NA	NA	NA	NA	NA	NA	NA	NA	NA
HexCer 34:1;2	HexCer	SL	MEM	34	1	2		0.017599019853294	0.08796063389644	0.027967661509143	0.106710147927205	0.015550683008777	0.056730358374826	0.0109353549139	0.034038559930869	0.010747359401984	0.060638068382906	0.026104698294184	0.093465476379515	0.020754897868353	0.132369108608718	0.02218160362154	0.079805382147482	0.019759424102492	0.045932673096814	0.011150053996025	0.063185239413917
HexCer 40:1;2	HexCer	SL	MEM	40	1	2		NA	NA	NA	NA	NA	NA	NA	NA	NA	NA	NA	NA	NA	NA	NA	NA	NA	NA	NA	0.008340898481323
HexCer 40:1;3	HexCer	SL	MEM	40	1	3		NA	NA	NA	NA	NA	NA	NA	NA	NA	NA	NA	NA	0.016247986712253	0.016530820110973	NA	NA	NA	NA	NA	NA
HexCer 42:1;2	HexCer	SL	MEM	42	1	2		NA	0.019817612682284	NA	0.017429745647832	NA	0.017346374434413	NA	0.017081724375369	NA	0.015287002006572	NA	0.022653163184909	NA	0.02539207808604	NA	0.017933845048568	0.016237885294506	0.021101801250971	NA	0.01770828929929
HexCer 42:1;3	HexCer	SL	MEM	42	1	3		NA	NA	0.008859209324863	0.011359518015905	0.011723489600708	0.008663276096623	0.014498955586053	0.014328996196832	0.014259059314045	NA	0.007666063586994	NA	0.02606098998191	0.02370782591336	0.014464955242345	NA	0.017632757096069	NA	0.009717424738213	NA
HexCer 42:2;2	HexCer	SL	MEM	42	2	2		0.012209281449419	0.03144993470946	0.01641854256273	0.036938882336965	0.012503207477526	0.030100483809775	0.00807288749544	0.019713335678153	0.009535174237367	0.025649597297623	0.03025426101083	0.060276425609703	0.016977045953788	0.057126416191941	0.018253221942114	0.028411176509655	0.025673507611608	0.03476052915152	0.009084839169751	0.024102497323726
LPA 16:2;0	LPA	GPL	LYS	16	2	0		NA	NA	NA	0.00654966352196	NA	NA	NA	NA	NA	NA	NA	NA	0.046021845359795	NA	NA	NA	NA	NA	NA	NA
LPC 16:0;0	LPC	GPL	LYS	16	0	0		NA	0.010113697574589	0.009469543555997	0.011025520092574	0.006452647371268	0.010294883165223	0.008649067772971	0.008286459961278	0.010490436856349	0.009726668467127	NA	0.01185949598346	NA	0.009977023211491	0.00728312916645	0.008248978175068	0.008256079638716	NA	0.007222932558111	0.005597125861784
LPC 18:0;0	LPC	GPL	LYS	18	0	0		NA	0.010551037127798	0.009989020424202	0.009883621973971	NA	0.009368520407301	0.008761741060671	NA	0.009081124633512	0.010287635357742	NA	0.014132095895327	NA	0.01345965045702	0.008410499223511	0.008517622244593	NA	NA	NA	NA
LPE 18:0;0	LPE	GPL	LYS	18	0	0		0.003769397034024	0.004691934971208	0.004306138627584	0.004744714336378	0.003832877770548	0.00622109329742	0.007588272896276	0.006976703575669	0.00505442113428	0.004978537103318	0.003478882485989	NA	NA	0.003956986619543	0.003327979765891	0.004057909055921	0.001910186485217	0.002439511556301	0.004422123825775	0.003110024223683
LPE 18:1;0	LPE	GPL	LYS	18	1	0		NA	NA	NA	NA	NA	NA	NA	0.00259073587682	NA	NA	NA	NA	NA	NA	NA	NA	NA	NA	NA	NA
LPE 20:3;0	LPE	GPL	LYS	20	3	0		NA	0.002333540701166	0.003222342348701	0.002716351263556	0.003173838100269	0.003180263884166	0.003196358081124	0.003277332539203	0.004246727519065	NA	0.004226520148982	NA	NA	0.002675803026096	0.003074184089269	NA	NA	NA	0.002663308666326	0.002961446690805
LPE 20:4;0	LPE	GPL	LYS	20	4	0		NA	0.00221378403432	NA	0.002630777681718	0.001878379670189	0.003207736935914	0.003189988335601	NA	NA	0.00290203559981	NA	NA	0.005068435161725	0.00358715390797	0.003084778318312	0.002313319245008	0.003003789265083	0.002873818840821	0.003662706631391	0.002469191322445
LPE O-16:1;0	LPE O-	GPL	LYS	16	1	0		NA	0.003402824884145	NA	0.003004059173172	0.004070443763133	0.005298202758671	0.006778002576008	0.005782951124788	0.003007262991877	0.003053787453261	NA	NA	NA	0.003534328740547	0.003074082589225	0.003624636728747	0.00265820759211	0.002835609953666	0.003682339455689	0.003947491773234
LPE O-18:1;0	LPE O-	GPL	LYS	18	1	0		0.003074493557999	0.005311533229381	0.003356224440642	0.005038583105001	0.003201925090774	0.005683205650161	0.004598927033222	0.006353277817975	0.004429339651171	0.004306999620468	NA	0.004130989223085	0.0046205690615	0.005202925304507	0.00250168043459	0.003737337778586	0.002690252126877	0.004409796929733	0.003907335616607	0.00396116463136
LPG 18:1;0	LPG	GPL	LYS	18	1	0		0.008937413987256	0.008412745491745	0.007533046278646	0.006795572682249	0.010631599354518	NA	0.011731710611874	NA	0.006649240160258	NA	NA	0.00662766572521	NA	NA	0.009556695595084	0.008204299126429	0.011300260225424	0.010734604849794	0.014126215494912	0.010324616435747
LPI 18:0;0	LPI	GPL	LYS	18	0	0		0.033423119467091	0.033988091800182	0.029509690656514	0.033777702240742	0.030130713987238	0.045314503452479	0.0687492087616	0.05940767018404	0.033049928692649	0.034857356054695	0.025866701831193	0.029912699724887	NA	0.03449532726896	0.031285896676576	0.032397628187988	0.029066846121072	0.033054063228197	0.044797186814518	0.038506234505466
PA 16:0;0_16:0;0	PA	GPL	MEM	32	0	0		NA	NA	NA	NA	NA	NA	0.055599449658535	0.087428362227339	NA	NA	NA	NA	NA	NA	NA	NA	NA	0.03916881694406	0.037116019117335	0.036357014043827
PA 16:0;0_18:0;0	PA	GPL	MEM	34	0	0		0.014741405271572	0.016164620191634	0.012890837451246	0.01733304155711	NA	NA	0.025452040689682	NA	0.029143317372633	0.030171907477646	NA	0.019001138889985	NA	NA	NA	0.020332007575107	0.013229036168522	0.018874625036217	NA	NA
PA 16:0;0_18:1;0	PA	GPL	MEM	34	1	0		NA	0.034094869080059	NA	0.0270826402518	NA	0.040179721796819	0.036001127507697	0.053403351319571	NA	0.036236507884585	NA	0.045219807601282	NA	NA	NA	0.046627284048268	0.032367598147058	0.051865521525224	0.065284369567101	0.052805870585494
PA 17:0;0_17:1;0	PA	GPL	MEM	34	1	0		NA	NA	NA	NA	NA	NA	NA	0.016812947128386	NA	NA	NA	NA	NA	NA	NA	NA	NA	NA	NA	NA
PA 18:0;0_18:0;0	PA	GPL	MEM	36	0	0		NA	NA	NA	NA	NA	NA	NA	0.082606861755439	NA	NA	NA	NA	NA	NA	NA	NA	NA	NA	NA	NA
PC 14:0;0_14:0;0	PC	GPL	MEM	28	0	0		NA	NA	NA	NA	NA	NA	NA	0.028438946522894	NA	NA	NA	NA	NA	NA	NA	0.037223630589145	NA	NA	NA	NA
PC 14:0;0_16:0;0	PC	GPL	MEM	30	0	0		0.506279117593754	0.77180236439145	0.456727785561754	0.806927279147094	0.733732821173382	0.854286076911764	0.667869901927631	1.03287040800843	0.489898295495336	0.627182206448158	0.59463699482372	0.79959264455697	0.484127860345195	0.781109094954569	0.626761385080007	1.06912855775435	0.6463373630788	0.799415966683035	0.496312161348119	0.699564001649082
PC 14:0;0_17:0;0	PC	GPL	MEM	31	0	0		0.01273394400608	0.018855923109702	0.011595148013999	0.018119808671046	0.009255019753617	0.012677450338792	NA	NA	0.007308720029912	0.011501212123713	0.013670681333214	0.017306581770398	NA	0.009756095730797	0.010302256176625	0.013604515173885	0.008587366320053	NA	0.006370609377281	0.009286265168892
PC 14:0;0_17:1;0	PC	GPL	MEM	31	1	0		NA	0.011329271575788	NA	NA	NA	0.011838311771363	0.007896877665062	0.014212349033224	NA	NA	NA	NA	NA	NA	NA	NA	NA	NA	0.011009140442693	NA
PC 14:0;0_18:0;0	PC	GPL	MEM	32	0	0		0.207540410845062	0.181365545648873	0.260468253198382	0.217434005708452	0.191401325853646	0.19116870594513	0.190880004728556	0.20504998303456	0.215453820180167	0.219509180522471	0.251458928349685	0.217564146478892	0.198146074923201	0.240923163723506	0.244739089450748	0.2267738309196	0.213496579304545	0.218551611430668	0.189311069069975	0.20649768740417
PC 14:0;0_18:1;0	PC	GPL	MEM	32	1	0		0.422085317279858	0.431815560680699	0.32192449583031	0.429037548544476	0.528581205960717	0.503045648955874	0.484893038862284	0.509477587464962	0.296606123815503	0.336064419164364	0.412535102628018	0.473327320752267	0.39261080827256	0.441726422980802	0.430116212568529	0.531984390686482	0.535510361621735	0.53769826575158	0.466138306256132	0.480520711261693
PC 14:0;0_18:2;0	PC	GPL	MEM	32	2	0		1.68169035120089	1.35746859274516	1.21535699072502	1.06418559243308	1.39454750515174	1.73322150508307	2.4108895237566	1.67291293676543	1.93475096378367	1.50915643866376	0.947339177199332	0.885741063256304	1.17747811600916	1.43937819855577	1.30185148304749	1.18621133663795	1.45990826920227	1.06307116444394	1.67881224936134	1.09714883126821
PC 14:0;0_20:1;0	PC	GPL	MEM	34	1	0		0.015976034523257	0.022274420096531	0.02298727883198	0.031220803480894	0.042143771534282	0.053022868966285	0.043231894872519	0.041078729588753	0.012965693941494	NA	0.029557477410615	0.04743097699158	0.016927892835846	0.017532939892825	0.032005747081056	0.038104479190539	0.045808064089854	0.056809000004991	0.046230188227216	0.052832414385225
PC 14:0;0_20:2;0	PC	GPL	MEM	34	2	0		0.011084343977479	0.014851876616244	0.024496314032917	0.030967507873083	0.026492277826732	0.014441833478112	0.0171538773577	0.022332095725865	0.011990139996227	NA	0.014617090387709	0.031226142068327	0.010550936402071	0.024033294714912	0.035492248535616	0.034206645469073	0.033431111785177	0.026302348156064	0.030883810834395	0.027630226075028
PC 14:0;0_20:3;0	PC	GPL	MEM	34	3	0		0.024637946458328	0.02543644229823	0.024849805007412	0.029857861275342	0.029350522624924	0.034152410219461	NA	NA	0.023451643489081	0.03120233613711	NA	0.033753535494803	0.029474088740027	0.051242423535343	0.030686478017721	0.051156936837607	0.035790555982124	0.029964298534238	NA	0.028828659473984
PC 14:0;0_20:4;0	PC	GPL	MEM	34	4	0		0.484061189644906	0.607378510225027	0.495570032209188	0.501157224598041	0.484535835506658	0.518643204783791	NA	NA	NA	0.54727297603911	0.444395749091294	0.503019401609946	NA	0.693068474928672	0.521086678134407	0.64928732058549	0.455107654345328	0.46027573291319	NA	0.365586406769168
PC 14:0;0_22:1;0	PC	GPL	MEM	36	1	0		NA	NA	NA	NA	0.003647324441505	NA	NA	NA	NA	NA	NA	0.003887250939908	NA	NA	NA	NA	NA	NA	NA	NA
PC 14:0;0_22:2;0	PC	GPL	MEM	36	2	0		NA	NA	NA	NA	NA	0.008961775776057	NA	NA	NA	NA	NA	NA	NA	NA	NA	NA	NA	NA	NA	NA
PC 14:0;0_22:3;0	PC	GPL	MEM	36	3	0		NA	NA	NA	0.009072114869141	NA	NA	NA	NA	NA	NA	NA	0.006956975791672	NA	NA	0.011740754534001	0.011248746879277	0.021698645010976	NA	NA	NA
PC 14:0;0_22:4;0	PC	GPL	MEM	36	4	0		NA	0.026218174447627	0.056020969543375	0.060406154237946	NA	0.03277168254935	NA	NA	0.039419177571384	NA	0.058610244905026	0.061597264169973	NA	0.056744453011655	0.089005832445123	0.076156170393232	0.057064537236189	0.049609393234657	NA	NA
PC 14:0;0_22:5;0	PC	GPL	MEM	36	5	0		NA	NA	NA	NA	NA	NA	NA	NA	NA	NA	NA	NA	NA	NA	NA	0.120161293473637	NA	NA	NA	NA
PC 15:0;0_15:0;0	PC	GPL	MEM	30	0	0		0.004359850074954	0.010549679196664	0.003413994949793	0.006702918044239	0.01684977276259	0.019465796244309	0.018754121720306	0.021918592397069	0.006831602474527	0.010201809537921	0.004621288091791	0.010214647063828	0.010870909178958	0.012259707373353	0.009195726886011	0.010660091528521	0.010780580308238	0.007134596208024	0.013558479982994	0.015064988111343
PC 15:0;0_16:0;0	PC	GPL	MEM	31	0	0		0.184865382452245	0.269445622619225	0.156234903908778	0.292761620748251	0.152936464470983	0.254447804381779	0.194635389274817	0.301157293910562	0.182755515778539	0.27607535419403	0.210253328548002	0.318937512830417	0.214287717627254	0.315423708000023	0.221411694593979	0.331687997185008	0.151808482211541	0.276574297654023	0.104831274632326	0.221868033715571
PC 15:0;0_16:1;0	PC	GPL	MEM	31	1	0		0.067221433343706	0.077264344773295	NA	NA	0.116501981044163	0.112376507995479	0.075573920639297	NA	NA	0.055093399014094	0.046742613121868	NA	0.107727311669438	0.075051010573089	0.041227286076086	0.112143792581593	NA	0.086413870258175	0.081548570227832	NA
PC 15:0;0_17:1;0	PC	GPL	MEM	32	1	0		NA	0.00658753790935	NA	NA	0.010344489023374	0.017368157152683	NA	0.00996528234377	NA	NA	NA	NA	NA	NA	0.00695421849037	0.006644440577386	NA	0.00744322151867	0.010590741589711	0.008422791212537
PC 15:0;0_18:0;0	PC	GPL	MEM	33	0	0		0.009245266905933	0.01479273391458	NA	0.011133159022273	NA	0.012909704393351	NA	NA	0.015115074052074	0.015486408970743	0.009386524673078	0.014943720065283	0.019367987389486	0.015255651703857	0.011808812257009	0.015548400221015	0.011430261158205	0.013946134210603	NA	0.016018087306188
PC 15:0;0_18:1;0	PC	GPL	MEM	33	1	0		0.326992870744233	0.32163319304409	0.277306547531258	0.29095025139532	0.431184896776601	0.393579826259668	0.41158018623886	0.411520681726448	0.315858220452652	0.294640605582139	0.309355471984738	0.307176230488259	0.368034317788796	0.323963718797782	0.317002421423173	0.327572973009779	0.383332505632932	0.394772091076088	0.396391756592278	0.404221708468821
PC 15:0;0_18:2;0	PC	GPL	MEM	33	2	0		0.2459646618992	NA	NA	0.159399086919813	NA	0.184459745567518	NA	NA	0.251844640839665	0.217483648755311	NA	NA	0.204315735782144	0.181671514876806	0.175481540904011	NA	NA	NA	NA	0.187374842034698
PC 15:0;0_20:1;0	PC	GPL	MEM	35	1	0		0.012982114864	NA	NA	NA	NA	0.023903678600268	NA	0.023381778646353	NA	NA	NA	0.015432564083333	NA	NA	NA	NA	0.02417813625739	0.023854369873818	0.029970979404033	NA
PC 15:0;0_20:2;0	PC	GPL	MEM	35	2	0		NA	NA	NA	NA	0.050193931348141	NA	NA	NA	NA	NA	NA	NA	NA	NA	0.023502465587691	NA	NA	NA	NA	NA
PC 15:0;0_20:3;0	PC	GPL	MEM	35	3	0		NA	NA	NA	NA	NA	NA	NA	NA	NA	NA	NA	NA	NA	0.15291486927754	NA	NA	NA	NA	NA	NA
PC 15:0;0_20:4;0	PC	GPL	MEM	35	4	0		NA	NA	NA	NA	NA	NA	NA	NA	NA	NA	NA	NA	NA	0.126063811254467	NA	NA	NA	NA	NA	NA
PC 15:1;0_16:0;0	PC	GPL	MEM	31	1	0		NA	NA	NA	NA	NA	NA	NA	0.091210238296392	NA	NA	NA	NA	NA	NA	NA	NA	NA	NA	NA	NA
PC 16:0;0_16:0;0	PC	GPL	MEM	32	0	0		3.6010354597699	5.50950911485532	3.80981058702707	5.78195520402432	2.94315669276282	4.59254978264523	3.21308245955891	5.49451857844208	3.66272955093531	5.52045320383184	4.27333718832624	6.05228695507701	3.09521569549596	5.54009877035856	4.22023508859278	6.28780681282313	3.364110333947	5.14186512466362	2.3258007610761	4.66656441104248
PC 16:0;0_16:1;0	PC	GPL	MEM	32	1	0		1.37019532588927	1.67678912207908	0.979844534764246	1.44333814369333	1.90140721677334	1.9714524506052	1.51853622219687	1.84015824103416	1.14451596491841	1.29056972948685	1.30709304837502	1.44552944674889	1.35705557854833	1.53578176239682	1.21608390109014	1.77366428854129	1.61532175987743	1.4392242311719	1.4332118836543	1.41820219664626
PC 16:0;0_16:2;0	PC	GPL	MEM	32	2	0		0.699183035507436	0.911948055854333	0.738070186396595	0.897532496162163	0.443001254920563	0.676017946482748	0.68153990636004	0.675286721930054	0.506365885665581	0.680845563432345	0.628921718630641	0.833342816320232	0.815377253206966	1.20334399735535	0.829352915631723	0.853858739012014	0.56305162805043	0.660872169531261	0.48124394409581	0.500059920397903
PC 16:0;0_17:1;0	PC	GPL	MEM	33	1	0		0.395614864778982	0.366028773563054	0.367578036345612	0.377748608345994	0.39830339439708	0.388869384030375	0.339175655212521	0.344348808468629	0.398015882046252	0.354006954101386	0.432834353908892	0.412769586040897	0.520909558748707	0.439504642449663	0.426662605766472	0.425336143911125	0.419947424718045	0.4155552782975	0.413161022709009	0.433016784694873
PC 16:0;0_18:0;0	PC	GPL	MEM	34	0	0		0.828505906562467	1.02488499914163	0.98944865791959	1.21507643980165	0.722979415420396	1.05215414858167	0.951620754506221	1.27026027051296	0.964280420088082	1.25260989526436	0.961493751850993	1.27476617814518	1.13372877051612	1.23386577776228	1.01047783824088	1.21606944852317	0.814302471155947	1.13289133434869	0.880922704969643	1.33168306460043
PC 16:0;0_18:1;0	PC	GPL	MEM	34	1	0		11.1076683596918	10.4052076358865	10.0011807025094	9.88950019346757	11.3907965232706	10.9459031915122	11.080059969619	11.0540801415525	10.0626270261805	9.74018975441791	10.7744325045217	10.6204447157028	11.0095586320866	10.3655043785805	9.86560672671548	10.816965514421	11.2568350402244	11.166105151338	10.7329180349371	11.6019235744582
PC 16:0;0_18:2;0	PC	GPL	MEM	34	2	0		3.34696515975031	2.65405780238079	2.53328412633548	2.09336855829114	2.58403210372579	2.23477376385189	2.36407146323774	2.15400125745887	3.47785392334307	3.01319435954386	2.18030106436793	1.69057934567379	2.5374893118519	2.09887127834438	2.12101601259431	2.05549201945834	2.21861481729419	1.94320411699397	2.50964371373641	2.02912007883272
PC 16:0;0_18:3;0	PC	GPL	MEM	34	3	0		0.088152319294755	0.11796516201693	0.083077771461088	0.114585912120169	0.087809093697717	0.1054738109336	0.09665489751434	0.114150999238375	0.08565396927578	0.104475851228467	0.091767508220014	0.09250244436462	0.099577813367857	0.127928214540804	0.103096180827824	0.112758519948892	0.082618841287185	0.102184842877632	0.100915629624109	0.070941277315794
PC 16:0;0_19:1;0	PC	GPL	MEM	35	1	0		0.061138770056529	0.060503699802232	0.087249234973352	0.080215462461108	0.07737126377294	0.064607944871648	0.07751676195791	0.057456657486369	0.058214655834149	0.054317535560726	0.080434865965153	0.079726213423033	0.08254376296208	0.074038772295032	0.06879754862043	0.07212171392521	0.068880832506193	0.067599933193504	0.065843944962868	0.079160711206987
PC 16:0;0_19:2;0	PC	GPL	MEM	35	2	0		0.036865559831964	NA	0.051700841437553	NA	0.031052759349379	NA	NA	NA	0.045294820917547	NA	0.051628907985501	NA	NA	0.046334557517031	0.042041629134138	0.050102132416104	0.042922740332634	NA	NA	NA
PC 16:0;0_20:1;0	PC	GPL	MEM	36	1	0		0.313432754666103	0.309540177105667	0.46013340681072	0.430377659912235	0.424452564341374	0.455200711616442	0.516247596354314	0.491976352960611	0.364302995643178	0.343746450829637	0.445777662725577	0.489042088936065	0.338191471274399	0.388680575175993	0.402132317045561	0.428481538501571	0.494560058502782	0.463308461547147	0.497642735811853	0.583827368427847
PC 16:0;0_20:2;0	PC	GPL	MEM	36	2	0		0.58219580268519	0.497246794791374	0.679175223067534	0.649143186530959	0.499395415703835	0.506187761436293	0.537853426690087	0.438282440375966	0.679054531709467	0.584536192730118	0.627991873876426	0.652684068369855	0.598089279636878	0.629673992087725	0.638877287231332	0.587630637770277	0.643423134817042	0.588193224002939	0.570179553954638	0.645389104983223
PC 16:0;0_20:3;0	PC	GPL	MEM	36	3	0		0.45222776892459	0.534163340523219	0.470137547654397	0.581797417300813	0.433120721933641	0.444615849057206	0.347027911094059	0.330975616249405	0.546358425368768	0.635406188071134	0.465151407985414	0.506660296644728	0.542900751608545	0.650707115822145	0.436650970250098	0.571270443722086	0.37760119615128	0.396490257061598	0.392470719473258	0.352827710254597
PC 16:0;0_20:4;0	PC	GPL	MEM	36	4	0		1.10788560826658	0.788486339747684	1.39861204410247	1.01956661580927	0.825407693965031	0.609532740919069	0.593231016188415	0.527527817194437	0.975082916678801	0.877160872902423	1.15807166459268	0.767903591809362	1.24334302771184	0.891720260450984	0.937466747239154	0.812822172393035	0.816156476815765	0.664823248457486	0.628581922882395	0.466456770421755
PC 16:0;0_21:1;0	PC	GPL	MEM	37	1	0		NA	NA	NA	NA	NA	NA	NA	NA	NA	NA	NA	NA	NA	NA	0.025365351609188	NA	NA	NA	NA	NA
PC 16:0;0_21:3;0	PC	GPL	MEM	37	3	0		NA	NA	NA	NA	NA	NA	NA	NA	NA	NA	NA	NA	NA	NA	NA	NA	NA	0.077133901089761	NA	NA
PC 16:0;0_22:1;0	PC	GPL	MEM	38	1	0		0.035502027190491	0.057002130349529	0.031250884254735	0.044398009341876	0.037480306916315	0.067436926313925	0.058858553468499	0.073046280704869	0.058387045043907	0.063754672203177	0.0504114933521	0.074933365102973	0.043073624718349	0.043955946995692	0.057112549140293	0.05522257375824	0.048650458553261	0.04861563750585	0.065378576028123	0.105342053378968
PC 16:0;0_22:2;0	PC	GPL	MEM	38	2	0		0.069396341685601	0.064978930567861	0.082406475564219	0.086517083837933	0.075009220500805	0.073922489676537	0.066323293218569	0.062153132582367	0.077405177276913	0.082876805169614	0.081004548410698	0.092960164716301	0.066817375356221	0.081602375012888	0.091446975014209	0.107712607811585	0.101322065800683	0.090998802493758	0.079829188186678	0.097291003088739
PC 16:0;0_22:3;0	PC	GPL	MEM	38	3	0		0.103130029471009	0.105974997702923	0.192330027668915	0.184149529148659	0.105301271288672	0.113894462571122	0.088053981971417	0.083889003013765	0.151507356462334	0.138442109961265	0.200690869091964	0.223210344544828	0.151875597009699	0.157095630880083	0.219005906865693	0.205394676278731	0.177153875517693	0.159462936585645	0.11412956282387	0.129874829353947
PC 16:0;0_22:4;0	PC	GPL	MEM	38	4	0		0.386672684659522	0.341970447565325	0.699770611748589	0.687612659586082	0.277672529642474	0.310109852043571	0.194315684279769	0.166602584975253	0.495216012863593	0.535318125389843	0.696367922458857	0.811613496513269	0.455756369430974	0.551147278067917	0.966323042117586	0.765126976590889	0.455331913728055	0.43348702509523	0.218680156586584	0.292457936611563
PC 16:0;0_22:5;0	PC	GPL	MEM	38	5	0		0.156821536209399	0.121007399604464	0.19882213444208	0.160096142856307	0.108588478163141	0.101173296676475	0.087901393921616	0.066556938121349	0.156425001350857	0.174097227656831	0.18880246901335	0.161857158857389	0.153571059019041	0.139827874324494	0.164162767403303	0.160088601552211	0.138293903620842	0.117966051308345	0.079168327116931	0.090401621409233
PC 16:0;0_22:6;0	PC	GPL	MEM	38	6	0		NA	0.120653009754668	0.11912225730723	NA	NA	NA	NA	NA	0.118186473069924	NA	NA	NA	0.122650660187129	NA	0.132129623084884	NA	0.104871787143933	0.100309046793288	NA	NA
PC 16:0;0_24:1;0	PC	GPL	MEM	40	1	0		NA	0.062289003412346	NA	0.058742543094492	0.0688283092739	0.068664094097079	0.060021858335602	0.068802285693527	0.05085635108163	0.05135188598726	0.051100029969641	0.08569672711279	0.040673749465186	0.077513939662481	0.051469685733245	0.073941670285926	0.049432621479923	0.074988905958405	0.052034907980818	0.107351381861949
PC 16:0;0_24:2;0	PC	GPL	MEM	40	2	0		0.016960730743822	0.026053634343582	NA	0.038039446925157	0.031362660115717	0.024139880387072	NA	NA	0.030985757249679	0.040370540456852	0.025642213064853	0.040111996228481	NA	0.04246703038197	0.03487239511049	0.041403594749175	0.027342414645861	0.031017861940877	0.023589201245095	NA
PC 16:0;0_24:3;0	PC	GPL	MEM	40	3	0		0.027090989606405	0.022137956247423	0.040245040795047	0.047171512859102	0.035319129719624	0.031078784604711	0.026441564722291	0.025850501914776	0.033799222192288	NA	0.049017783786989	0.054350428960517	0.041824693778056	0.041585625600052	0.061760781224199	0.061902311615485	0.043028036334627	0.04541064323639	0.028232033593987	0.029076186792782
PC 16:0;0_24:4;0	PC	GPL	MEM	40	4	0		0.039980392868344	0.026645401528829	0.048827396668053	0.047793586624621	0.020992164337818	0.022153329588219	NA	NA	0.060168684671692	0.056423148585183	0.052613447894842	0.051731772273737	0.043885285625246	0.0496981399846	0.070379428963129	0.064452548542342	0.02911841331262	0.031050469414545	NA	NA
PC 16:0;0_24:5;0	PC	GPL	MEM	40	5	0		NA	NA	0.031168335978885	0.061533224600785	0.012538859808008	NA	NA	NA	0.034386260379951	0.041896956047767	0.041681589338031	NA	NA	0.039987238249067	0.061972087902684	0.072689528780518	NA	0.03191437397643	NA	0.020044523950987
PC 16:1;0_16:1;0	PC	GPL	MEM	32	2	0		1.19154007712259	1.41414823228172	0.748789345373559	1.13445216402282	1.19365523919583	1.73838127308432	1.21337093264924	1.46589601393672	1.0028688972726	0.846453264167576	1.05153244438133	0.987280480165439	0.97545628625095	1.5747366057873	0.966592612412721	1.2375908275019	1.29577602023249	1.08898243732417	1.10597419291399	0.986255663530049
PC 16:1;0_17:0;0	PC	GPL	MEM	33	1	0		0.028745465727938	0.032103832044865	0.02525716056998	0.028156450363409	0.037413825043329	0.033506699171657	0.032876693161455	NA	0.026114039625144	0.02456770740807	NA	0.030563280672513	0.032956415071346	0.03146747114471	NA	0.040185913790002	0.035191641724114	0.032874790106105	NA	0.037059176504653
PC 16:1;0_17:1;0	PC	GPL	MEM	33	2	0		NA	0.246277858035594	0.229058080405287	0.052058154807493	0.261169350517449	0.042411458820589	0.240426540995921	0.207215295448153	0.034634575387331	0.034795903429861	NA	0.193975997347362	0.048092653263158	0.059451204354654	0.056413278625552	0.235792927636875	0.24808474621226	0.245954467924053	NA	NA
PC 16:1;0_18:0;0	PC	GPL	MEM	34	1	0		0.266655029418552	0.243600358007429	0.195746436604352	0.248716917377713	0.294499139945551	0.325311209730684	0.342744520155067	0.277052582623175	0.219776671154923	0.213151977780582	0.211895403470473	0.233658460695591	0.240566990676068	0.241977149174651	0.224404430728927	0.243336412613349	0.276921199785876	0.264453563148463	0.330545469534656	0.300440188995664
PC 16:1;0_18:1;0	PC	GPL	MEM	34	2	0		1.18938974395289	1.30246890330906	0.847086744497515	1.03570937282303	1.43001075709218	1.45956715321012	1.11168751281557	1.08081300675364	0.959819446910247	0.93678857699108	1.23701665026012	1.08480508551606	1.1671719911275	1.1586077534784	1.01544166894618	1.17122416500075	1.5016668119203	1.31676677839922	1.28928023689216	1.18262813376306
PC 16:1;0_18:2;0	PC	GPL	MEM	34	3	0		0.204163291355107	0.244125051624528	0.15430652789718	0.210071960236025	0.185989161168216	0.22165990245481	0.250462265808667	0.247086193575633	0.195983270591083	0.235181195476301	0.177882270801955	0.169166790376542	0.197703386765413	0.24421155437258	0.173940965464255	0.206755399968898	0.183752257231258	0.197496450058102	0.224040047047145	0.174028059857403
PC 16:1;0_18:3;0	PC	GPL	MEM	34	4	0		NA	NA	NA	0.116082126378858	NA	0.142483788558653	NA	NA	NA	NA	NA	NA	NA	0.124517423592593	NA	NA	NA	NA	NA	NA
PC 16:1;0_19:1;0	PC	GPL	MEM	35	2	0		NA	NA	NA	NA	NA	NA	NA	NA	NA	NA	NA	NA	NA	NA	NA	NA	0.013408686427938	NA	NA	NA
PC 16:1;0_20:1;0	PC	GPL	MEM	36	2	0		0.075720952193555	0.068100218950475	0.078827936690861	0.07043530853906	0.115341625922638	0.112543823680383	0.124916867583178	0.090549753395927	0.070473760615379	0.043625653331386	0.085582189863609	0.089232784184313	0.060686980679665	0.069923352054412	0.07792358255294	0.080655324180822	0.138720840508737	0.1146418809585	0.119900021171585	0.121276739915451
PC 16:1;0_20:2;0	PC	GPL	MEM	36	3	0		0.056402832929068	0.056781668172409	0.064753473316828	0.052272424692571	0.069206962388911	0.056805641993893	0.056805630936089	0.043279932924898	0.055043122320012	0.0421512438964	0.072527992517872	0.069742804603412	0.061065518853437	0.060423390810313	0.066492200152539	0.060084813694723	0.07482370042991	0.06947952935764	0.06306118574254	0.056062815713149
PC 16:1;0_20:3;0	PC	GPL	MEM	36	4	0		0.049699145067146	0.079666379555164	0.042234152123601	0.100350482444249	0.039184811861764	0.064426470906741	0.046541252145372	0.031681592788586	0.053236740921977	0.066765619144982	0.066722842097651	0.077058158791457	0.062283493431337	0.091904351049634	0.065940178126918	0.084738329947117	0.055016065935586	0.061187315975535	0.046837495381748	0.04259513210158
PC 16:1;0_20:4;0	PC	GPL	MEM	36	5	0		0.696060901639007	0.620580739179823	0.959679985732869	1.26794478359371	0.563329485783844	0.755293460462994	0.595161395918644	0.639267263513832	0.760401556778837	0.71554675418295	1.04416375688843	1.05194525456422	0.766559404540277	0.99824049782839	1.09924110026635	1.07200596282675	0.819170299666711	0.898456616567884	0.533354096832664	0.614350137151543
PC 16:1;0_22:1;0	PC	GPL	MEM	38	2	0		NA	NA	NA	NA	NA	NA	NA	NA	NA	NA	NA	NA	NA	NA	0.006694393927102	NA	NA	0.009843135764167	NA	NA
PC 16:1;0_22:2;0	PC	GPL	MEM	38	3	0		0.00999744241172	0.007440792565919	NA	0.008139849807448	0.009119739310756	0.009453702975116	NA	NA	NA	NA	NA	NA	NA	NA	NA	0.009612303768527	NA	0.009705258236051	0.008137652054265	0.008791623463877
PC 16:1;0_22:3;0	PC	GPL	MEM	38	4	0		NA	0.013382762469977	NA	0.027593898286116	NA	NA	NA	NA	NA	0.010390993432289	0.027687635944475	0.027420334355446	0.016357431683501	0.021466795110714	0.027312006696647	0.037703508938448	0.020209990115474	NA	NA	NA
PC 16:1;0_22:4;0	PC	GPL	MEM	38	5	0		0.035110614624126	0.049870923450037	0.067983775396915	0.075773686833542	0.02595664172296	0.036460794107965	NA	0.016052158490163	0.04339303342117	0.070276801481975	0.088900473335975	0.107533939191176	0.051029063610987	0.077739769755616	0.107477313170853	0.085379852353582	0.050627453466045	0.055023865457343	0.016424736700726	0.019331526545662
PC 16:1;0_22:5;0	PC	GPL	MEM	38	6	0		NA	NA	NA	NA	NA	NA	NA	NA	NA	NA	NA	NA	NA	0.025969234429227	NA	NA	NA	NA	NA	NA
PC 16:1;0_24:1;0	PC	GPL	MEM	40	2	0		NA	NA	NA	NA	NA	NA	NA	NA	NA	NA	NA	NA	NA	NA	NA	0.006696599282857	NA	NA	0.00702443837369	NA
PC 16:1;0_24:2;0	PC	GPL	MEM	40	3	0		NA	NA	NA	NA	NA	NA	NA	NA	NA	NA	NA	0.005244905891243	NA	NA	NA	NA	NA	NA	NA	NA
PC 16:2;0_18:0;0	PC	GPL	MEM	34	2	0		NA	NA	NA	NA	NA	NA	NA	NA	NA	NA	NA	NA	NA	NA	NA	0.034990669358479	NA	NA	NA	NA
PC 16:2;0_18:1;0	PC	GPL	MEM	34	3	0		0.048693888291553	0.047610069613408	0.055824768495683	0.063448170995606	0.030543694800689	0.058441088871123	NA	NA	0.030671512295555	0.042440433103034	0.059959028243933	0.060903423838079	0.050281552688106	0.072893733780015	0.051628958738196	0.051404466527126	0.043496590104861	0.047068119507198	NA	0.050978331135143
PC 17:0;0_17:1;0	PC	GPL	MEM	34	1	0		NA	NA	NA	NA	NA	NA	NA	NA	NA	NA	NA	0.0083124535503	0.012192134411737	NA	NA	NA	NA	NA	0.007924643829261	NA
PC 17:0;0_18:1;0	PC	GPL	MEM	35	1	0		0.114099633280657	0.119731361319127	0.138631724077655	0.130938772530091	0.151234216473063	0.123716660587589	0.151529068869863	0.12095059713161	0.130715083058416	0.127673853275552	0.136987744610595	0.131649731703135	0.144078155037955	0.135316727068353	0.118813618968493	0.122117859538786	0.125898243019282	0.137228606967213	0.151282635335752	0.170726073872723
PC 17:0;0_18:2;0	PC	GPL	MEM	35	2	0		0.14544231257802	0.132648243678242	0.140247680983562	0.109603423371262	0.109144539529322	0.11786415605466	0.140876928527146	0.101018079026653	0.169863315342327	0.146663363692011	0.101136189005489	0.089306886092206	0.140511689876769	0.099133627931262	0.089138150493753	0.080517886301657	0.088186096475393	0.104178204366339	0.15902762511498	0.11521260798857
PC 17:0;0_20:1;0	PC	GPL	MEM	37	1	0		NA	NA	NA	NA	NA	NA	NA	NA	NA	NA	NA	0.030085181630736	NA	NA	NA	NA	0.029181735021742	NA	NA	NA
PC 17:0;0_20:2;0	PC	GPL	MEM	37	2	0		NA	NA	NA	NA	NA	NA	NA	NA	NA	NA	NA	0.012612200785538	NA	NA	NA	NA	NA	NA	NA	NA
PC 17:0;0_20:3;0	PC	GPL	MEM	37	3	0		NA	NA	NA	0.0757425142402	NA	NA	NA	NA	0.08904289529063	NA	NA	NA	NA	NA	NA	NA	NA	NA	NA	NA
PC 17:0;0_20:4;0	PC	GPL	MEM	37	4	0		0.112338928091741	0.109467936748862	0.193583736631622	0.150333661401294	0.093680007206492	NA	NA	NA	0.156613184381492	0.159309349984077	0.172906272629866	0.152934320285951	0.16363049182694	0.161598214269899	0.179716298954041	0.156695667490654	NA	0.102824873931386	NA	NA
PC 17:0;0_22:4;0	PC	GPL	MEM	39	4	0		0.044784718564926	0.042253810384572	0.067168521676835	0.063335511944167	0.036275313386006	0.039113339102658	0.029635392445555	0.026284540273544	0.051334956563029	0.046550515042566	0.059375272032642	0.081578880897142	0.077304185554667	0.051566908966485	0.07124130341192	0.065621129173598	0.059928396346502	0.050440104622504	0.036191669079722	NA
PC 17:1;0_17:1;0	PC	GPL	MEM	34	2	0		NA	0.003052138482897	NA	NA	NA	NA	NA	0.003279162514961	NA	NA	0.004179930459257	0.003783077155589	NA	NA	0.003520529236276	NA	NA	0.003685171393281	NA	NA
PC 17:1;0_18:0;0	PC	GPL	MEM	35	1	0		0.016148415124309	0.014579408419978	0.018898230354796	0.019521286510219	0.020923601383344	0.015053917799455	0.026492912472019	0.01594738504026	0.021125073117016	0.020474185340625	0.019189755856006	0.019865371688156	0.021829720196928	0.018784219267508	0.014949764370856	0.016421454524389	0.01661541660975	0.018306389343199	0.023031984484298	0.023417868168934
PC 17:1;0_18:1;0	PC	GPL	MEM	35	2	0		0.261401343952963	0.303926297765947	0.28621453100464	0.289807720549732	0.258421186587628	0.279189830380114	0.259643026335112	0.230677380699842	0.267676637960925	0.238401544040052	0.309890031029353	0.34864213032553	0.329659903886522	0.260706981525052	0.257391174437876	0.2681208000366	0.327637170973903	0.360132516023939	0.347409081050234	0.332825784399537
PC 17:1;0_18:2;0	PC	GPL	MEM	35	3	0		NA	NA	0.164465523411652	0.146326809868896	0.148279892449018	NA	0.116911896610623	NA	0.182140968607671	0.180989567151907	NA	NA	NA	NA	0.174054009734349	NA	NA	0.133360334917343	0.137343307754859	NA
PC 17:1;0_20:1;0	PC	GPL	MEM	37	2	0		NA	NA	0.010405681971662	NA	NA	0.017832392612669	NA	NA	NA	NA	NA	NA	NA	NA	NA	NA	NA	NA	NA	NA
PC 17:1;0_22:4;0	PC	GPL	MEM	39	5	0		NA	NA	NA	NA	NA	NA	NA	NA	0.076777214456845	NA	0.103300186412194	0.108125490143749	NA	NA	0.105136312704587	NA	NA	NA	NA	NA
PC 17:1;0_22:5;0	PC	GPL	MEM	39	6	0		NA	0.02404384414226	0.029319679686059	0.030872644176694	NA	NA	0.022747828369818	NA	0.039500107569304	0.039014657286638	0.031588113006261	0.042120400147662	0.053935788420542	0.030664622078701	NA	0.032907320827647	NA	NA	0.025621186775036	NA
PC 18:0;0_18:1;0	PC	GPL	MEM	36	1	0		0.8196496106745	0.912115989414566	0.949176272265712	0.977107472136718	0.892692345825766	0.961971163200832	1.19314689497395	0.982263834180334	0.83771003219896	0.953816889519805	0.77505421116056	1.05147072553624	0.784749204800431	0.851799884688766	0.720292713164543	0.803210911179117	0.880996260009379	1.02819901056325	1.21145293104014	1.20829169186264
PC 18:0;0_18:2;0	PC	GPL	MEM	36	2	0		1.38905489350833	1.05918268552395	1.27682933783175	0.948247092885646	0.936459649521649	0.815333759843179	1.14155494892973	0.748285341248351	1.4883600829824	1.29928645459047	0.895138034372909	0.739411674395248	1.04775579900753	0.817049618222354	0.830755775812007	0.674737716998821	0.838067194939972	0.733010095259134	1.22239054000555	0.814028343871125
PC 18:0;0_18:3;0	PC	GPL	MEM	36	3	0		0.034656926464668	0.037682045803421	0.032899971558469	0.037827140322427	0.033046737544065	0.05516597554674	0.029585860807758	0.035054297019636	0.023838002263798	0.032738606075553	NA	0.030549745895156	0.03636839519985	0.041730514424531	NA	0.028130412233346	0.037606012771609	NA	0.039665954932466	0.030928568963835
PC 18:0;0_20:1;0	PC	GPL	MEM	38	1	0		0.016215863774338	0.02427258832765	0.019286195371995	0.023668040196799	0.019049439820698	0.039363429766155	0.032464580118159	0.035795389947901	0.022830655175133	0.02292482452367	0.023329792002654	0.032057023684533	0.021471574184445	0.016302599439347	0.026384187453421	0.016352665483402	0.024776452924992	0.045021971772495	0.031026447051347	0.038184922158063
PC 18:0;0_20:2;0	PC	GPL	MEM	38	2	0		0.03921120286592	0.038706098706256	0.048545141346408	0.047752474731524	0.044984711564951	0.044273305099111	0.052375836544684	0.047441924372383	0.034364546229317	0.040523005486075	0.031796395926253	0.037068408086495	0.034325674792453	0.03345385926875	0.029586632181057	NA	0.037091644689749	0.052829005609227	0.060811365552219	0.04805925339534
PC 18:0;0_20:3;0	PC	GPL	MEM	38	3	0		0.130066737872159	0.134630757295185	0.164297184132768	0.162703978698706	0.119809047253139	0.114740973214079	0.13422478481779	0.085624876675499	0.152535103118607	0.144953967224825	0.121228597961371	0.111894187014288	0.148611709744652	0.124859321548498	0.094055223800139	0.097899917548058	0.128678153543854	0.094010927025355	0.171262542859319	0.09569649985392
PC 18:0;0_20:4;0	PC	GPL	MEM	38	4	0		0.419892624716228	0.330083376285713	0.655568734242738	0.450573895682677	0.260744746762424	0.254681945070967	0.27450225204272	0.158166286407467	0.443578790052857	0.386649747856916	0.43914251942767	0.351975997519959	0.48599181689144	0.349377173044681	0.358574627971616	0.265154552030726	0.325175075612899	0.229745251974126	0.305304171851932	0.204502118502414
PC 18:0;0_22:1;0	PC	GPL	MEM	40	1	0		NA	NA	NA	NA	NA	NA	NA	0.015261752180374	NA	NA	NA	0.007420658781718	0.007636102479026	NA	NA	0.006144034743556	0.008915330513086	NA	0.009686276201203	NA
PC 18:0;0_22:2;0	PC	GPL	MEM	40	2	0		NA	0.00897980587441	0.012394791694906	NA	NA	0.007810483163215	0.015918877935182	0.010537998351226	0.006530411580835	NA	NA	0.013509773120707	NA	NA	NA	0.007225696561871	NA	0.01187454337285	0.009228222177509	0.013098645256798
PC 18:0;0_22:3;0	PC	GPL	MEM	40	3	0		0.028359460147702	0.025269718531189	0.044363445585102	0.040150379223848	0.022671892463683	0.02022409515512	0.030257614336565	0.018324609104495	0.020431445463009	0.030095539547331	0.039071600667342	0.043000263817029	0.016602015863366	0.021975654955007	0.037461366662563	0.031250104062323	0.043372105446229	0.037432086348556	0.01767514734783	0.027735907786863
PC 18:0;0_22:4;0	PC	GPL	MEM	40	4	0		0.10309196204742	0.096270887135444	0.210358743203869	0.217576368548854	0.081843609352596	0.085562024000487	0.070133888722449	0.073019182658667	0.121039689246246	0.146983623460619	0.206414688602909	0.206497835693875	0.128979896984959	0.122608324697188	0.169959827949281	0.163281860729536	0.127915410875855	0.151223066687946	0.082200413571168	0.11818647730973
PC 18:0;0_22:5;0	PC	GPL	MEM	40	5	0		0.057750265078683	0.044901619728563	0.071442333364492	0.060363687650771	0.037531278757276	0.034221296321361	0.028192824999646	0.017890290972389	0.051068215431292	0.052801796600643	0.050085637542254	0.080934162357998	0.060396528880742	0.062132230593723	0.044596973505733	0.050388775428798	0.036671541491225	0.039157998918743	0.040261607849966	0.028250446455932
PC 18:0;0_24:3;0	PC	GPL	MEM	42	3	0		NA	NA	NA	NA	NA	NA	NA	NA	NA	NA	NA	NA	NA	0.014648000826492	NA	NA	NA	NA	NA	NA
PC 18:0;0_24:4;0	PC	GPL	MEM	42	4	0		NA	NA	NA	NA	NA	NA	NA	NA	NA	NA	NA	NA	NA	NA	NA	NA	0.008284550246869	NA	NA	NA
PC 18:1;0_18:1;0	PC	GPL	MEM	36	2	0		4.12226596420225	4.05092371369909	3.97247040583328	3.89542145474607	4.06751205367793	4.00585579500681	3.61070908537091	3.21307198563941	3.49093454525457	3.36540706537239	4.41091668190816	4.19406577720122	3.93721535948356	3.70623892203115	3.92252687356126	3.6593455871985	4.66446743079084	4.44486204748149	4.20212257557763	4.46535209810221
PC 18:1;0_18:2;0	PC	GPL	MEM	36	3	0		2.38115304835775	1.98019652006744	2.1825135623614	1.5910210754829	1.49763682356104	1.32033578318131	1.37151821367454	1.14164404378045	2.49603602447336	2.05944868236858	1.73537504073104	1.33771170310624	1.86792383085473	1.4758738319068	1.79336581329637	1.42669908901526	1.54233416026933	1.38079944769815	1.69003704942586	1.34945928239771
PC 18:1;0_18:3;0	PC	GPL	MEM	36	4	0		0.093707154276917	0.101123403292781	0.07839916468109	0.122026383553919	0.077403415692792	0.114784545142266	0.059509963078919	0.066260225173466	0.07849687102439	0.07639915750191	0.09395538899701	0.07991460900639	0.114598513100912	0.105831851286854	0.084518324600838	0.101440957944384	0.079700535686078	0.067592326061296	0.074949652097636	0.069276275095819
PC 18:1;0_19:1;0	PC	GPL	MEM	37	2	0		0.071867127032205	0.063330550308804	0.076760855431965	0.072598149320807	0.098938690441136	0.082851891613817	0.087948018047944	0.062564259503103	0.070142799436059	0.055771684848758	0.093022032580628	0.079353334964818	0.0904289831148	0.06410232190798	0.086171647153113	0.072327264285297	0.1081997652746	0.101977783851003	0.09987445603249	0.104650242535578
PC 18:1;0_19:2;0	PC	GPL	MEM	37	3	0		NA	NA	0.042135576427852	NA	0.087889667400933	0.071685715135444	NA	NA	NA	NA	NA	0.091701703246959	NA	NA	NA	NA	NA	NA	NA	NA
PC 18:1;0_20:0;0	PC	GPL	MEM	38	1	0		NA	NA	0.018886245106702	0.024345584734879	0.021041812674084	NA	NA	NA	NA	NA	NA	NA	NA	0.018807967579133	NA	0.024184987809557	0.02591540020034	0.025645497391339	NA	NA
PC 18:1;0_20:1;0	PC	GPL	MEM	38	2	0		0.22900745690255	0.243558945222777	0.334974719743854	0.254892262540586	0.322154805455675	0.296641556115117	0.299475945018684	0.241234294559782	0.214864284598499	0.210239567788	0.344739142671488	0.362066846120905	0.206996170191381	0.228164450312927	0.291106921695683	0.284143203131062	0.426066110030633	0.363096522480955	0.338322362084799	0.381518051102882
PC 18:1;0_20:2;0	PC	GPL	MEM	38	3	0		0.246018720554304	0.250356808833406	0.347307177232559	0.288792805982649	0.2494986274932	0.249038964905462	0.20913009908568	0.201382940598368	0.296916679152355	0.258461288806537	0.303281896345479	0.319610152670344	0.266869564703656	0.271361959059566	0.29330257064386	0.276141574501207	0.33245824446852	0.305699671049964	0.284240641923352	0.324992089046828
PC 18:1;0_20:3;0	PC	GPL	MEM	38	4	0		0.310980414706377	0.402708276641465	0.412170402416746	0.455091305958063	0.303157845865446	0.313335005660069	0.242476778338989	0.19934196744987	0.362275136811022	0.399996476149106	0.398834006944708	0.385628484656078	0.39573551366244	0.489205891694024	0.319690799094771	0.375798826662323	0.304306555162687	0.293671086736212	0.306124196123647	0.251074620117684
PC 18:1;0_20:4;0	PC	GPL	MEM	38	5	0		0.583098259487193	0.486603555511207	0.710659496992697	0.612636036126656	0.406812677313295	0.325021240885595	0.338261328030673	0.24358958639267	0.506896236774259	0.435264285356524	0.652135459689689	0.48586869602421	0.678189430449812	0.540514789058746	0.545060466734146	0.392953572852715	0.448611223271177	0.354419427255812	0.40091498993872	0.320943729963756
PC 18:1;0_22:1;0	PC	GPL	MEM	40	2	0		0.04064934911443	0.039997557054028	0.039327310474734	0.035625642481995	0.050799925141885	0.042432559916026	0.068111606221535	0.051033254814195	0.03699654537818	0.03089029267548	0.033158114113447	0.040716526327187	NA	0.032372905679869	0.045015958776031	0.042423798421634	0.058885392354348	0.037553308893931	0.055609784818418	0.095301408283642
PC 18:1;0_22:2;0	PC	GPL	MEM	40	3	0		0.042425446003758	0.033900067686434	0.04792246067232	0.045088683879263	0.046294958666266	0.044749113541065	0.040382966727306	0.038107233647467	0.040187157602042	0.057983365893332	0.050494380103977	0.05591213199277	0.029622952088167	0.033105628876478	0.059605580259446	0.052530246175278	0.065509444721959	0.054332508922211	0.041467479000224	0.051049433916269
PC 18:1;0_22:3;0	PC	GPL	MEM	40	4	0		0.070858934235129	0.07736134220571	0.106472673942487	0.114583583099679	0.074507348422264	0.077942013035038	0.055254192055239	0.067509812805491	0.080899765647643	0.082243000946044	0.133552457707105	0.153613933796808	0.104287244044967	0.092297411070791	0.124624017052145	0.118937172966843	0.107817673400968	0.112926789899942	0.080664323600816	0.099010672066866
PC 18:1;0_22:4;0	PC	GPL	MEM	40	5	0		0.210480376907235	0.218077265986357	0.326057309887294	0.357155970947435	0.129165670793734	0.188407795903175	0.145878448813441	0.09913259324159	0.240360493732642	0.249128712664813	0.40599234722972	0.542500919428852	0.275278859025914	0.294297842552033	0.488098483190789	0.387301404206197	0.303711709666171	0.28398798139651	0.139389028281154	0.161221872467548
PC 18:1;0_22:5;0	PC	GPL	MEM	40	6	0		0.094095510355268	0.101340979523328	0.112507196593264	0.130710516818453	0.088738324765929	0.083072438796209	0.07162587231414	0.083914842079944	0.085096146833053	0.125664453923683	0.110301423880538	0.11927484617037	0.145610829804346	0.080966055621355	0.104198642342213	0.093417581576485	0.094951540449439	0.084570685133811	0.079049971938813	0.108555409082217
PC 18:1;0_24:0;0	PC	GPL	MEM	42	1	0		NA	NA	NA	NA	NA	NA	NA	NA	NA	NA	NA	NA	NA	NA	NA	NA	NA	NA	0.0400230979181	0.052528025742157
PC 18:1;0_24:1;0	PC	GPL	MEM	42	2	0		NA	0.045073983710577	NA	NA	0.054319108343561	0.056820890870429	0.05211546557218	NA	NA	0.058933866657861	NA	0.068113414375839	NA	0.058980426241446	0.050087084097879	0.085607828642044	0.045263716412575	0.048024881982174	0.070928692218532	0.072079688170235
PC 18:1;0_24:2;0	PC	GPL	MEM	42	3	0		NA	NA	0.034710113242096	NA	NA	NA	NA	NA	0.028635894599865	NA	NA	NA	NA	0.013500924372628	NA	0.042995851966516	NA	0.044565160345718	0.031257603202651	NA
PC 18:1;0_24:3;0	PC	GPL	MEM	42	4	0		0.038919906390911	0.041317202760193	0.055624522065565	NA	0.046780191111672	NA	NA	NA	0.063945020500192	0.063269498949775	0.058295191862866	0.065611982568764	0.052950496412187	NA	0.076080403952719	0.061030347959544	0.040683460415809	0.054377252247032	0.042767837795197	NA
PC 18:1;0_24:4;0	PC	GPL	MEM	42	5	0		NA	0.058594130405209	0.063094962840538	0.038607280261224	NA	0.045326620109803	NA	NA	0.089062240681875	0.081404311132641	NA	0.049419983724922	NA	0.061476659255436	0.070170734507048	0.063361914151818	0.032009735848208	NA	NA	NA
PC 18:1;0_24:5;0	PC	GPL	MEM	42	6	0		0.026159875777918	NA	NA	0.02863690446843	NA	NA	NA	NA	NA	NA	NA	0.039550725514043	NA	NA	NA	0.04485546615899	NA	NA	NA	NA
PC 18:2;0_18:2;0	PC	GPL	MEM	36	4	0		0.250755352465475	0.250225635429131	0.202983227648599	0.214280067227447	0.121105585822006	0.183554407628192	0.113088221636079	0.134219154122283	0.271378353162539	0.312162966803099	0.170570393596605	0.151803973402876	0.206629427091775	0.188277834142686	0.175301822766826	0.172939604065427	0.124174895212804	0.141615851382114	0.126975952549428	0.163010455466412
PC 18:2;0_18:3;0	PC	GPL	MEM	36	5	0		NA	0.16862702137183	NA	NA	NA	NA	NA	NA	NA	0.16302924218087	NA	0.202420181245799	NA	0.266122990381634	0.260699851270963	0.246849699374558	NA	NA	NA	NA
PC 18:2;0_19:1;0	PC	GPL	MEM	37	3	0		NA	NA	0.062780392618794	NA	NA	NA	NA	NA	NA	NA	NA	NA	NA	NA	NA	NA	NA	NA	0.093111809600382	NA
PC 18:2;0_20:0;0	PC	GPL	MEM	38	2	0		NA	NA	NA	NA	NA	NA	NA	NA	0.019554638978665	NA	NA	0.010891924927265	NA	NA	0.016539028733766	NA	0.016544539241983	NA	NA	NA
PC 18:2;0_20:1;0	PC	GPL	MEM	38	3	0		0.141672741147681	0.103460427464509	0.193296912596332	0.116510677852634	0.129090021339674	0.093159703703575	0.129727052248746	0.077420190464265	0.179873610945462	0.13191791844815	0.143343107411225	0.125892447318022	0.117867179273428	0.091365839320764	0.161245398722179	0.11031809116624	0.154392920627269	0.124856537275977	0.144027421235753	0.112680717317004
PC 18:2;0_20:2;0	PC	GPL	MEM	38	4	0		0.174560159962076	0.127561340377246	0.247352070287557	0.153383285512314	0.104403813351916	0.080707960594316	0.071178277236633	0.061578138420584	0.275670934215995	0.184569853916698	0.158009530551022	0.126901260684058	0.169262662570696	0.145063465703031	0.195555322917429	0.11388361162512	0.123321009999877	0.107159175216263	0.104734567290465	0.096580933223006
PC 18:2;0_20:3;0	PC	GPL	MEM	38	5	0		0.078311946328158	0.118986907808485	0.071874328837721	0.132896179660278	0.043169462871437	0.077103526066581	0.030805846268367	0.03945684690923	0.100364529816445	0.144280608563925	0.055530523964746	0.09281293907764	0.073837948084997	0.137100611248458	0.070675363354756	0.105474729701013	0.044417271057281	0.067663830315003	0.043593118547933	0.066585980873975
PC 18:2;0_20:4;0	PC	GPL	MEM	38	6	0		0.193437399740982	0.095250512991499	0.091398744259398	0.280226855878455	0.129127846066704	0.162689647057149	0.104000351337044	0.126235195752484	0.093810257298735	0.272700364160724	0.235463185156848	0.225772489876294	0.116914761278234	0.246852120028807	0.10192039049879	0.266589133256451	0.040075911119346	0.054570857596671	0.10908061521429	0.122069117622127
PC 18:2;0_22:1;0	PC	GPL	MEM	40	3	0		NA	0.017724172551443	0.019642513298257	NA	0.01739354267077	0.017664396927842	NA	NA	0.022253354000401	0.02935949809967	NA	NA	NA	NA	NA	NA	NA	NA	0.016540731589851	0.020714785374286
PC 18:2;0_22:2;0	PC	GPL	MEM	40	4	0		0.018121801170998	0.018196617367768	0.030608137199563	NA	NA	NA	0.016760175185195	NA	0.031531080172666	0.029743119365068	NA	NA	NA	NA	0.030637060021912	0.017041234083606	0.023550439014422	0.009798316612066	NA	NA
PC 18:2;0_22:3;0	PC	GPL	MEM	40	5	0		0.020053472179621	0.029141097896124	0.040547359287155	0.030379673049492	0.02094270539575	NA	NA	NA	0.039997794897857	0.030293576039329	0.028318167428024	NA	NA	NA	0.053590544266146	NA	NA	NA	NA	0.014588074930049
PC 18:2;0_22:4;0	PC	GPL	MEM	40	6	0		0.051154335928926	0.055772689676812	0.077948586133666	0.114411036621871	NA	0.031332413215296	0.029513926606412	NA	0.083616509908884	0.093050805543029	0.083693722351521	0.104102260938547	0.083339466275088	0.097196002917746	0.132306590786838	0.09956014052245	0.031390191854293	0.040337460014795	NA	NA
PC 18:2;0_24:1;0	PC	GPL	MEM	42	3	0		NA	0.047753203784845	NA	NA	NA	NA	0.040934103283277	NA	0.023816026137788	NA	NA	NA	NA	0.011043097250156	NA	0.022522710700987	0.048701187974522	NA	0.025576232118738	NA
PC 18:2;0_24:3;0	PC	GPL	MEM	42	5	0		NA	NA	NA	0.015186522937177	NA	NA	NA	NA	NA	NA	NA	0.017412918607108	NA	NA	0.032310817340459	NA	NA	NA	NA	NA
PC 20:1;0_20:1;0	PC	GPL	MEM	40	2	0		NA	NA	NA	NA	NA	NA	NA	NA	NA	NA	NA	NA	NA	NA	NA	NA	NA	0.003070756668691	0.002772074240024	0.005506357257249
PC 20:1;0_20:2;0	PC	GPL	MEM	40	3	0		NA	NA	NA	NA	NA	NA	NA	NA	NA	NA	NA	NA	NA	NA	NA	NA	NA	NA	0.007633256477062	0.006275532362082
PC 20:1;0_20:3;0	PC	GPL	MEM	40	4	0		0.017751424021913	0.01246030887729	0.03315421421212	0.014144495470131	0.023234575862725	0.012850782968115	NA	NA	NA	NA	NA	0.019692051344771	NA	0.019073851169915	0.011606552471792	NA	0.011268479995745	NA	0.021771583546011	0.014542173373482
PC 20:1;0_20:4;0	PC	GPL	MEM	40	5	0		0.056390724641995	0.031786951270623	0.060655809138262	0.042538166518521	0.045059229163207	0.022605995312059	0.025171689598638	0.020822390497806	0.036640848703469	0.029555208052003	0.059943673196045	0.040351323564981	0.059010672348824	0.04118497670674	0.042451191745048	0.033924104203674	0.053240307448705	0.029593905802775	0.046470921164273	0.025865144673126
PC 20:1;0_22:4;0	PC	GPL	MEM	42	5	0		0.057942030985705	NA	0.045842719934925	0.035904955238294	NA	NA	NA	NA	NA	NA	NA	0.049694758337226	NA	0.032783250906962	0.030663292816219	0.070778081935617	0.038046145256343	0.060313757816453	0.041696137578733	NA
PC 20:2;0_20:2;0	PC	GPL	MEM	40	4	0		NA	NA	0.00617327084013	0.00479962004351	0.003533236983963	NA	0.00566409292176	NA	0.003607815461685	NA	NA	NA	NA	NA	NA	0.003023468684855	NA	0.007189972347851	0.005673005042059	NA
PC 20:2;0_20:3;0	PC	GPL	MEM	40	5	0		NA	0.011690313916495	0.019365242465673	0.012435354316823	NA	NA	NA	NA	0.01860058740753	0.011787950795581	0.025072532314126	NA	NA	0.015263099855203	NA	0.009660743023897	NA	0.014386919933907	NA	NA
PC 20:2;0_20:4;0	PC	GPL	MEM	40	6	0		0.04762799482799	0.03144452767458	0.092148681106393	0.036231149772621	0.036243348605659	0.020940461278369	NA	NA	0.065252663530741	0.023666202655233	0.059449769437162	0.030281529062147	NA	0.048349615830487	0.03729846902626	0.029911806300531	0.040711043931022	0.020910683384755	0.037375617826118	NA
PC 20:2;0_22:4;0	PC	GPL	MEM	42	6	0		NA	NA	0.040920915037424	0.031404272362582	NA	NA	NA	NA	0.057366928616551	NA	NA	0.037426633850638	NA	0.051366653204985	0.081962251156588	0.025541885267251	NA	NA	NA	NA
PC 20:3;0_20:3;0	PC	GPL	MEM	40	6	0		NA	0.005680548957646	NA	0.008062289914045	NA	NA	NA	NA	0.006139921595621	0.00858454632558	NA	0.009943096443476	NA	0.010617601082718	NA	0.006401178107082	NA	NA	NA	NA
PC 20:3;0_20:4;0	PC	GPL	MEM	40	7	0		NA	0.090700840166761	0.079860934725365	0.132832371521025	NA	NA	NA	NA	NA	NA	NA	0.11208215672461	NA	0.116288539800687	NA	0.111639440690797	NA	NA	NA	NA
PC 20:3;0_22:4;0	PC	GPL	MEM	42	7	0		NA	NA	NA	0.045671734847954	NA	NA	NA	NA	NA	NA	NA	0.041026325669393	NA	0.039323233713777	NA	0.030285971731864	NA	NA	NA	NA
PC 20:4;0_22:2;0	PC	GPL	MEM	42	6	0		NA	NA	0.026464551509212	NA	NA	NA	NA	NA	NA	NA	NA	NA	NA	NA	NA	NA	NA	NA	NA	NA
PC O-16:0;0/16:0;0	PC O-	GPL	MEM	32	0	0		0.253301712349812	0.303493647190094	0.198634955239323	0.250973773343359	0.458851925938622	0.594203419905316	0.782111646257169	0.678801474412392	0.282078218154424	0.326647004269086	0.283440435649052	0.304092164445257	0.256283797637814	0.360019499108442	0.252302813976669	0.357608822930423	0.334500596900816	0.432451757852581	0.543502221383384	0.582363859889733
PC O-16:0;0/16:1;0	PC O-	GPL	MEM	32	1	0		0.121310233096071	0.134941429992343	0.085455653672705	0.095171396277299	0.27756284334535	0.239005476793849	0.320867422175205	0.240415677771707	0.115825030167257	0.109201813573367	0.101262724091063	0.096665220185341	0.116100870721833	0.103918818909811	0.108818613358595	0.130892168672643	0.182808441809927	0.136117142895261	0.238568497467792	0.174362887945351
PC O-16:0;0/16:2;0	PC O-	GPL	MEM	32	2	0		0.006661264032411	0.007852024864336	0.004182369590383	NA	0.011926812163997	0.006502780019352	0.008209285008432	0.004590413939346	0.004821685033847	NA	0.006214733187793	0.008214140926788	0.011250631616225	0.010339337411313	0.007925646903492	0.006978563841934	0.006453299485978	0.005255834143971	0.007255608584179	0.004583028396846
PC O-16:0;0/17:0;0	PC O-	GPL	MEM	33	0	0		NA	NA	NA	NA	NA	NA	4.55770372629434E-05	NA	NA	NA	NA	NA	NA	NA	NA	NA	NA	NA	0.000108016127411	NA
PC O-16:0;0/17:1;0	PC O-	GPL	MEM	33	1	0		0.000139847885693	9.96465768863683E-05	0.000159810214101	7.5736745909655E-05	0.000207332358352	0.000503074268189	0.000518324507661	0.000218465091295	0.000160257002143	9.11218815611763E-05	0.00010807814403	8.70525914426918E-05	NA	0.000121348466065	9.56746364295255E-05	8.6917953230153E-05	0.000268257669103	0.000215957551348	0.000365604676463	0.000254900165607
PC O-16:0;0/18:0;0	PC O-	GPL	MEM	34	0	0		0.005948358514355	0.00792157974301	0.004271638097258	0.004464185866495	NA	0.007103972981559	NA	NA	0.003313717512082	0.003632697128435	0.002700094710187	0.00450968642116	0.00386383681622	0.004538597865219	0.003959758582337	0.005295473952424	0.005179518372635	0.0054801896347	NA	0.012165174510972
PC O-16:0;0/18:1;0	PC O-	GPL	MEM	34	1	0		0.197168186551645	0.193259530032441	0.124099554577637	0.112377907066709	0.43188186742631	0.366161294601124	0.634639476936302	0.460639554166488	0.182210719943734	0.154887358367103	0.145920667441043	0.13503437094832	0.18059017999739	0.158592283787758	0.147455628682047	0.159194211967893	0.3066739052806	0.26691894335574	0.512913511179946	0.344720030869316
PC O-16:0;0/18:2;0	PC O-	GPL	MEM	34	2	0		0.251923373531296	0.214433248186021	0.13417963302858	0.108474632576202	0.402436047953946	0.303709945950391	0.453087970119375	0.294657200037324	0.274495803664305	0.23178427788823	0.134373644312293	0.111350633283485	0.176500591882326	0.138751976633221	0.134575699851845	0.118853207786916	0.228760902613968	0.187958096381681	0.387048386384764	0.246920341287827
PC O-16:0;0/18:3;0	PC O-	GPL	MEM	34	3	0		0.005461204822807	0.005011347464027	0.003194345934476	0.004672689158283	0.015030461112584	0.010513904810796	0.005398939858023	0.006880200925082	0.008061486664178	0.006421972643563	0.003733696412645	NA	0.004083493200732	0.008855158398132	0.00423111916548	0.004281984527276	0.009528361772287	0.008039196922594	0.014024096193987	0.005033217437906
PC O-16:0;0/20:0;0	PC O-	GPL	MEM	36	0	0		NA	NA	NA	NA	0.00027698691884	NA	0.000520242757842	0.000487937712412	NA	NA	NA	NA	NA	NA	NA	NA	NA	NA	NA	0.000825651073744
PC O-16:0;0/20:1;0	PC O-	GPL	MEM	36	1	0		0.011125505709968	0.010504091802509	0.006605472595757	0.006675931689673	0.032114196586769	0.0252095300021	0.040125260733041	0.035416530218857	0.004613359704834	0.003964558596592	0.008398830708095	0.008652760207473	NA	0.006411243789131	0.005785544394196	0.008796017745535	0.020839128437708	0.020289806127679	0.027866428633239	0.031909304887173
PC O-16:0;0/20:2;0	PC O-	GPL	MEM	36	2	0		0.011409434115796	0.012586302940188	0.00782641034886	0.007373418465699	0.034365403668433	0.024813227994958	0.048215733331367	0.030886856653323	0.010317654683527	0.006925403767759	0.00891255366455	0.00876342398075	0.00963726617673	0.008756056606608	0.00769247495599	0.008937656818175	0.024664920824037	0.021996414989784	0.035977857000162	0.03151445425471
PC O-16:0;0/20:3;0	PC O-	GPL	MEM	36	3	0		0.0713174410558	0.065134952740245	0.045290602288593	0.049256056419352	0.16911810635994	0.122039829466886	0.183395891193023	0.116266978286637	0.075674589904454	0.063826112959727	0.052996456345403	0.042821500283931	0.081477404550436	0.063344024379735	0.045028422117583	0.058586371719772	0.085918272323845	0.080072032141072	0.151475494268176	0.097105086181741
PC O-16:0;0/20:4;0	PC O-	GPL	MEM	36	4	0		0.479187035383934	0.295522157991309	0.420635320195783	0.273494371562795	0.834060663946349	0.505963150483483	0.783316551347961	0.339998652797915	0.478449689191431	0.314192623038893	0.491211412243411	0.313455994543264	0.648346583935415	0.361926493892715	0.446553808637215	0.306961047266013	0.562601874074176	0.354097738299302	0.73505127446426	0.372730985137428
PC O-16:0;0/20:5;0	PC O-	GPL	MEM	36	5	0		0.012997743295152	0.006728258666817	0.010957006594613	NA	0.016667634165848	NA	NA	NA	0.01134252980731	NA	0.010309034256515	NA	NA	NA	NA	NA	NA	NA	0.009571696327658	NA
PC O-16:0;0/22:1;0	PC O-	GPL	MEM	38	1	0		0.046195723423995	0.03470676930893	0.0217901217471	0.020836859774536	0.05998074577261	0.072549519523438	0.070172157001515	0.053409219898407	0.029096864589179	0.023021995895265	0.09075837311697	0.054819178758348	NA	0.076285708345878	0.031425460532591	0.022508077440366	0.066138224204018	0.070054638314245	0.059811952700959	0.080812685367777
PC O-16:0;0/22:2;0	PC O-	GPL	MEM	38	2	0		0.024533014507306	0.02847155280478	0.024815870349032	0.008090344223986	0.053027868302859	0.045767165930495	0.042090386235888	0.031146133264023	0.02220505954574	0.015129338972179	0.033869825667502	0.025873560169311	0.015083413381427	0.01552237794424	0.019263650991228	0.029431106297557	0.045367691425242	0.036313747269861	0.040803005547043	0.038141820415018
PC O-16:0;0/22:3;0	PC O-	GPL	MEM	38	3	0		0.03622339198037	0.030519889047249	0.039435312553663	0.032932888094771	0.074773275914206	0.059196664536422	0.067096165780832	0.043708942024845	0.028077017980774	0.02296287144161	0.04635533712047	0.049054225331492	0.026480641598878	0.025915130628984	0.046343631179165	0.041360379678705	0.070711883832007	0.064947233456649	0.06437874636339	0.06326901029894
PC O-16:0;0/22:4;0	PC O-	GPL	MEM	38	4	0		0.159271534075651	0.114854221343889	0.208402075200251	0.161449760202183	0.235350213491833	0.215976076852453	0.186463405299828	0.124058439277096	0.182181767742889	0.167548406800953	0.246953506466377	0.249216906858895	0.195510659648655	0.159328655673893	0.373326718631575	0.275950116153688	0.311337878261083	0.288918741811063	0.20799366781462	0.231347885887134
PC O-16:0;0/22:5;0	PC O-	GPL	MEM	38	5	0		0.054775027537044	0.04628927172325	0.05479068527129	0.038755895760907	0.100075407362961	0.063583900692928	0.092637455812161	0.035477161098044	0.064357303856139	0.048479575357849	0.069765317725306	0.056203795132573	0.062247107529964	0.048477356819343	0.062576720640387	0.050430484134204	0.077352005377134	0.049588918125832	0.093968030483393	0.06543015863384
PC O-16:0;0/22:6;0	PC O-	GPL	MEM	38	6	0		0.01397750318952	0.012504953263712	NA	NA	0.027567525057748	NA	NA	NA	NA	NA	NA	NA	0.020531092043335	NA	NA	NA	NA	NA	0.024006143731954	NA
PC O-16:0;0/24:1;0	PC O-	GPL	MEM	40	1	0		NA	NA	NA	NA	NA	NA	0.076351031758499	NA	NA	NA	NA	NA	NA	NA	NA	NA	NA	NA	NA	NA
PC O-16:0;0/24:2;0	PC O-	GPL	MEM	40	2	0		NA	NA	NA	NA	0.014091678038169	NA	0.025106413511939	NA	NA	NA	NA	NA	NA	NA	NA	NA	NA	NA	NA	NA
PC O-16:0;0/24:3;0	PC O-	GPL	MEM	40	3	0		0.036624086072666	NA	0.007755765450269	NA	0.026229849618073	0.026587945023311	0.018049792225107	NA	NA	0.043593763749137	0.009323913024721	0.008344299204547	NA	NA	NA	NA	0.025842365502601	0.025326139034225	0.020480105193648	0.012001632889224
PC O-16:0;0/24:4;0	PC O-	GPL	MEM	40	4	0		0.008608034680149	NA	NA	NA	0.013588762036845	0.013061336261436	0.011761259965656	0.01494296378384	0.024887853680697	0.006859176515766	0.016997610917809	0.007919801940208	0.011340192375345	NA	0.010336313544523	0.007501821918494	0.014030507841762	0.00790284116955	0.010429667165647	0.01245431803153
PC O-16:0;0/24:5;0	PC O-	GPL	MEM	40	5	0		0.009714642329034	NA	NA	NA	0.009694518573195	NA	NA	NA	NA	NA	0.014378951560035	0.00887569143217	NA	NA	0.010005445861215	0.011015685793591	0.020962772466769	0.01208945270193	0.008545062413959	NA
PC O-16:1;0/16:0;0	PC O-	GPL	MEM	32	1	0		0.125043384412585	0.177986179025073	0.135410585109827	0.167845999499366	0.178467163151374	0.19004963705175	0.177065877811022	0.178995105030786	0.146112031634161	0.186383262695741	0.117373036956883	0.171216783459187	0.127735113344937	0.163718809838979	0.156046868817652	0.197864859445867	0.151784498535205	0.191425121841224	0.144846042897049	0.212032661832646
PC O-16:1;0/16:1;0	PC O-	GPL	MEM	32	2	0		0.082580803900462	0.087900802627676	0.063401050601669	0.086354233809753	0.085145751312417	0.092442383308359	0.094323321623503	0.087206521953821	0.060875735818472	0.078008509500482	0.067752308233196	0.073041344298828	0.065071164089061	0.083980422650995	0.072743179260496	0.101330869394561	0.083450772915598	0.073642011254917	0.071806421999976	0.077211779738136
PC O-16:1;0/16:2;0	PC O-	GPL	MEM	32	3	0		NA	NA	NA	NA	NA	NA	NA	NA	NA	NA	NA	NA	NA	0.040627916635157	NA	NA	NA	NA	NA	NA
PC O-16:1;0/17:0;0	PC O-	GPL	MEM	33	1	0		0.00055143405432	0.00032803640569	0.000243922187781	0.000269714553079	0.000534634526938	0.000586725263983	0.000631946183304	0.000686505746457	0.000530777799111	0.000534100078682	0.000354610112538	0.00036633848428	0.001262981941296	0.00042742751865	0.000496765077823	0.000369014328166	0.000732347850894	0.000765084892306	0.001221105724053	0.000752254711579
PC O-16:1;0/17:1;0	PC O-	GPL	MEM	33	2	0		NA	NA	NA	NA	NA	NA	0.002629418427962	NA	NA	NA	NA	NA	NA	NA	NA	NA	NA	NA	NA	NA
PC O-16:1;0/18:0;0	PC O-	GPL	MEM	34	1	0		NA	0.007575910142897	0.004466482256261	0.004901135053755	0.009321756970567	0.008219392758412	0.014697079249942	0.012696428007633	0.00471229148975	0.007168578555434	0.004551809042325	0.005339814025833	NA	0.005893222433891	0.005536618344146	0.005834363011921	0.008046602755589	0.005551313880427	0.011671390890684	0.015799780228871
PC O-16:1;0/18:1;0	PC O-	GPL	MEM	34	2	0		0.116506498525952	0.129342507098167	0.082417115562125	0.087871807175951	0.17912535308429	0.149489546992982	0.180464010908262	0.151874343897978	0.11905025765249	0.108776993304032	0.078600144510307	0.078762063491424	0.094799126581075	0.086964581613815	0.092472479627279	0.092522787686393	0.139231737419511	0.134342540495369	0.154863751143276	0.163261274634389
PC O-16:1;0/18:2;0	PC O-	GPL	MEM	34	3	0		0.184121571666062	0.15580564957912	0.162857644428113	0.129529937502448	0.139623080471106	0.129778832304155	0.103789266581806	0.117306189690747	0.186721728849687	0.204693945614724	0.101061691600968	0.101910352321633	0.117711423416626	0.106107288815361	0.128730085140219	0.116902928024458	0.110983038317456	0.117774053148417	0.093982876982342	0.106523438250384
PC O-16:1;0/18:3;0	PC O-	GPL	MEM	34	4	0		NA	NA	NA	NA	0.009146322702975	NA	NA	NA	NA	NA	NA	NA	NA	NA	NA	NA	NA	NA	NA	NA
PC O-16:1;0/20:1;0	PC O-	GPL	MEM	36	2	0		0.001397151032983	0.002009272575806	0.001308740511172	0.001436465721381	0.007660923170673	0.006254692840113	0.010540440797066	0.007761241306622	0.001401166376964	NA	0.001200944925131	0.000955966847806	NA	NA	0.001066494973857	0.002910958987396	0.006159934062079	0.004568657260821	0.006705841537204	0.006755429688839
PC O-16:1;0/20:2;0	PC O-	GPL	MEM	36	3	0		0.010010931861571	0.010776501703752	0.007051503699899	0.009870601696107	0.015207682224249	0.013214834477755	0.02185167241283	0.01708871038224	0.007698802149271	0.00463140180437	0.010226944068932	0.007358768284002	NA	0.004671103677392	0.00783379238723	0.00661176924723	0.016214260458345	0.018160748670425	0.014844242863308	0.016955843406821
PC O-16:1;0/20:3;0	PC O-	GPL	MEM	36	4	0		0.150814660377543	0.129736016337811	0.159019732328789	0.138114297401771	0.176587128113888	0.14969238496499	0.138953824793842	0.0949070366255	0.157930427946781	0.127863135060789	0.112196433388746	0.101398759031168	0.138580037214534	0.117420511383517	0.127696750770575	0.112288755765018	0.164616703219759	0.132648946034975	0.131758920234434	0.135665499763999
PC O-16:1;0/20:4;0	PC O-	GPL	MEM	36	5	0		0.55315904328379	0.377698378343927	0.720835983970233	0.508190351518456	0.434539266441293	0.336567256556765	0.332361233673332	0.184404176142155	0.556110811704641	0.474892467141604	0.518452962014114	0.416759324324545	0.515474023305897	0.425017421847486	0.683916092587442	0.438110589169577	0.504563161536432	0.404458152808143	0.334241744950338	0.29468726744516
PC O-16:1;0/20:5;0	PC O-	GPL	MEM	36	6	0		NA	NA	NA	NA	NA	NA	NA	NA	NA	NA	NA	NA	NA	NA	NA	NA	NA	0.033186400135387	NA	NA
PC O-16:1;0/22:1;0	PC O-	GPL	MEM	38	2	0		NA	NA	NA	NA	NA	NA	NA	0.003431180813898	NA	NA	NA	NA	NA	NA	NA	0.007871092478502	NA	NA	NA	0.00539224852763
PC O-16:1;0/22:2;0	PC O-	GPL	MEM	38	3	0		0.003111813318674	NA	0.002983126605189	0.003271984489542	NA	0.006111078966337	0.005283481047294	0.012941721780026	NA	NA	NA	0.003079381647575	NA	NA	0.003416356070013	0.002382750610493	0.005897318095884	0.010824417469583	NA	0.011397180146574
PC O-16:1;0/22:3;0	PC O-	GPL	MEM	38	4	0		0.032687301495118	0.031982328756244	0.049942946189028	0.044060895329572	0.043427070546812	0.051042988333733	0.036860105141508	0.032295142380904	0.031311055368474	0.028803429015558	0.048737989731171	0.047960150853224	0.027961166918002	0.032148198002703	0.061268176892322	0.056382129241234	0.076769277527294	0.071455340753068	0.03569050711498	0.049165520823007
PC O-16:1;0/22:4;0	PC O-	GPL	MEM	38	5	0		0.211139592173646	0.187904529976112	0.323047596731814	0.271509952476373	0.163865754302781	0.15890360223994	0.106229843836102	0.073511050832603	0.258637502332828	0.237294333045593	0.306701116377669	0.302151035156894	0.195234883204914	0.189985273419006	0.487063711407759	0.363329358379237	0.31536983504973	0.307277464179733	0.135585082667658	0.159848480477866
PC O-16:1;0/22:5;0	PC O-	GPL	MEM	38	6	0		0.082991953366973	0.058316832637706	0.092417204602134	0.064967581830231	0.059973562321232	0.038440811065084	0.028537600423781	NA	0.08850349583483	0.086241542765856	0.104686926887138	0.080538812442981	0.096047737912907	0.047429566434252	0.140534358833565	0.083742192249845	0.066856104702048	0.083879035748492	0.038534455214777	0.056063303394509
PC O-16:1;0/22:6;0	PC O-	GPL	MEM	38	7	0		NA	NA	NA	NA	NA	NA	NA	NA	0.071978264806985	NA	NA	NA	NA	NA	NA	0.057715647065398	NA	NA	NA	NA
PC O-16:1;0/24:4;0	PC O-	GPL	MEM	40	5	0		NA	NA	0.00967926773923	NA	NA	NA	NA	NA	NA	0.011746946757625	NA	NA	NA	NA	NA	NA	0.011419335833065	NA	NA	NA
PC O-16:2;0/16:0;0	PC O-	GPL	MEM	32	2	0		0.009518407954201	0.017963846024993	0.007916769262883	0.00892632213644	0.014833853024562	0.019827791525067	0.021814979156115	0.025011623208797	0.014095225874954	0.01088894960173	0.010276447997603	0.00799080462364	0.0101920560511	0.01925766437508	0.013932610403945	0.017873261132436	0.016182719693723	0.016658123907998	0.007746795143935	0.023013155051826
PC O-16:2;0/16:1;0	PC O-	GPL	MEM	32	3	0		NA	NA	NA	NA	NA	NA	0.03563588401126	0.029339433649427	NA	NA	NA	NA	NA	NA	NA	NA	NA	NA	NA	0.020598631576108
PC O-16:2;0/17:0;0	PC O-	GPL	MEM	33	2	0		NA	NA	NA	NA	NA	0.000871442418146	NA	NA	NA	NA	NA	NA	NA	NA	NA	NA	NA	NA	NA	NA
PC O-16:2;0/18:0;0	PC O-	GPL	MEM	34	2	0		0.01759925518326	0.015320409493585	0.010299068486305	0.013332079871755	0.014459455642281	0.017799311184475	0.027639387265282	0.016789897469003	0.012738682865821	0.013897175177365	0.013914634232827	0.007769882987321	0.015330518282787	0.011527743063959	0.012511401607226	0.014907285380854	0.018389137856599	0.008471706141836	0.018758086641874	0.037513930664157
PC O-16:2;0/18:1;0	PC O-	GPL	MEM	34	3	0		0.025440273161239	0.031629546477447	0.023793372650422	0.022319946959824	0.035252931937936	0.041080830428753	0.043769709424597	0.036144074124021	0.021876340059907	0.020441475106587	0.023853126269989	0.020228621423245	0.026066672544254	0.021096920517949	0.020279295846849	0.024292614658897	0.0364320449827	0.035807803251788	0.053692409761424	0.049909321982799
PC O-16:2;0/18:2;0	PC O-	GPL	MEM	34	4	0		NA	0.028834227406142	NA	NA	0.0294188014881	NA	0.032727252269055	NA	0.033379572151514	0.023366475496499	NA	NA	NA	NA	NA	NA	NA	NA	NA	NA
PC O-16:2;0/20:1;0	PC O-	GPL	MEM	36	3	0		NA	NA	NA	NA	NA	NA	NA	NA	NA	NA	NA	NA	NA	NA	NA	NA	NA	NA	NA	0.002549634798189
PC O-16:2;0/20:2;0	PC O-	GPL	MEM	36	4	0		NA	NA	NA	0.007001523487542	NA	NA	NA	0.006646054787969	NA	NA	NA	0.00726305082429	NA	NA	NA	NA	NA	0.010169191326127	0.012341134884072	0.010788722175613
PC O-16:2;0/20:3;0	PC O-	GPL	MEM	36	5	0		0.011684784884432	0.013260451280913	NA	NA	NA	0.025980625570157	0.013185118427011	NA	NA	NA	NA	NA	NA	NA	NA	NA	NA	0.012721165415882	0.013380451009301	0.009627520200476
PC O-16:2;0/20:4;0	PC O-	GPL	MEM	36	6	0		NA	NA	0.046282128731981	NA	0.035257565331715	0.037600691447649	NA	0.035834644811783	NA	0.042982265591693	0.033552355815376	0.041752685399983	NA	0.04696961042129	0.032465163058176	NA	NA	NA	0.036985457258931	NA
PC O-16:2;0/22:4;0	PC O-	GPL	MEM	38	6	0		0.01826304257473	NA	0.017039473448388	0.023376454731398	NA	0.01937907596784	NA	NA	NA	NA	0.023823980490902	0.009406735974386	0.020730894892424	0.034151871332679	0.015851352547435	0.02750366002978	0.022040556792607	NA	NA	NA
PC O-17:0;0/15:0;0	PC O-	GPL	MEM	32	0	0		0.024046660307294	0.023236799607861	0.018417616448166	0.020933318089226	0.033373758193113	0.044760279172245	0.037851205640117	0.040935119269659	0.023902482718043	0.02244471549125	0.023053979073491	0.019404019770722	0.028976112123299	0.030825951784266	0.020129296922498	0.023391252430231	0.022889280997453	0.025854893989987	0.032389936547286	0.028620704014104
PC O-17:0;0/15:1;0	PC O-	GPL	MEM	32	1	0		NA	NA	NA	NA	NA	NA	NA	0.002545390322382	NA	NA	NA	NA	NA	0.001290649685371	NA	NA	NA	NA	NA	NA
PC O-17:0;0/16:0;0	PC O-	GPL	MEM	33	0	0		NA	NA	NA	NA	NA	NA	0.019721364455982	NA	NA	NA	NA	NA	NA	NA	NA	NA	NA	NA	0.022491832265576	NA
PC O-17:0;0/16:1;0	PC O-	GPL	MEM	33	1	0		0.027348561056013	0.024326782124736	0.019032488892046	0.011826153802436	0.045643568886946	0.037324329092649	0.058193336787723	0.043860652448212	0.024583741055639	0.018964057158878	0.014116290415817	0.01860216406348	0.028537820484285	0.021374045020906	0.018886405994274	0.022970999401109	0.033672644104093	0.035340170313382	0.057127568076385	0.038481760448649
PC O-17:0;0/16:2;0	PC O-	GPL	MEM	33	2	0		0.003651668665893	0.004391599696265	NA	NA	0.007106684159978	0.002450773072683	0.003355074786865	0.002277856651236	0.004506861223951	0.004947838934526	0.00312282777974	NA	0.008171677797092	NA	0.005591226663472	0.002839900413438	0.002065288180951	0.003347739124548	0.004093246003791	0.002841384003155
PC O-17:0;0/17:0;0	PC O-	GPL	MEM	34	0	0		0.034782539437248	0.040187524761474	0.028007120040907	0.031974680495171	0.03135206756877	0.034950051751067	0.049593512644338	0.048451792882313	0.018563871637006	0.01913923939588	0.0210931479323	0.024870614202457	0.044240850038431	0.034058560034887	0.028149683534988	0.030573159253142	0.029193366590094	0.031691818294135	0.039490019950269	0.047951864798746
PC O-17:0;0/17:1;0	PC O-	GPL	MEM	34	1	0		0.015257136495703	0.015962916667234	0.010394976156025	0.010898797678088	0.023871402581013	0.023045590106607	0.020051610984669	0.027609287014542	0.014303932401669	0.015155616144578	0.014828213822078	0.010762241597753	0.020488036217764	0.017637353057233	0.010249445055946	0.01217168892867	0.017322746348877	0.01734758214639	0.022890459769941	0.018882251544294
PC O-17:0;0/18:2;0	PC O-	GPL	MEM	35	2	0		NA	NA	NA	NA	NA	0.015150169435215	0.028246713573698	0.02356533993204	NA	NA	NA	NA	NA	0.019399740458644	NA	NA	NA	NA	0.024318052531619	0.029775304147974
PC O-17:0;0/18:3;0	PC O-	GPL	MEM	35	3	0		0.006414737682707	0.00543967769282	NA	NA	0.008001076841822	0.006146025931311	0.007484161897814	0.004706446184471	0.005567543048015	NA	0.00589316950364	NA	NA	NA	NA	NA	0.006137843946742	NA	0.007834263120474	0.005674099324995
PC O-17:0;0/19:1;0	PC O-	GPL	MEM	36	1	0		0.006754093299455	0.005982862834266	0.004789943088808	0.005933896544966	0.010196772822171	0.007158646435922	0.012707491094735	0.007943993248008	0.003581917940786	0.003587354893446	0.004547088975176	0.004780818238636	0.005072999570063	0.004655336245887	0.003929135371241	0.005830807403474	0.007122108947614	0.004921545656846	0.006394224258867	0.008962896141468
PC O-17:0;0/19:2;0	PC O-	GPL	MEM	36	2	0		0.000987184082043	NA	0.000881649462144	NA	0.001215954578616	NA	NA	NA	0.00083494787835	NA	0.001042471848395	NA	NA	0.000876240883184	0.000940247923593	0.001008833999027	0.001312625830243	NA	NA	NA
PC O-17:0;0/20:1;0	PC O-	GPL	MEM	37	1	0		NA	NA	NA	NA	NA	NA	NA	NA	NA	NA	NA	NA	NA	NA	NA	NA	NA	NA	NA	0.03116915553185
PC O-17:0;0/20:3;0	PC O-	GPL	MEM	37	3	0		NA	NA	NA	NA	NA	NA	0.019581249543767	NA	NA	NA	NA	NA	NA	NA	NA	NA	NA	NA	NA	NA
PC O-17:0;0/20:4;0	PC O-	GPL	MEM	37	4	0		0.044948990087558	0.043959835506102	0.060924461058842	0.040677712180993	0.069672903682404	0.05436779196269	0.057449770324185	0.031324668621524	0.047060672999314	0.045908089896424	0.05280865021223	0.05233071944314	0.070033382229876	0.037952505826433	0.073881866356486	0.049898502508447	0.064396159522804	0.055589324303063	0.068873676090177	0.053162371465305
PC O-17:0;0/21:1;0	PC O-	GPL	MEM	38	1	0		NA	NA	NA	NA	NA	NA	NA	NA	NA	NA	NA	NA	NA	NA	0.017936557354301	NA	NA	NA	NA	NA
PC O-17:0;0/21:3;0	PC O-	GPL	MEM	38	3	0		NA	NA	NA	NA	NA	NA	NA	NA	NA	NA	NA	NA	NA	NA	NA	NA	NA	0.002372305924965	NA	NA
PC O-17:0;0/22:4;0	PC O-	GPL	MEM	39	4	0		NA	0.027383177858904	0.028899531404222	0.027781416620515	0.023214339994515	0.044327490868564	NA	NA	NA	0.02598641367529	0.033058736785858	0.033795540549901	NA	NA	0.040299463377539	NA	0.033149403663188	0.048968480144034	NA	NA
PC O-17:0;0/22:5;0	PC O-	GPL	MEM	39	5	0		NA	NA	0.021634586424659	0.016375078270589	0.019354991284554	0.012202213161688	NA	NA	0.014534878598485	0.014429977233314	0.016259456818815	NA	NA	NA	0.01966843143837	0.018798146457972	0.021934661770562	NA	0.019758329812037	0.020040140624478
PC O-17:0;0/22:6;0	PC O-	GPL	MEM	39	6	0		NA	NA	NA	NA	NA	NA	NA	NA	NA	NA	NA	NA	NA	NA	0.008617179227658	NA	NA	NA	NA	NA
PC O-17:1;0/15:0;0	PC O-	GPL	MEM	32	1	0		0.002299063809535	0.00340524104141	0.001669648622107	NA	0.003645414152999	0.004466620467227	0.004846520257951	NA	NA	0.002564795436253	0.001919487335789	NA	0.003050403556748	0.003174656196967	0.002440680851865	0.003464358018706	NA	0.001965328273932	0.002823924926374	NA
PC O-17:1;0/16:0;0	PC O-	GPL	MEM	33	1	0		0.021681274770098	0.021798868498368	0.015426478340328	0.011082646927444	0.033510976544467	0.031130380207397	0.043127504527747	0.035829615552962	0.021377074604239	0.018680889872232	0.01284578816183	0.0189429456689	0.025630264312244	0.022583024390755	0.016361494359226	0.022224308585256	0.025208911090784	0.03021215089449	0.042134168842509	0.035815327779057
PC O-17:1;0/16:1;0	PC O-	GPL	MEM	33	2	0		0.031350560049685	0.027542653839971	NA	NA	0.041189103021485	0.038405548443822	0.036268762927924	0.037069424440684	0.025881909048633	0.019554476149092	0.01471874216058	NA	0.02336967556797	NA	0.019271765811753	0.016581732419296	0.029982008654879	0.021216150532758	0.04603136158443	0.03583626904888
PC O-17:1;0/17:0;0	PC O-	GPL	MEM	34	1	0		0.001745425375297	0.001556503187171	NA	0.001354279240479	0.001829951122748	0.00341611228199	0.003964969348958	NA	0.00174755949426	0.002299831976484	NA	NA	NA	0.001889186482238	NA	0.00278753629455	0.001572076122003	NA	NA	0.001832510062783
PC O-17:1;0/17:1;0	PC O-	GPL	MEM	34	2	0		NA	0.005980262876221	0.002102590927527	0.002195006537014	0.004249708190181	0.004024901687242	0.005133532350942	0.004832914141649	0.004644705372327	0.0025171266616	NA	0.002148443158342	NA	0.00762310416624	0.003713325114215	0.005124295696684	0.004146322797709	0.003635702808691	NA	NA
PC O-17:1;0/18:1;0	PC O-	GPL	MEM	35	2	0		NA	NA	NA	NA	NA	0.007110807061923	0.009080542330704	0.008535148483375	NA	NA	NA	NA	NA	0.009127350971813	NA	NA	NA	NA	0.007929208929205	0.013256926886735
PC O-17:1;0/18:2;0	PC O-	GPL	MEM	35	3	0		0.022238250372362	0.018616134417752	NA	NA	0.021950429085689	0.018980187039753	0.023665783444577	0.013461156787038	0.019996396917494	NA	0.014980906723227	NA	NA	NA	NA	NA	0.018033434317362	NA	0.023384129016297	0.022062369440575
PC O-17:1;0/18:3;0	PC O-	GPL	MEM	35	4	0		NA	NA	NA	0.015309857153513	NA	0.010730611373102	NA	NA	NA	NA	NA	NA	NA	0.012864745701904	0.025737669318907	NA	NA	NA	NA	NA
PC O-17:1;0/19:1;0	PC O-	GPL	MEM	36	2	0		NA	NA	NA	NA	NA	NA	NA	NA	NA	NA	NA	NA	NA	NA	NA	NA	0.001072537807288	NA	NA	NA
PC O-17:1;0/20:2;0	PC O-	GPL	MEM	37	3	0		NA	NA	NA	NA	NA	NA	0.001988872826541	NA	NA	NA	NA	NA	NA	NA	NA	NA	NA	NA	NA	NA
PC O-17:1;0/20:3;0	PC O-	GPL	MEM	37	4	0		0.002143357317134	0.00525065367893	0.002705087430874	0.004610457350423	0.00446049209574	0.005736109319523	0.006874521418154	0.002428421960663	0.002928846663378	0.003380064859132	0.004181281228922	0.005833570139979	0.004884973722043	0.004032732107407	0.005499299585476	0.005253694738047	0.004849623090498	0.005353264790692	0.005429777426745	0.007692468056042
PC O-17:1;0/20:4;0	PC O-	GPL	MEM	37	5	0		0.067175958629276	0.046192504727634	0.09088446699186	0.061920163851686	0.063877544930591	0.048310118956827	0.059987828613475	0.027135714018554	0.07144570494783	0.064570364188309	0.084662622483609	0.054467790252678	0.098476982900745	0.04797454126881	0.099099978114855	0.05673755966465	0.08544348245465	0.054819881357666	0.059341310744973	0.056942494188976
PC O-17:1;0/22:3;0	PC O-	GPL	MEM	39	4	0		NA	0.00103127437032	NA	0.000860640001125	NA	NA	NA	NA	NA	0.000623122902134	0.000978689398821	0.000825733137702	NA	NA	0.000826828265305	NA	0.001472716440888	NA	NA	NA
PC O-17:1;0/22:4;0	PC O-	GPL	MEM	39	5	0		NA	NA	0.011742321274115	0.015194131753489	0.007777772063267	0.013788499614951	NA	NA	0.008793001134327	0.011953593567351	0.013696940837847	NA	NA	NA	0.021834359446053	0.020597589191415	0.018908302387798	NA	0.005881961740863	0.009482181720917
PC O-17:2;0/16:0;0	PC O-	GPL	MEM	33	2	0		0.014744460358812	0.013369991059077	NA	NA	0.008179802397282	0.012484281673553	0.017016789779921	0.014798797248704	0.008561370193489	0.010780843004257	0.005680452516977	NA	0.011362854137195	NA	0.010944266845362	0.008600442163202	0.01096271385603	0.009527709966691	0.015936477759412	0.01532858859496
PC O-17:2;0/16:1;0	PC O-	GPL	MEM	33	3	0		NA	0.026859532180579	NA	NA	NA	NA	NA	NA	0.024213963596642	NA	NA	NA	NA	NA	NA	NA	0.022668615735034	NA	NA	NA
PC O-17:2;0/18:0;0	PC O-	GPL	MEM	35	2	0		NA	NA	NA	NA	NA	0.00047158648838	0.001012060404483	0.000976321105418	NA	NA	NA	NA	NA	0.000531672634771	NA	NA	NA	NA	0.000506250769314	0.001012721506815
PC O-17:2;0/18:1;0	PC O-	GPL	MEM	35	3	0		0.006602017612247	0.004844864078231	NA	NA	0.005273404687849	0.00839397827542	0.010913157348678	0.00506179329587	0.003666795609568	NA	0.00586255982581	NA	NA	NA	NA	NA	0.006540294639094	NA	0.011219665154087	0.009635349228022
PC O-17:2;0/18:2;0	PC O-	GPL	MEM	35	4	0		0.062476217491862	0.045835810509852	0.059914894136203	0.027097489220376	0.079611688913458	0.050479506966254	0.069182026635829	0.043287756586467	0.058671020076731	0.047898325479076	NA	0.040987251818536	0.069550469064317	0.023918761379051	0.034871814616622	0.04690585724812	0.060402111124817	0.044071648515296	0.076509606293348	0.048236406552186
PC O-17:2;0/20:3;0	PC O-	GPL	MEM	37	5	0		NA	0.004267769750384	NA	NA	NA	0.007266877592983	NA	NA	NA	NA	NA	NA	NA	NA	NA	0.006130741968513	NA	NA	0.00686662443994	NA
PC O-17:2;0/20:4;0	PC O-	GPL	MEM	37	6	0		NA	NA	0.023765361587739	0.024619990748261	NA	NA	NA	NA	NA	NA	0.026077969325063	NA	NA	NA	0.031832559499883	NA	NA	NA	NA	NA
PC O-17:2;0/22:4;0	PC O-	GPL	MEM	39	6	0		NA	NA	NA	NA	NA	NA	NA	NA	NA	NA	NA	NA	NA	NA	0.015187734031068	NA	NA	NA	NA	NA
PC O-18:0;0/14:0;0	PC O-	GPL	MEM	32	0	0		0.017048154425511	0.018626488985563	0.014112300542206	0.012820454636344	0.026454640239208	0.028657812853199	0.027376715114386	0.029653332673809	NA	NA	0.016859562935953	0.015000517554042	NA	NA	NA	0.013726256044373	0.017067661022591	0.023160963387385	0.031248307600591	0.021660821898009
PC O-18:0;0/15:0;0	PC O-	GPL	MEM	33	0	0		NA	NA	NA	NA	NA	NA	2.72735379545796E-05	NA	NA	NA	NA	NA	NA	NA	NA	NA	NA	NA	3.1504994843487E-05	NA
PC O-18:0;0/16:0;0	PC O-	GPL	MEM	34	0	0		0.094611588971254	0.099975652465147	0.063213601706751	0.081395187412813	0.096534754976094	0.103215802218327	0.161067080845329	0.141290904861052	0.039573143794215	0.053076886259042	0.048256454751481	0.060001092039042	0.078449707938283	0.076574916410612	0.062659475569741	0.073686625073739	0.070279662986808	0.079067158564139	0.116268384924679	0.147856825462179
PC O-18:0;0/16:1;0	PC O-	GPL	MEM	34	1	0		0.016981294100397	0.019037836502379	0.011193555516079	0.010396499496781	0.038013296010696	0.029707177697279	0.049022514349141	0.042048364028118	0.01453632652227	0.011590692535995	0.014061852872974	0.013334539675804	0.015531822150186	0.015077038467603	0.013148846933567	0.018180963911251	0.028287079274616	0.022748020221183	0.043677893777114	0.031599072776382
PC O-18:0;0/18:0;0	PC O-	GPL	MEM	36	0	0		NA	0.033916406752769	NA	NA	0.021566574394304	0.023646783068815	0.029826491307651	0.02562992062128	NA	NA	NA	NA	NA	NA	NA	NA	NA	NA	0.021442747488075	0.034833982254019
PC O-18:0;0/18:1;0	PC O-	GPL	MEM	36	1	0		0.092679333840036	0.105505191936601	0.060860633913889	0.069316705745691	0.14619465330707	0.119168107027115	0.170643840391722	0.176312931358361	0.047876947484632	0.050485962933966	0.062581385693814	0.069460211228377	0.061114673873811	0.064445070889724	0.052878806954531	0.071671375981706	0.097931972578849	0.107979504367759	0.130220058123681	0.154171045034996
PC O-18:0;0/18:2;0	PC O-	GPL	MEM	36	2	0		0.057958717000931	0.053836998622697	0.041271579060152	0.03290871426652	0.0742881381659	0.067216924429801	0.110151733219933	0.084639734799664	0.052020425331221	0.052200289837945	0.028248076549387	0.023716674618732	0.040536184656639	0.034117163550495	0.029506631142254	0.028157080111827	0.042325861885013	0.043206865402853	0.086973258643253	0.064176445972167
PC O-18:0;0/18:3;0	PC O-	GPL	MEM	36	3	0		0.001738715669712	NA	NA	NA	NA	NA	NA	0.002601464684751	NA	NA	NA	NA	NA	0.001923560052503	NA	NA	NA	NA	0.002161049671678	NA
PC O-18:0;0/20:1;0	PC O-	GPL	MEM	38	1	0		0.031438452990532	0.076763364200083	0.066363779529822	0.083000502822294	0.040508113634604	0.035759946264563	0.025385676090744	0.045637319727189	0.03246828688399	0.033003704339206	NA	0.067444973377855	0.081483149893014	NA	0.034078631942176	0.078182218362087	0.058980257687377	0.079524848541473	0.042556658918213	0.064165246718081
PC O-18:0;0/20:2;0	PC O-	GPL	MEM	38	2	0		0.028148772590775	0.025103913768048	0.027980455833722	0.025415225431666	0.030219702204121	0.024979862057029	0.02981389690345	0.023975769084748	0.011342661579355	0.020872725174532	0.010321814876396	0.019351687294552	0.019669224071546	0.016990635403126	0.009251001650306	0.024432926695647	0.018155640126442	0.031883520117566	0.022635854552728	0.0281653402529
PC O-18:0;0/20:3;0	PC O-	GPL	MEM	38	3	0		0.037424532937394	0.046856179167206	0.037432735880745	0.040123501859248	0.059613537478439	0.055122280277279	0.059866850728094	0.046996152186578	0.034140179222485	0.031251878706156	0.027134447464276	0.031400580328425	0.04520443911032	0.043359535355255	0.020345238913624	0.026331791153574	0.03510061640984	0.039087955429654	0.058509648776445	0.044876699995125
PC O-18:0;0/20:4;0	PC O-	GPL	MEM	38	4	0		0.150996794565232	0.103243882712965	0.152504727406841	0.105953941892438	0.162031119760257	0.122862658585108	0.151246898779588	0.102555446843542	0.111247959542514	0.07931115635284	0.121375165791541	0.099523487014933	0.174796515663979	0.12322875603938	0.11036106849278	0.07597155263858	0.102616315100368	0.091827031627648	0.168125419409845	0.102158283678218
PC O-18:0;0/22:1;0	PC O-	GPL	MEM	40	1	0		NA	NA	NA	NA	0.082259609199755	0.104758671731452	NA	0.072425190554955	NA	NA	NA	NA	NA	NA	NA	NA	0.077733370992565	NA	NA	0.136510477388777
PC O-18:0;0/22:2;0	PC O-	GPL	MEM	40	2	0		0.060974963590736	0.079928375221926	NA	NA	0.027924048362565	0.033194259493818	NA	0.057867924293774	NA	NA	0.071423459519077	0.095166033983607	NA	NA	NA	0.046930474252953	0.031097689934239	0.043965193986435	NA	0.045271306786908
PC O-18:0;0/22:3;0	PC O-	GPL	MEM	40	3	0		0.041112321601366	0.068186517531529	0.039447699129378	0.064067052598619	0.036605546972347	0.032641804187129	0.042761048365156	0.054556270601919	0.045888306523149	NA	0.057451403169529	0.031296896880344	NA	0.04620231681281	0.045649142828191	0.049221968526102	0.032411851289481	0.048955612167416	0.033791445386457	0.055903076844863
PC O-18:0;0/22:4;0	PC O-	GPL	MEM	40	4	0		0.103532488538052	0.082688486842368	0.111829177656076	0.103190986263234	0.076764038916907	0.074193678189646	0.090231035321208	0.055509145286062	0.062687777139603	0.065263431544265	0.079722303612639	0.103880660567081	0.096139983002616	0.083978318539863	0.097354909888918	0.086784893173509	0.103289596482581	0.090137676522326	0.070202060629155	0.091203619211306
PC O-18:0;0/22:5;0	PC O-	GPL	MEM	40	5	0		0.033296803306159	0.020069943719983	0.027217721451527	0.013160637923137	0.018661614615227	0.018182952858936	NA	0.015455511870371	0.028857233987081	0.033569490723629	0.039091362241114	0.014049902399791	0.029391964584926	0.022423663101256	0.031659081671777	0.021567466576512	0.01549014100207	NA	0.028603467327272	0.014183726122529
PC O-18:0;0/22:6;0	PC O-	GPL	MEM	40	6	0		NA	0.006609192110175	NA	NA	NA	NA	NA	NA	NA	NA	NA	NA	NA	NA	NA	NA	NA	NA	NA	NA
PC O-18:0;0/24:3;0	PC O-	GPL	MEM	42	3	0		NA	NA	NA	NA	NA	NA	NA	NA	0.035864711355712	NA	NA	NA	NA	NA	NA	NA	NA	NA	NA	NA
PC O-18:0;0/24:4;0	PC O-	GPL	MEM	42	4	0		NA	NA	NA	0.071023269176573	NA	NA	NA	NA	NA	NA	NA	NA	NA	NA	NA	NA	NA	NA	NA	NA
PC O-18:0;0/24:5;0	PC O-	GPL	MEM	42	5	0		NA	NA	NA	NA	NA	NA	NA	NA	NA	NA	NA	NA	NA	NA	0.056439511419859	NA	NA	NA	NA	NA
PC O-18:1;0/14:0;0	PC O-	GPL	MEM	32	1	0		0.012743813856926	0.018820599068792	0.008688456461663	0.012999382513258	0.025040650211086	0.023368784819015	0.031047686547115	0.025964494562305	0.012796517459702	0.003876187206285	0.011577162070978	0.01479747094018	0.016861281105705	0.011031096613141	0.014975850314036	0.018323600706206	0.029304661370455	0.025572969905138	0.03048018983846	0.026326595742733
PC O-18:1;0/15:0;0	PC O-	GPL	MEM	33	1	0		NA	8.1565368062521E-05	NA	NA	0.000223303105151	9.99970492633874E-05	NA	0.000213095131934	NA	NA	NA	NA	NA	NA	0.000105891236719	8.23918593607368E-05	NA	0.000123059409489	0.000367889862532	0.000186355761257
PC O-18:1;0/16:0;0	PC O-	GPL	MEM	34	1	0		0.242472410024804	0.218841284678514	0.170332791973434	0.146750200046008	0.400295965663436	0.361373264218421	0.526599376614443	0.377090975354091	0.23388609389906	0.184998237413682	0.206586719373417	0.187097575583531	0.267376098456449	0.219327920669399	0.206304535184941	0.209762678489847	0.338990656775743	0.287936076039889	0.538963691644086	0.371748423311855
PC O-18:1;0/16:1;0	PC O-	GPL	MEM	34	2	0		0.046343073601434	0.045026692044267	0.029622807254653	0.033817833955617	0.087109381341519	0.067350613388245	0.075744796849622	0.061731387597312	0.033522218528154	0.034960001157408	0.035316708441491	0.033127372376829	0.040338613359485	0.038883658764531	0.040278883487801	0.044246627309669	0.067053744148357	0.060277053926495	0.075224093997324	0.066197217549914
PC O-18:1;0/17:1;0	PC O-	GPL	MEM	35	2	0		NA	NA	NA	NA	NA	NA	NA	6.01013992971523E-05	NA	NA	NA	NA	NA	NA	NA	NA	NA	NA	NA	NA
PC O-18:1;0/18:0;0	PC O-	GPL	MEM	36	1	0		0.013750835607266	0.012370445384096	0.008343597241655	0.010938805041995	0.018307076567452	0.014361376017155	0.027037630559275	0.020026816707845	0.006758054848583	0.007638984971174	0.008527566514385	0.00974088826715	0.008895056378714	0.008853107057304	0.006936233114518	0.009478966006391	0.013239708447006	0.013979503443385	0.016546697646191	0.021467840868456
PC O-18:1;0/18:1;0	PC O-	GPL	MEM	36	2	0		0.100814236922652	0.123070467342268	0.081251872049722	0.083430394360623	0.171116341414701	0.158109907629123	0.202143709936627	0.19230124490658	0.082873271648476	0.084534469575306	0.084635186775529	0.090015798336939	0.093103032964536	0.088894339664057	0.08646860431965	0.094987279183701	0.151556636454316	0.143022257426937	0.182472112691844	0.181041150041867
PC O-18:1;0/18:2;0	PC O-	GPL	MEM	36	3	0		0.138892564132592	0.123058956475522	0.094200948560117	0.08629127418299	0.168023949020102	0.136681516382742	0.166687430444703	0.149200536780624	0.142868255664815	0.133718744987435	0.095883094927277	0.080681293589874	0.117764729542134	0.087666805250503	0.090506402182496	0.086644990333329	0.111985148826188	0.110508935094251	0.168515305409426	0.133107425247991
PC O-18:1;0/18:3;0	PC O-	GPL	MEM	36	4	0		NA	0.007869157428813	NA	NA	0.00858769606002	NA	0.010401669923172	NA	NA	NA	NA	NA	NA	NA	NA	NA	NA	0.005829743809339	NA	NA
PC O-18:1;0/20:0;0	PC O-	GPL	MEM	38	1	0		NA	NA	NA	NA	NA	NA	0.01026919625138	NA	NA	NA	NA	NA	NA	NA	NA	NA	NA	NA	NA	NA
PC O-18:1;0/20:1;0	PC O-	GPL	MEM	38	2	0		0.020767552946735	0.024956173603935	0.021445923915013	0.027849157176274	0.0231123940579	0.027299000980102	0.028404025246899	0.020098200542067	0.011957715445112	0.012431801069632	0.014810158929678	0.017198012427393	0.01237451098996	0.016224184444246	0.020937698556708	0.023421885113728	0.028728409799453	0.024173728230933	0.01973890498097	0.02743066860428
PC O-18:1;0/20:2;0	PC O-	GPL	MEM	38	3	0		0.015716936230416	0.015083265338228	0.012512447308446	0.010836283520383	0.024129008001694	0.018006107437652	0.029327672634331	0.024612648109788	0.016605237052732	0.009921353012603	0.011875281342611	0.012447545960252	0.010994142972393	0.013053730396769	0.013406483415038	0.014347951165225	0.029947828770888	0.0175812521905	0.032480540549005	0.027138213640202
PC O-18:1;0/20:3;0	PC O-	GPL	MEM	38	4	0		0.093619140869539	0.081350312920282	0.087182980598942	0.078815949367234	0.120863494942735	0.094817475351519	0.110517588824048	0.085684528348002	0.078195527181001	0.073934833175311	0.076424913852234	0.062878609660619	0.107889771694201	0.067460563685829	0.071273043987329	0.058860021518657	0.091909473588617	0.094807423749824	0.121411135413981	0.100638169267974
PC O-18:1;0/20:4;0	PC O-	GPL	MEM	38	5	0		0.326828363891635	0.243320761358531	0.359711013246747	0.226425803750074	0.357841217874333	0.239503749576908	0.3212622200782	0.168239831873941	0.295512566434812	0.236047516619131	0.325918450306438	0.23981123473531	0.434939783324729	0.252717845784308	0.310085062997657	0.215402522331297	0.277221035770045	0.233444772590723	0.360973197112235	0.237890990578194
PC O-18:1;0/22:1;0	PC O-	GPL	MEM	40	2	0		NA	NA	0.058891046371474	NA	0.013366336588495	0.024104892037855	0.029504843159457	NA	NA	NA	NA	NA	NA	NA	NA	0.037260556096394	0.023761391288224	0.027373310001422	NA	0.037509669257988
PC O-18:1;0/22:2;0	PC O-	GPL	MEM	40	3	0		NA	NA	0.010032489824218	NA	0.014588541316573	0.010087787484872	0.01863483579294	0.020487257010105	NA	NA	NA	0.00979398681571	NA	NA	NA	0.009600803062528	0.016212580628845	0.014431284993904	0.011249204327965	0.016683111960599
PC O-18:1;0/22:3;0	PC O-	GPL	MEM	40	4	0		0.032353586793692	0.039429494682784	0.040682696593052	0.026767122345321	0.044439617024729	0.029471790612052	0.022514827561144	0.036135690915775	0.026945579274442	0.022549003529057	0.035805209121713	0.051934677484443	0.019446662436609	0.018274516773614	0.04002221881526	0.030800721454238	0.041130549539137	0.058449954644481	0.044971593480647	0.05852153676354
PC O-18:1;0/22:4;0	PC O-	GPL	MEM	40	5	0		0.157969565434278	0.171265391036966	0.238011834491268	0.251446248505069	0.155887947582054	0.213268255491772	0.152660163014071	0.154105296465769	0.169071114354743	0.16187003155654	0.233320664479374	0.272500822941858	0.161868962182814	0.206564999036558	0.282172181224505	0.235832575687042	0.219810725288839	0.27796781829067	0.141387020356728	0.185107773953014
PC O-18:1;0/22:5;0	PC O-	GPL	MEM	40	6	0		0.048533611775254	0.043623049381738	0.050799539864762	0.045751872463783	0.049921668169328	0.043441627867344	0.069567977850499	NA	0.034384418708744	0.061778803737135	0.060820158311442	0.044867304506032	0.086417912145059	0.055508210660473	0.066808140850678	0.041665072987922	0.044354429707913	0.040728470793865	0.027920819483444	0.049976894879796
PC O-18:1;0/22:6;0	PC O-	GPL	MEM	40	7	0		NA	NA	NA	NA	NA	NA	NA	NA	NA	NA	NA	NA	0.070258082197614	NA	NA	NA	NA	NA	NA	NA
PC O-18:1;0/24:3;0	PC O-	GPL	MEM	42	4	0		NA	NA	NA	NA	0.062986896166202	NA	NA	NA	NA	NA	NA	NA	NA	NA	NA	NA	0.071246638610608	NA	NA	NA
PC O-18:1;0/24:4;0	PC O-	GPL	MEM	42	5	0		NA	NA	NA	NA	NA	NA	NA	NA	NA	NA	NA	NA	NA	NA	0.054732710870022	0.110334237312986	NA	NA	NA	NA
PC O-18:2;0/14:0;0	PC O-	GPL	MEM	32	2	0		0.003840805320851	NA	NA	NA	0.004019594239258	0.004838308992699	NA	0.004782525381357	NA	NA	NA	0.004224850558431	NA	0.004514511153555	0.004234235000868	0.005025502847009	0.003951333193083	0.004742374509373	0.00487010403019	0.006122681267287
PC O-18:2;0/16:0;0	PC O-	GPL	MEM	34	2	0		0.058744242825179	0.054875895495971	0.038496979678563	0.042603086501726	0.065114785077851	0.06103128160565	0.074650758318326	0.050002429948966	0.068600395094235	0.056953893301359	0.041113327149674	0.049670476920029	0.057156905224715	0.048613812446818	0.046044790862879	0.046969998402963	0.055397551640955	0.058274774452367	0.061153516484993	0.061325309793247
PC O-18:2;0/16:1;0	PC O-	GPL	MEM	34	3	0		0.010600385800725	0.010923573875479	0.009148385140016	0.010463517353971	0.011481110120753	0.011983137960036	0.01129554924382	0.00493215457419	0.009675268314983	0.005000872944584	0.005294499320753	0.010068007832372	0.006552120419267	0.005652438242017	0.005237968070494	0.010973469260569	0.009284586344874	0.00970717396435	0.007772435788621	0.011853506207604
PC O-18:2;0/17:0;0	PC O-	GPL	MEM	35	2	0		NA	NA	NA	NA	NA	0.000395330593171	NA	NA	NA	NA	NA	NA	NA	7.3437022687153E-05	NA	NA	NA	NA	NA	NA
PC O-18:2;0/18:0;0	PC O-	GPL	MEM	36	2	0		0.011485436589867	0.009295571499146	0.007302435400671	0.007787418681746	0.009748989697439	0.008361223052439	0.01196528021872	0.009768239480341	0.009143223778649	0.007196553318661	0.005770020663725	0.006352026474198	NA	0.005134810151178	0.005074780619172	0.006536867934364	0.007464213016112	0.009407877588121	0.010025199310592	0.014135389062027
PC O-18:2;0/18:1;0	PC O-	GPL	MEM	36	3	0		0.050474097852197	0.049340254935947	0.038946081340339	0.036983675018725	0.065431023785753	0.056653166211824	0.053495664442859	0.061131247141426	0.052109252239579	0.043527246903321	0.038968386272599	0.03609602350052	0.044632476939665	0.039905171213946	0.04228336682151	0.053117340547086	0.052684085163913	0.060162263626274	0.055841222153415	0.060469010994042
PC O-18:2;0/18:2;0	PC O-	GPL	MEM	36	4	0		0.107731425094908	0.085053937039173	0.081561729079877	0.068093782730526	0.08988023650005	0.079268554935696	0.065560953528044	0.061441655660349	0.101486098169085	0.093788759125674	0.06141386649196	0.059048101311774	0.065345974097694	0.055616558981766	0.059702971927036	0.059217916903087	0.069967972410115	0.06906526487929	0.070698227448306	0.069460978605147
PC O-18:2;0/20:1;0	PC O-	GPL	MEM	38	3	0		NA	0.002773883648274	0.003978435762076	NA	0.00358276243947	0.002934545344274	0.004189516863982	NA	NA	0.003028591159213	NA	NA	NA	NA	NA	NA	NA	0.003236387635065	NA	0.004159187212115
PC O-18:2;0/20:2;0	PC O-	GPL	MEM	38	4	0		NA	0.006826257401988	0.004563116730305	NA	0.006503478293927	NA	0.00664073382013	NA	0.006463943564904	0.005999385917567	NA	0.004636104585449	NA	NA	0.006208701100338	NA	0.00618730170133	NA	0.008156300322135	0.01053819909989
PC O-18:2;0/20:3;0	PC O-	GPL	MEM	38	5	0		0.035543271568624	0.025092062732694	0.0311576991916	0.044316768659809	0.033099319235712	0.039340829100484	0.027890553524216	0.026520349230171	0.037774392625098	0.037107080754179	0.029402794793548	0.026889485282299	0.017887174803232	0.032272283601043	0.040872504118621	0.035577082279425	0.036580155907135	0.028916585158692	0.027680227138233	0.039329664161587
PC O-18:2;0/20:4;0	PC O-	GPL	MEM	38	6	0		0.14853153386974	0.115063293359252	0.21445385172814	0.141443731672963	0.164416151880556	0.134770116124212	0.16647307726545	0.114561280177827	0.188035031803331	0.138146479535419	0.161302222276908	0.126526279477738	0.111751790975102	0.111971325921164	0.221116043538645	0.122983673834315	0.189164573524229	0.13415624594144	0.136456699184828	0.105912350283517
PC O-18:2;0/22:2;0	PC O-	GPL	MEM	40	4	0		NA	NA	NA	NA	NA	NA	NA	NA	NA	NA	NA	NA	NA	NA	NA	NA	NA	NA	0.004919151976737	NA
PC O-18:2;0/22:3;0	PC O-	GPL	MEM	40	5	0		0.012143243378414	NA	0.016563977271589	NA	0.018135150601915	0.017429964114582	NA	NA	0.012341533686167	NA	0.012261760779715	0.014584238308403	NA	NA	0.028337943224798	0.022460486738044	0.016708959523811	0.018006332951011	NA	0.00967540659115
PC O-18:2;0/22:4;0	PC O-	GPL	MEM	40	6	0		0.079171029576142	0.049319888712228	0.133027585168378	0.08898108218374	0.062693447893494	0.05409061166029	0.042090507502503	0.060920444592233	0.092793303400471	0.059833731738634	0.114035846098841	0.142209905695934	0.036437658919246	0.059677456610214	0.164659863652014	0.121427109643716	0.133444054289477	0.103680156844348	0.066657710416398	0.061692034564424
PC O-18:2;0/22:5;0	PC O-	GPL	MEM	40	7	0		0.056813041075714	NA	0.067467879976406	NA	NA	NA	NA	NA	NA	NA	0.068411273672421	NA	NA	NA	0.084285138832053	NA	0.057184346965063	0.045652795476954	NA	NA
PE 14:0;0_16:0;0	PE	GPL	MEM	30	0	0		NA	NA	NA	NA	NA	NA	NA	NA	NA	NA	NA	NA	NA	NA	NA	NA	0.008369303006307	NA	NA	NA
PE 14:0;0_18:0;0	PE	GPL	MEM	32	0	0		0.003580060768827	NA	0.002707646095126	0.005198402992672	0.006284664863502	0.00564979679957	0.007343658643701	0.006276696111536	NA	NA	0.003817947492728	0.005397517742464	NA	0.004230949511248	0.007280984276162	0.006652604945611	0.0045285422669	0.003777732534084	0.006672694528452	NA
PE 14:0;0_18:1;0	PE	GPL	MEM	32	1	0		0.006252404130363	0.008159022231722	0.004658889152617	0.007202148414008	0.008948295849486	0.012505437136525	0.011613890711269	0.019088751692144	0.005376364164239	0.005092255294884	0.005520594774222	0.009227344444919	0.005790600943382	0.011845116230922	0.010053895503414	0.013534373012765	0.010867203754401	0.010992066356769	0.007111600356211	0.010814254326809
PE 16:0;0_16:0;0	PE	GPL	MEM	32	0	0		0.048528204789124	0.037231577525109	0.053155066522541	0.049643241446284	0.036428797091485	0.041782087245855	0.040674459910466	0.058313423367511	0.054138287607855	0.049580762800806	0.062319787200261	0.058168939667486	0.055808709223153	0.060707398906137	0.088167723691702	0.079738508668129	0.051195187229249	0.06196904468349	0.032205122776502	0.049631111378441
PE 16:0;0_16:1;0	PE	GPL	MEM	32	1	0		0.052655348896991	0.039117560069824	0.038575081244365	0.041462147348533	0.085692171612027	0.08064002551856	0.106896509941663	0.109551192492055	0.051252053121857	0.042585367061365	0.043241780840672	0.035867159997547	0.053821844199229	0.042980105149516	0.052272722982159	0.06910459512339	0.087332096891096	0.063860919637561	0.081333507707853	0.063736301933404
PE 16:0;0_18:0;0	PE	GPL	MEM	34	0	0		0.058045436093494	0.055600328438093	0.079588918074004	0.072482178144751	NA	NA	NA	0.092359527186611	0.074125339691126	0.090134832322798	0.090887463987557	0.086627805341613	0.085565714231655	0.084333156109128	0.128062558656207	0.106478112296925	0.075059957369373	0.087744239844035	0.06643709699953	0.082984673001474
PE 16:0;0_18:1;0	PE	GPL	MEM	34	1	0		0.51971233478913	0.443744066691325	0.422361709620696	0.438657690566328	0.655324993934428	0.689513455391382	0.77993901047694	0.928835333236024	0.568429264105203	0.524745598234637	0.492427016811564	0.485137472025061	0.519476495286084	0.538193244175611	0.631509216781392	0.644909758499121	0.715108364758171	0.593455937075754	0.644148252083397	0.666761996032627
PE 16:0;0_18:2;0	PE	GPL	MEM	34	2	0		0.173327524011236	0.139532411356516	0.122124033807663	0.102566703439336	0.191438194590913	0.18280972494494	0.188100712493595	0.194660720017004	0.214845861611572	0.190289291117832	0.127722854457863	0.101686369722884	0.173902190311487	0.142836056339565	0.13492250347395	0.132753696796486	0.149478302788948	0.11712349343322	0.179756778012866	0.13091705086588
PE 16:0;0_18:3;0	PE	GPL	MEM	34	3	0		0.001662149209167	0.00091029230779	NA	NA	NA	0.001487353260531	NA	NA	0.001881982079509	0.001682231343025	NA	NA	NA	0.002667708438537	NA	NA	NA	NA	0.001018040443859	NA
PE 16:0;0_20:1;0	PE	GPL	MEM	36	1	0		0.017576928252712	0.022673110049199	0.02188384779987	0.027337776253942	0.022551981134544	0.029695739416966	0.024279892021555	0.039315195003505	0.020531851055505	0.028686550580422	0.024138891168379	0.033053969166883	0.00881028403922	0.027694240353098	0.031136910161174	0.02823680986271	0.02925824946842	0.030803784968724	0.026349343372438	0.038911555772841
PE 16:0;0_20:2;0	PE	GPL	MEM	36	2	0		0.023271123399649	0.026369941769124	0.024245705802208	0.036501503407387	0.024800728346323	0.033997889568891	0.037483660965287	0.045503348265729	0.029634557283247	0.034426652544104	0.029235885761971	0.038528101218604	0.028745124620058	0.037793705744918	0.033445447890016	0.036469554671842	0.035187921795297	0.030465271071775	0.030149411959025	0.037479107892768
PE 16:0;0_20:3;0	PE	GPL	MEM	36	3	0		0.071177492566109	0.053511259748186	0.05134600360756	0.059653746028048	0.065138617181136	0.072180852453467	0.082243982934731	0.0745783394896	0.069911721467197	0.064075062492944	0.050278846754088	0.049215404966279	0.06699483414949	0.063237639448765	0.06313613705218	0.075435873571303	0.069000762325006	0.053296052847261	0.059137488956596	0.069031308104161
PE 16:0;0_20:4;0	PE	GPL	MEM	36	4	0		0.228696081738635	0.145253301156207	0.233097966248814	0.143993880369658	0.200098794452791	0.136338445873087	0.180577839837935	0.169333665691733	0.231835871468331	0.194597690169855	0.203120573230199	0.13539943729807	0.247713953331835	0.14269693036723	0.238762324588868	0.184558452124841	0.263215941246747	0.17761111361595	0.187737644521385	0.131736471665108
PE 16:0;0_22:1;0	PE	GPL	MEM	38	1	0		NA	NA	0.005477035240866	NA	0.005898276461042	0.005107021754303	NA	0.028711495713992	NA	0.001546656465604	NA	NA	NA	NA	0.004142670299625	0.006979398537727	0.004835255901935	NA	NA	0.00430746048843
PE 16:0;0_22:2;0	PE	GPL	MEM	38	2	0		0.012677071196796	0.019922664429467	0.008308436928719	0.017132268872435	0.009588033939899	0.013623361877292	0.013318936137125	0.017306637159657	0.009798979519305	NA	0.01054550792585	0.01680182906554	NA	0.013352159024934	0.011883435089234	0.021996335557325	0.013444784891664	0.01600390705179	0.011017493252374	0.047060984165967
PE 16:0;0_22:3;0	PE	GPL	MEM	38	3	0		0.06051387374353	0.066201463623212	0.048812582862881	0.080197667106057	0.03685076285589	0.060568135119287	0.05400683787445	0.068800753601436	0.045931207736235	0.056787335249959	0.063192292883821	0.068307665713412	0.078531093950032	0.061054369512126	0.051351859299384	0.086305836477877	0.062566194725007	0.063668196324791	0.033442628746156	0.168133908107366
PE 16:0;0_22:4;0	PE	GPL	MEM	38	4	0		0.22813440514014	0.203656531133594	0.263658428937541	0.284568735252793	0.159124081154384	0.203889592698997	0.150965941355467	0.212589434859846	0.2476705040305	0.302967255149031	0.321933378116587	0.350005536226388	0.270725838641978	0.320922648319547	0.373871636517959	0.395781678704848	0.268191713456724	0.247013135291074	0.161709654412627	0.249363973244714
PE 16:0;0_22:5;0	PE	GPL	MEM	38	5	0		0.214899761611523	0.200880096906589	0.193774961216805	0.228936698503435	0.195668250878328	0.184963458349954	0.189102224597328	0.199642310789882	0.193069790665971	0.212221322758326	0.253258824691507	0.248743815152399	0.236221746230873	0.243871492488172	0.222292842821306	0.271528784706673	0.215844737906535	0.196686356717863	0.186232220113702	0.184002235144522
PE 16:0;0_22:6;0	PE	GPL	MEM	38	6	0		NA	NA	NA	NA	0.019600585956494	NA	NA	NA	NA	NA	NA	NA	NA	NA	NA	0.040293951466178	NA	NA	NA	NA
PE 16:0;0_24:3;0	PE	GPL	MEM	40	3	0		NA	NA	NA	NA	NA	NA	NA	NA	NA	NA	NA	NA	NA	NA	NA	0.014027256802866	NA	NA	NA	NA
PE 16:1;0_18:0;0	PE	GPL	MEM	34	1	0		0.138222781430077	0.104581129401266	0.095583807962105	0.093747826391379	0.206250498388688	0.197738810014054	0.254860686794284	0.248395159768092	0.115688840620845	0.081911934025444	0.096084120638102	0.083290185141073	0.128476559316779	0.093439213007221	0.125654310739624	0.116815806651064	0.192624467593308	0.134429391493338	0.245397728198216	0.191195523591466
PE 16:1;0_18:1;0	PE	GPL	MEM	34	2	0		0.079846219264786	0.075508377962271	0.046920432287727	0.059100761660557	0.10348271721546	0.112156635944275	0.112859097028148	0.137144557406071	0.061895845970968	0.05844253280574	0.074912492479809	0.068357346464519	0.087810149431615	0.076380004689327	0.058876452319045	0.079462126544734	0.108333968640416	0.083540082576265	0.114836637260443	0.106931929446598
PE 16:1;0_18:2;0	PE	GPL	MEM	34	3	0		0.009873250523966	0.010693185084603	NA	NA	NA	0.009996437853324	NA	NA	0.008467110041327	0.008296138614388	NA	NA	0.009975017174276	0.012829823488012	NA	NA	NA	NA	0.009037567229024	NA
PE 16:1;0_20:1;0	PE	GPL	MEM	36	2	0		0.005743476113456	0.008298569544658	NA	0.004061389672698	0.008666679641112	0.01162205394409	0.016994023416527	0.015175560343028	NA	0.003937350645176	0.007744826847534	0.003804539659286	NA	0.007890040650212	NA	0.004904227009675	0.011075732784797	0.008308312298124	0.00872528379344	0.012937076131979
PE 16:1;0_20:2;0	PE	GPL	MEM	36	3	0		NA	0.005539413619689	NA	NA	0.00411821027639	NA	0.004840986024972	0.005551291723018	NA	NA	NA	0.002850561397332	0.004261720576253	NA	NA	0.003771048402819	0.004331969691029	0.003184257687254	0.005445539426715	0.005063802388906
PE 16:1;0_20:3;0	PE	GPL	MEM	36	4	0		0.023224355771178	0.018432724557532	NA	0.0203950627282	0.020658431468195	0.028153824175807	NA	0.022204970384607	NA	NA	NA	0.01614943316682	NA	0.020578786502299	NA	0.017698349976908	NA	NA	NA	NA
PE 16:1;0_20:4;0	PE	GPL	MEM	36	5	0		NA	NA	NA	NA	NA	NA	NA	0.010993256185456	NA	NA	NA	NA	NA	NA	NA	NA	NA	NA	NA	NA
PE 16:1;0_22:1;0	PE	GPL	MEM	38	2	0		NA	NA	NA	NA	NA	NA	NA	0.003561308514426	NA	NA	NA	NA	NA	NA	NA	NA	0.002279477879352	NA	NA	NA
PE 16:1;0_22:2;0	PE	GPL	MEM	38	3	0		NA	NA	NA	NA	NA	0.006104816556553	NA	0.006584602074601	NA	NA	NA	NA	NA	NA	NA	NA	0.006669420630893	NA	NA	0.011104335472839
PE 16:1;0_22:3;0	PE	GPL	MEM	38	4	0		0.034228267328049	0.03594426155312	0.017703632134833	0.04268617050403	0.032623732366262	0.043946570816703	0.031509207074293	0.037899085614354	0.018558345054671	NA	0.025507861480288	0.032490326206561	0.041369228891541	0.033279321910189	0.034820078100663	0.040145708189129	0.036495726961638	0.031812162288952	0.028213581327691	0.124712420261507
PE 16:1;0_22:4;0	PE	GPL	MEM	38	5	0		0.021681627765048	0.017610375179096	0.025194811915984	0.018897616663448	0.014369520454408	0.015532176837788	0.012379909544286	0.00977515471122	0.023199905545949	0.022440197827624	0.025891156355031	0.022722660340623	0.028404661706668	0.026479779572722	0.025361004815821	0.021818962701313	0.021743618693031	0.018287233803365	0.01822750790086	0.018690364894936
PE 16:1;0_22:5;0	PE	GPL	MEM	38	6	0		0.04868084428771	0.038947385237396	0.044948019398855	0.046011795246732	0.028744810667784	0.043300045067321	NA	0.043241517381031	0.059403340081944	0.045154666293371	NA	0.049657358034306	0.05584062441093	0.061670311190439	0.061745128621695	0.028454662204152	0.044594403716909	0.0355077468596	0.03455276181128	0.02666385643175
PE 16:2;0_18:1;0	PE	GPL	MEM	34	3	0		NA	NA	NA	NA	NA	NA	NA	NA	NA	NA	NA	NA	0.003365923930941	NA	NA	NA	NA	NA	NA	NA
PE 17:0;0_18:1;0	PE	GPL	MEM	35	1	0		0.033790676858901	0.025291464632404	0.032168479728967	0.023110271974407	0.040630200742331	0.034221432645927	0.034515568159322	0.039146161947604	0.038439072784404	0.022949323345274	0.031121363615729	0.026937490821901	0.028145331781664	0.03057566642497	0.032825452796743	0.027524035084508	0.036710516394912	0.025928446451839	0.038220879161219	0.034840313403102
PE 17:0;0_18:2;0	PE	GPL	MEM	35	2	0		0.064838896734446	0.0042694037256	0.030879486041761	NA	0.029215288403266	0.03266549220351	0.002945834066066	0.033660819295178	0.00484143750659	0.005169896622259	0.00423678523577	0.003853954239747	0.039393858357636	0.0040941156966	0.024491734253198	0.00240271708	0.002037153181288	0.002586410787612	0.00396388992722	NA
PE 17:0;0_20:2;0	PE	GPL	MEM	37	2	0		NA	0.010918039277371	NA	0.001620253252426	0.010936866727076	0.001994555201278	NA	NA	NA	NA	NA	NA	NA	NA	0.001850177136221	NA	0.002900184351022	NA	NA	NA
PE 17:0;0_20:3;0	PE	GPL	MEM	37	3	0		NA	NA	NA	NA	0.00331287288854	0.007947861810974	0.008883363535859	NA	0.009039962340811	NA	NA	NA	NA	NA	NA	NA	NA	NA	0.010327631392818	NA
PE 17:0;0_20:4;0	PE	GPL	MEM	37	4	0		0.020891521411099	0.01429163812297	0.025478547333898	0.018414216171952	0.01611062470133	0.007712966467934	0.015239858515001	NA	0.016928166412138	0.020257396221063	0.023149944733155	0.013850763503728	0.030316137182354	0.017218856074752	0.020322774146476	0.015371847388409	0.014449773269999	NA	0.017918096673991	0.010930530045328
PE 17:0;0_23:6;0	PE	GPL	MEM	40	6	0		NA	NA	NA	NA	NA	NA	0.005298400811028	NA	NA	NA	NA	NA	NA	NA	NA	NA	NA	NA	NA	NA
PE 17:1;0_17:1;0	PE	GPL	MEM	34	2	0		NA	0.001277937674365	NA	NA	NA	NA	NA	NA	NA	NA	NA	NA	NA	NA	NA	NA	NA	NA	0.001044006000437	NA
PE 17:1;0_18:0;0	PE	GPL	MEM	35	1	0		NA	NA	NA	NA	NA	NA	NA	NA	NA	NA	NA	NA	0.005428719982616	NA	0.004327727339115	0.00677795603843	NA	NA	NA	NA
PE 17:1;0_18:1;0	PE	GPL	MEM	35	2	0		NA	0.030694321473859	NA	0.027895790252366	NA	NA	0.023280193142453	NA	0.024794159050231	0.03497382334818	0.028637343961521	0.029628296389458	NA	0.031447793685035	NA	0.019052650422105	0.018733088307905	0.0241762139712	0.031800946029269	NA
PE 17:1;0_20:2;0	PE	GPL	MEM	37	3	0		NA	NA	NA	NA	0.007814530884258	NA	NA	NA	NA	NA	NA	NA	NA	NA	NA	NA	NA	NA	NA	NA
PE 17:1;0_22:6;0	PE	GPL	MEM	39	7	0		0.01357563524894	NA	NA	NA	NA	NA	NA	NA	NA	NA	NA	NA	NA	NA	NA	NA	NA	NA	NA	NA
PE 18:0;0_18:1;0	PE	GPL	MEM	36	1	0		1.48993327465607	0.900787014114662	1.37689088328326	0.946094562993606	1.49608588349001	1.27955650918582	1.46752801899167	1.28855776658339	1.58123874329403	1.10032835268661	1.24714780916747	0.903233691654106	1.27577445925148	0.952675153753721	1.4969184309455	1.02586429240083	1.46506513703986	1.01170468403955	1.60044655282373	1.26923495556199
PE 18:0;0_18:2;0	PE	GPL	MEM	36	2	0		0.860379266139913	0.671640749429879	0.639534430771566	0.5484760860399	0.766462086692563	0.757082298444383	0.736510594392234	0.638141295729747	0.990674084699835	0.863889377006461	0.636598944286663	0.529845144013187	0.807247875018996	0.648514873258738	0.5787819636455	0.451574284479096	0.515844707746403	0.403996063105398	0.867665178373459	0.598714329619907
PE 18:0;0_18:3;0	PE	GPL	MEM	36	3	0		0.01934327015463	0.014858664900268	0.015047670014147	0.011720478886561	0.021553145443768	0.018144833913419	0.023648101617129	0.022528927926631	0.02029432409999	0.016322222424097	0.01303894229209	0.011803047843674	0.016908168427949	0.006825470146371	0.012242519784728	0.012718797785409	0.018067013751659	0.012741447034407	0.028473874725596	0.015116490746386
PE 18:0;0_20:1;0	PE	GPL	MEM	38	1	0		0.018931883957379	0.014637400309296	0.017705788066816	NA	0.017531897387314	0.014548158525607	0.024185796346241	NA	0.019094324712148	0.006587752870429	0.018657179748039	0.024468989314456	0.016207866338205	0.009256554451926	NA	0.013550290922379	0.017375394349874	0.025228752402189	0.021381836484254	0.009262182273166
PE 18:0;0_20:2;0	PE	GPL	MEM	38	2	0		0.017327464480751	0.019451139988688	0.027625348311567	0.019957438022591	0.02584873888787	0.021633277332714	0.031024071317412	0.033010109808382	0.021688423710793	0.027327242861291	0.024181400584618	0.028531290706948	0.026439499619212	0.019390044124862	0.027113747308902	0.017949298332595	0.030778204948666	0.030931879034531	0.030813882104163	0.018751486173943
PE 18:0;0_20:3;0	PE	GPL	MEM	38	3	0		0.28090490883395	0.1914875588371	0.320218320475046	0.199584205415366	0.312311141206019	0.250709395263174	0.299830759586196	0.274494734893306	0.315800316050962	0.20908035716367	0.237820391775386	0.181817002825702	0.276404915732291	0.222385850840651	0.247540525213722	0.186336275911193	0.263406621195178	0.200242589922108	0.302465367759681	0.141520695062549
PE 18:0;0_20:4;0	PE	GPL	MEM	38	4	0		2.0492590836745	1.35429286641219	2.2588406564786	1.56618224751164	1.52249890660883	1.25212291690848	1.56906009808929	1.25060067796085	2.02962984844707	1.56901960292382	2.00393720103434	1.37879940107237	2.24544729342033	1.46506700991929	1.98807473469084	1.49931689264713	1.71494507915337	1.25047799126867	1.84937687444832	1.2164797225577
PE 18:0;0_20:5;0	PE	GPL	MEM	38	5	0		0.027002861335592	0.01766491463138	NA	NA	0.015360600001825	0.014847937870766	0.017440163294649	0.014264596704164	0.022218351266468	0.023174733387409	NA	NA	0.023565968431279	0.016865563083882	NA	NA	NA	NA	0.02273089794874	0.012066735447905
PE 18:0;0_22:2;0	PE	GPL	MEM	40	2	0		0.004880974977866	0.002466460555761	0.006364748663042	0.007443270793491	0.003919890312832	0.005080896530563	0.006528277801783	0.008907426877698	0.002599507927368	0.005735558195823	0.005085705836944	0.004631332228941	NA	NA	0.003984019252389	0.004978636390011	0.006897029665126	0.007257441195723	0.00222032340075	0.011186130232351
PE 18:0;0_22:3;0	PE	GPL	MEM	40	3	0		0.024538418691888	0.021056716612416	0.051311393113466	0.032036776979918	0.026632050745071	0.021149164452569	0.033891648535697	0.027214363632986	0.020768981126169	0.016871584352135	0.033838264773267	0.035287330534805	0.031863144866289	0.021157770540744	0.036838182308339	0.016946052678961	0.044256928114801	0.041315422751438	0.032402980162562	0.021788907923746
PE 18:0;0_22:4;0	PE	GPL	MEM	40	4	0		0.276464366845077	0.170517491947526	0.526617969901566	0.38108786195483	0.211961491043934	0.163074926249323	0.150293824026813	0.153011475970517	0.365468914701405	0.306357307324122	0.455000345139612	0.386963995873218	0.276869322045997	0.306923072224585	0.612812228009342	0.360528588814324	0.338927112042448	0.281431929193601	0.224731004696089	0.123160049212744
PE 18:0;0_22:5;0	PE	GPL	MEM	40	5	0		0.187194342272522	0.122396198296553	0.243165394853121	0.1531047042323	0.142504586935294	0.12366629839765	0.123905665699413	0.09048577189795	0.196924160644821	0.17618846377559	0.208186152683873	0.167102836643506	0.248333476285419	0.173423814702551	0.232507282023837	0.143102059606229	0.155270778079394	0.135717067705677	0.167720276713928	0.089707494079384
PE 18:0;0_22:6;0	PE	GPL	MEM	40	6	0		0.106230176796876	0.068175006664782	0.122375862074342	0.087495787403026	0.08011366470787	0.068017701426442	0.084501453374347	0.055075942916674	0.142408998712092	0.108569784437564	0.120558399270778	0.087213773364882	0.165242642564039	0.107759779966589	0.135749168205408	0.088378516553104	NA	NA	0.076061445800566	0.040665194079977
PE 18:1;0_18:1;0	PE	GPL	MEM	36	2	0		0.612583893989931	0.617546566880239	0.456023452375067	0.510724559883959	0.682604252003606	0.751485616698399	0.768889704644927	0.902867038419206	0.584052007218273	0.590471877388003	0.663411122175236	0.608036444479504	0.61127437666004	0.630508774725701	0.541215551780127	0.625245525491328	0.766162509213664	0.623739435339922	0.81929438501002	0.805130434899444
PE 18:1;0_18:2;0	PE	GPL	MEM	36	3	0		0.270785339274774	0.262331336364654	0.183672524001403	0.203364006709043	0.239005287030781	0.28231285742119	0.25751889720105	0.269478212420751	0.281183373018285	0.29758586775052	0.217495555527303	0.219979764869644	0.282736724617262	0.269848446458875	0.192033604834895	0.203938223414805	0.209482624569571	0.174815258946588	0.286058239774175	0.236052501520168
PE 18:1;0_18:3;0	PE	GPL	MEM	36	4	0		NA	0.016972471254828	0.018415192429331	0.014992008763592	0.018623408845108	0.017903321960158	0.02447971053076	0.025476115228511	0.021687634647235	NA	0.025456110223416	NA	0.03116185351226	0.01731174521012	0.020697844019086	0.018770932440643	NA	0.022236372597109	0.016198436757188	0.028660394890495
PE 18:1;0_19:1;0	PE	GPL	MEM	37	2	0		NA	NA	NA	0.00673817593263	NA	0.012391529035006	0.009448304996711	NA	0.010124593734138	NA	NA	NA	NA	NA	0.007935531712016	NA	0.00840257077862	NA	0.009769234487525	NA
PE 18:1;0_20:0;0	PE	GPL	MEM	38	1	0		NA	NA	NA	0.0185771905511	NA	NA	NA	NA	NA	0.011187115401096	NA	NA	NA	0.013010727625518	0.014069435918351	NA	NA	NA	NA	0.014073415792073
PE 18:1;0_20:1;0	PE	GPL	MEM	38	2	0		0.023075006689799	0.030562231808981	0.026605274631792	0.026311213658504	0.037824821727083	0.037136999663018	0.044721935311064	0.050688480803542	0.025620696067947	0.032260275393928	0.037179438452782	0.046181166068239	0.028601464421571	0.027255365657398	0.031634735482539	0.031878773457788	0.051321350287739	0.048107500597695	0.046902290028565	0.03688835449689
PE 18:1;0_20:2;0	PE	GPL	MEM	38	3	0		0.03896103310406	0.035086704723822	0.037997647851656	0.038653298897237	0.03971269407687	0.042015156813448	0.04297564407764	0.057044551358948	0.043653590679058	0.041579026081852	0.047185475752473	0.048174780880893	0.036381483927312	0.049272194850773	0.036193837570508	0.035677187085036	0.050267909908052	0.046720980475015	0.052334467854329	0.034614577893642
PE 18:1;0_20:3;0	PE	GPL	MEM	38	4	0		0.183979387541691	0.171054826669003	0.151753313674199	0.168843721447857	0.170081762078383	0.176166109476316	0.192313849640055	0.186382280224759	0.188698271882426	0.19113646480659	0.17615062815644	0.15404514355213	0.208619492005174	0.187652470871218	0.143529845403743	0.18148688898571	0.192653243430055	0.154891893816019	0.21623122526174	0.196047465441031
PE 18:1;0_20:4;0	PE	GPL	MEM	38	5	0		0.150610203461627	0.104316028324315	0.147798252436792	0.109262262832152	0.106945817187513	0.071217797289245	0.091983020310956	0.068419375912346	0.133835683539553	0.097924707095953	0.171551367609616	0.100464613185649	0.20248941693708	0.114729929531475	0.114359448057753	0.094991380930997	0.142882311437021	0.093371181849164	0.142415160257202	0.098210746910573
PE 18:1;0_22:1;0	PE	GPL	MEM	40	2	0		0.010948707068955	0.013917916271753	0.010873825023776	0.010487239129879	0.011877162700385	0.013898773206147	0.013715909620946	0.017828824103822	0.013127396281494	0.010971039253366	0.009574817218916	0.009253551440384	NA	0.014925406771066	0.01239301109227	0.011367669836331	0.016007266863594	0.018167182658734	0.012997349806811	0.019797240472869
PE 18:1;0_22:2;0	PE	GPL	MEM	40	3	0		0.018722840908668	0.019982497069879	0.018966639055879	0.021662038171125	0.017216888614354	0.023058250439287	0.023220127189266	0.022792675914793	0.01061059413723	0.014057440477372	0.018435250156347	0.020793380636715	NA	0.013886552994917	0.01636178460616	0.013173868388849	0.026309120783039	0.023849982350498	0.023607655165413	0.043143881037472
PE 18:1;0_22:3;0	PE	GPL	MEM	40	4	0		0.100758654225862	0.091884484269062	0.085398016604989	0.125559905560308	0.060476286673665	0.081691568309885	0.082215404435698	0.077093581736796	0.071655071903487	0.075389530652212	0.112606599597293	0.107318054834337	0.140564668784091	0.090090808283961	0.102866761358538	0.128284357299252	0.116381790165919	0.099793602575734	0.074213863844022	0.203037402372362
PE 18:1;0_22:4;0	PE	GPL	MEM	40	5	0		0.177234584172809	0.173022394813583	0.261651944938898	0.295137502534917	0.119931044173152	0.153154418745303	0.107355844782463	0.110696704442206	0.179338026604121	0.23207716736973	0.320149128331288	0.378278395198708	0.240077700560734	0.283690656484367	0.352454370554153	0.312033337094591	0.232232782802646	0.250943714704291	0.13528427566177	0.140502822784228
PE 18:1;0_22:5;0	PE	GPL	MEM	40	6	0		0.136792748462309	0.118181476331676	0.140754021596054	0.14792096002437	0.125713916436036	0.103925494929451	0.113576256242528	0.096367293581319	0.139241537581645	0.143348583069496	0.180169813635904	0.174660871918193	0.177178831476084	0.165485271442836	0.169785914750773	0.15911898500955	0.189279699745492	0.159082747318204	0.118239872956229	0.095219222363039
PE 18:1;0_24:1;0	PE	GPL	MEM	42	2	0		NA	NA	NA	NA	0.009115540509021	NA	0.010494869813547	NA	NA	NA	NA	NA	NA	NA	NA	NA	NA	NA	0.010194764655149	NA
PE 18:2;0_18:2;0	PE	GPL	MEM	36	4	0		0.061347104313794	0.056569726670245	0.04560073222153	0.046598404116071	0.038529922799161	0.053051049201723	0.04178460380321	0.038641154418669	0.075937644556347	0.087236799235914	0.039970694650159	0.046511620252588	0.061010302686886	0.06382477356735	0.035606450338125	0.038768844873277	0.033695669920202	0.029331285426008	0.046138753906595	0.039540298966082
PE 18:2;0_20:1;0	PE	GPL	MEM	38	3	0		0.01125000296637	0.010233085782595	0.010417976242025	0.008714921832827	0.014928421606216	0.01655295247273	0.016812975247008	0.017357207855885	0.01532536027462	0.012076714176932	0.010332989656556	0.012491434172672	0.011528058419134	0.012479313921222	0.010501762071291	0.011907229749966	0.012629399941237	0.011655057388039	0.016433895018983	0.008721748594746
PE 18:2;0_20:2;0	PE	GPL	MEM	38	4	0		0.018320619973139	0.021011612724044	0.023130291127314	0.022269017192036	0.016827171721594	0.02074006416527	NA	0.016987848763123	0.033017556693481	0.035262601413161	0.018982611853473	0.022675072356222	0.022768476832833	0.027261548996718	0.023106960948809	0.017398169241821	0.018343445064554	0.01848741782325	0.017052856410547	0.016801336953125
PE 18:2;0_20:3;0	PE	GPL	MEM	38	5	0		0.004619607431778	0.011627144057447	0.007483463053642	0.008185330076915	0.006485405803494	0.007737607944827	0.00399564438897	0.004301199499793	0.009490235263721	0.013819986595261	0.005171648768744	0.005112347086969	0.00783265074374	0.014532343399413	0.004489842345293	0.007917137689395	NA	NA	0.009738611929421	0.010166115639484
PE 18:2;0_20:4;0	PE	GPL	MEM	38	6	0		0.021410425387454	0.017020107204688	0.022340760902474	0.019268358103504	0.00740484023133	0.011807136452736	0.056732362801974	0.009542517351753	0.028822888544661	0.038471862204429	0.074030604285752	0.021055455582063	0.040582782809323	0.032628669099197	0.012592155042099	0.006129511118271	0.007676615661853	0.00812199072528	0.013532811219939	0.015240194897047
PE 18:2;0_22:2;0	PE	GPL	MEM	40	4	0		NA	0.011341341388936	NA	NA	NA	NA	NA	NA	NA	0.013568858990197	NA	NA	NA	NA	NA	NA	NA	NA	NA	NA
PE 18:2;0_22:3;0	PE	GPL	MEM	40	5	0		NA	NA	NA	NA	NA	NA	NA	NA	0.030057630259773	NA	0.02417884140997	0.021669057109104	NA	NA	NA	0.027901757754552	0.030186364559904	NA	NA	0.076386524179781
PE 18:2;0_22:4;0	PE	GPL	MEM	40	6	0		0.016574607498603	0.011744162058382	0.01280645751613	0.023916306173677	0.006516547620955	0.009194806393774	0.00522318447099	NA	0.021355098478229	0.028473047331045	0.021368250732869	0.026963587190191	0.017158178341931	0.02449465458546	0.018761335480689	0.023155074277443	0.012698837659382	0.013143497219589	0.010463064345184	0.008906146577509
PE 20:0;0_20:4;0	PE	GPL	MEM	40	4	0		NA	NA	NA	NA	0.00737162804217	NA	NA	NA	0.009717457331538	0.00957731147301	NA	NA	NA	NA	NA	NA	NA	NA	0.004633078169311	NA
PE 20:1;0_20:1;0	PE	GPL	MEM	40	2	0		NA	NA	NA	NA	NA	NA	NA	NA	NA	NA	NA	NA	NA	NA	NA	NA	NA	NA	0.000709342410479	NA
PE 20:1;0_20:2;0	PE	GPL	MEM	40	3	0		NA	NA	NA	NA	0.001430530877527	NA	NA	NA	NA	NA	NA	NA	NA	NA	NA	NA	NA	NA	NA	NA
PE 20:1;0_20:3;0	PE	GPL	MEM	40	4	0		NA	0.00370829183571	NA	NA	NA	0.003964510309907	NA	NA	NA	NA	0.005805506755632	NA	NA	NA	NA	NA	NA	0.005504199863626	NA	0.003813792694702
PE 20:1;0_20:4;0	PE	GPL	MEM	40	5	0		0.010794246564678	0.012649817082786	0.01771763846883	0.01825602857361	0.014972680099256	0.007928693603144	0.022379678805561	0.014872137830977	0.010605725630765	NA	0.025053196139584	0.014010688809344	NA	NA	0.010996222774182	0.012774539813835	0.022394341752109	0.014814061976232	0.021261680076484	0.014968315441773
PE 20:2;0_20:2;0	PE	GPL	MEM	40	4	0		NA	NA	NA	NA	NA	NA	NA	NA	NA	NA	NA	0.002985227316572	NA	NA	NA	NA	NA	NA	NA	0.001198533003519
PE 20:2;0_20:3;0	PE	GPL	MEM	40	5	0		NA	NA	NA	NA	0.00380164181966	NA	NA	NA	NA	NA	NA	NA	NA	NA	NA	NA	NA	NA	NA	NA
PE 20:2;0_20:4;0	PE	GPL	MEM	40	6	0		NA	NA	NA	0.004868221181118	NA	0.002765364528318	NA	NA	0.006029909193525	0.005365444238901	0.007820277586982	0.00441843438993	NA	0.004681024913179	0.004984882678222	0.005979311115392	NA	NA	0.006029022052408	0.006697754110869
PE 20:3;0_20:3;0	PE	GPL	MEM	40	6	0		NA	NA	NA	NA	NA	NA	NA	NA	NA	NA	NA	NA	NA	NA	NA	NA	0.001916266753186	NA	NA	0.001123637901104
PE 20:3;0_20:4;0	PE	GPL	MEM	40	7	0		NA	0.043672639929443	NA	0.060443336640442	NA	0.033052128149706	NA	NA	NA	NA	NA	0.068670496229733	NA	NA	NA	0.065754602247747	NA	NA	NA	0.01793280560535
PE 20:4;0_20:4;0	PE	GPL	MEM	40	8	0		NA	NA	NA	NA	NA	NA	NA	NA	0.015379971943888	0.011565044312433	NA	NA	NA	NA	NA	NA	NA	NA	NA	NA
PE O-16:0;0/16:1;0	PE O-	GPL	MEM	32	1	0		0.000846863862055	NA	NA	NA	0.001309218115872	0.001823250805613	0.002802679367934	0.001306485077564	0.001298753907982	NA	NA	NA	NA	NA	NA	NA	0.001388107896599	0.001248875305873	0.003120127135796	0.002069092128203
PE O-16:0;0/18:1;0	PE O-	GPL	MEM	34	1	0		0.01025526109787	0.009171177463185	0.004827191108032	0.005932755441963	0.012692156373981	0.012801241971399	0.030507328283413	0.019827468212351	0.007618411789252	0.005554135008013	0.007150350067212	0.007837648370269	0.006874135931782	0.009956758577492	0.006225179524475	0.008731851321581	0.009753596885767	0.011112396406339	0.025322736750098	0.018633748862777
PE O-16:0;0/18:2;0	PE O-	GPL	MEM	34	2	0		0.013069773875655	0.011337406131942	0.005980312118294	0.006111094114729	0.017096218581076	0.013278029840449	0.032701942194037	0.018321674815077	0.011727032008029	0.011610291103823	0.006928264128593	0.006988207173975	0.006970271493534	0.007056276562848	0.00767199699821	0.007743580469132	0.011996544549471	0.009284433390592	0.022107358225058	0.013223931469014
PE O-16:0;0/20:1;0	PE O-	GPL	MEM	36	1	0		0.002540173192598	0.002952655625012	NA	0.002502730197942	0.00521491400995	0.005986783419706	0.01266922281567	0.010806873019282	0.000753574522402	NA	NA	NA	NA	NA	NA	0.001164248201432	0.007025987673976	0.007765329704167	0.010409646059751	0.010081703221245
PE O-16:0;0/20:2;0	PE O-	GPL	MEM	36	2	0		0.002354585047384	0.003943674452623	0.001847767753472	0.0015162223295	0.005120628955921	0.006736967772974	0.013423205215281	0.010726951934946	0.003304453466672	0.002355698703578	0.00212542293334	0.001694863631722	NA	0.0023565328505	NA	0.001784276579878	0.005480667125688	0.005443823045403	0.012665072556688	0.008397039895016
PE O-16:0;0/20:3;0	PE O-	GPL	MEM	36	3	0		0.007263373260732	0.010041841071224	0.005872958584803	0.004383827710566	0.011340675450067	0.01287064578207	0.026685102733654	0.012862806547454	0.010075996517515	0.005016187563236	0.00583015914943	0.005080404114079	NA	0.00569159003758	0.006175875554247	0.006664243001455	0.011873224334353	0.008618620189972	0.016901619280656	0.011443824836642
PE O-16:0;0/20:4;0	PE O-	GPL	MEM	36	4	0		0.024406224884894	0.027741597609379	0.020757929578461	0.015039747831826	0.042965954295989	0.039884572618194	0.065781722288713	0.034567175000547	0.026762663988196	0.021839240885309	0.021369245590828	0.020862736389273	0.025029449868233	0.022012332828505	0.020641033364765	0.020253236420174	0.037751724756554	0.021298183447908	0.060350297073943	0.036531124997904
PE O-16:0;0/20:5;0	PE O-	GPL	MEM	36	5	0		0.025024305033514	0.018542608619246	0.01991965089007	0.013352943038342	0.030349829546503	0.0238964631357	0.027392338296672	0.013978356937978	0.009273132190895	0.01343228491212	0.011136799296403	0.010529025372932	0.014226811339524	0.025788654452154	0.012378822681887	0.02161820369071	0.015147508680806	0.008061131052881	0.014685236793404	0.013007816054951
PE O-16:0;0/22:1;0	PE O-	GPL	MEM	38	1	0		NA	0.003644374771626	NA	NA	0.004803615761029	0.008741461481467	0.011187574315642	0.01468871643196	NA	NA	0.009649570540902	NA	NA	NA	NA	NA	0.00734753634796	0.004998957901579	0.014533304974392	0.007285137280207
PE O-16:0;0/22:2;0	PE O-	GPL	MEM	38	2	0		0.002365665867015	0.003020519262183	0.003039106189828	NA	0.007465629004902	0.007969590161709	0.011982694970884	0.009611876992565	0.002327741417683	NA	NA	NA	NA	NA	NA	0.003877827921811	0.010686749321288	0.007436933955454	0.01220979480845	0.010491992742473
PE O-16:0;0/22:3;0	PE O-	GPL	MEM	38	3	0		0.011849833136029	0.011086363757173	0.008749243148554	0.007598710235432	0.015458290205711	0.013660800822887	0.022633266065852	0.017742630601158	0.006297162118474	0.003114485502643	0.01044229098888	0.011080052676409	0.010848375831222	0.007215398291924	0.007642040232082	0.005692888188502	0.015112729776765	0.014841114012148	0.020903289958474	0.017318186302923
PE O-16:0;0/22:4;0	PE O-	GPL	MEM	38	4	0		0.039282998116457	0.024329429404624	0.032329672165563	0.029343902630584	0.052127104986405	0.045662747804023	0.059956466756888	0.041465829308739	0.035763780243749	0.025325098854366	0.051001930534559	0.034038913680223	0.038922116268772	0.027727686673752	0.04011961048285	0.032008829496035	0.068034146971021	0.046175261126345	0.087584724008387	0.056389242909101
PE O-16:0;0/22:5;0	PE O-	GPL	MEM	38	5	0		0.035833391393802	0.021676901592854	0.024003581637422	0.029940696575709	0.034752000066307	0.033478109962519	0.044969226812904	0.03186808836369	0.030137110765193	0.027887963393218	0.029947454951343	0.030817540182264	0.050058450762675	0.028150400254734	0.032083571267856	0.025535321819473	0.035436530842745	0.022385086453679	0.050162208050451	0.02673934544225
PE O-16:0;0/22:6;0	PE O-	GPL	MEM	38	6	0		NA	0.006382876426879	NA	NA	0.005421952870708	NA	NA	NA	NA	NA	NA	NA	NA	NA	NA	NA	NA	0.006569971898176	NA	NA
PE O-16:1;0/16:0;0	PE O-	GPL	MEM	32	1	0		0.0080051732364	0.018577703595005	NA	0.016383545840059	0.013183251020762	0.02352697974124	0.024379922542773	0.034647499924374	0.017057786180855	0.021564422058316	0.015545186090112	0.020686205362469	NA	0.027115115593845	0.01729177897373	0.022032028584067	0.017760359804182	0.023581219092453	0.015284356540428	0.020279876652979
PE O-16:1;0/16:1;0	PE O-	GPL	MEM	32	2	0		0.016143480198886	0.021456097875479	0.011464888305172	0.017794841553924	0.038171507807054	0.039610793938316	0.05791165753851	0.051669432740571	0.018573214902515	0.017032668672417	0.008703390286789	0.01024777615966	0.014881438906989	0.016900976145355	0.017011925644366	0.020787953630971	0.025171494497017	0.0205666123069	0.037590541408273	0.033851661366261
PE O-16:1;0/18:1;0	PE O-	GPL	MEM	34	2	0		0.222884260830234	0.255301038836563	0.132998368517519	0.145619934594758	0.408215132332864	0.407423884627209	0.507978737677408	0.505201478471137	0.240996086781628	0.21829797026827	0.156995839778141	0.173864050163297	0.189805405103418	0.201071674147378	0.150477348046532	0.188728148874511	0.260970899872147	0.239033553427589	0.414501336052624	0.347425431601856
PE O-16:1;0/18:2;0	PE O-	GPL	MEM	34	3	0		0.224294313163249	0.278581541880585	0.122049842778207	0.137130069727777	0.253415678302241	0.266022383295503	0.30477658962301	0.335397020863625	0.27695133180743	0.284872793582567	0.155306838744642	0.169690095175438	0.141170144184829	0.168269171293661	0.14149623717235	0.15809331342754	0.191474371968647	0.175979226873285	0.223824971294991	0.19616799240569
PE O-16:1;0/18:3;0	PE O-	GPL	MEM	34	4	0		NA	0.010120175866252	NA	NA	0.010326804340108	0.017740225845176	0.018597536203148	0.017594692121907	0.009750211312766	0.012142818249581	NA	NA	NA	NA	NA	NA	0.010646993833	0.010238283052112	0.011902936564103	0.012103359447173
PE O-16:1;0/19:1;0	PE O-	GPL	MEM	35	2	0		0.000102504902818	NA	NA	NA	0.000168960163718	0.000123918828297	0.000234837673076	0.000228840383548	NA	NA	NA	NA	NA	NA	NA	NA	0.000113397046772	NA	0.000128130485243	NA
PE O-16:1;0/20:0;0	PE O-	GPL	MEM	36	1	0		NA	0.001494300511145	NA	NA	NA	NA	NA	NA	NA	NA	NA	NA	NA	NA	NA	0.001131579826132	NA	NA	NA	NA
PE O-16:1;0/20:1;0	PE O-	GPL	MEM	36	2	0		0.031731043780356	0.052923294770116	0.023347232786495	0.031212213023408	0.086337888584169	0.101738004965055	0.149701638721523	0.201941727890335	0.031220913877091	0.02777628622628	0.02764000817894	0.039230176204864	NA	0.028183144646595	0.020535817123583	0.034096964485555	0.07064712104362	0.070196621846008	0.09337168287677	0.109984327078162
PE O-16:1;0/20:2;0	PE O-	GPL	MEM	36	3	0		0.032540536841048	0.052026270152477	0.025330821846975	0.030175708202311	0.079060641984147	0.078565256495916	0.125122743648553	0.158199819240452	0.037276181345793	0.036757949705131	0.031405140493019	0.03566453426602	NA	0.030334517866718	0.024242460511508	0.034180251475149	0.064723444635826	0.064316120388315	0.083888858790091	0.080599736979688
PE O-16:1;0/20:3;0	PE O-	GPL	MEM	36	4	0		0.131559054837662	0.208738825698621	0.108829815542615	0.108800215596355	0.259355531299193	0.284644942309368	0.409924723700384	0.417719046715522	0.178004995492814	0.172777880622139	0.112881553253909	0.122052310246052	0.113768018123975	0.135876460835292	0.102506329951824	0.141689363060826	0.202440504813826	0.193997252913859	0.278164798237631	0.24913506490355
PE O-16:1;0/20:4;0	PE O-	GPL	MEM	36	5	0		3.09153182856621	2.73905430579122	2.4089900466543	2.30687929972518	3.00613946284113	2.94436094677838	3.06013037892853	2.91219254662147	3.08583745938026	2.99563498252212	2.52104390837747	2.46587769037495	3.17207611231185	2.88014763003093	2.49433261404705	2.44423635184819	2.61387056114685	2.37903235381769	2.98233506879243	2.56345405942045
PE O-16:1;0/20:5;0	PE O-	GPL	MEM	36	6	0		0.045341811832173	0.055740472417739	0.024431136821844	0.023317426058188	0.058328822518808	0.067190925387431	0.058221193461665	0.077607525359384	0.053704161466659	0.039818305431795	0.048506392899617	0.026514374317789	0.03762913643376	0.030975896506353	0.018445830152951	0.025777791165747	0.050051324844266	0.032954776556266	0.05706915464536	0.058589353501218
PE O-16:1;0/21:2;0	PE O-	GPL	MEM	37	3	0		NA	NA	NA	NA	NA	0.000572709698762	NA	NA	NA	NA	NA	NA	NA	NA	NA	NA	NA	NA	NA	0.00081382008361
PE O-16:1;0/21:3;0	PE O-	GPL	MEM	37	4	0		0.000643406748302	0.000641553149872	NA	NA	0.001641608174992	0.002374739059906	0.003000862943306	0.001948786584516	NA	NA	NA	0.000730335342698	NA	0.000507699630546	NA	NA	0.001317662727517	0.001456739234724	0.001199340038748	NA
PE O-16:1;0/22:1;0	PE O-	GPL	MEM	38	2	0		0.02176529177037	0.033071735181123	0.01426999019132	0.022366581498868	0.031793987364781	0.041110915962302	0.054939811242068	0.075011675084387	0.013466472422613	0.020094668965688	0.022024229903398	0.030452197680469	0.019414267836139	0.026404877572082	0.01436678180846	0.025060776067706	0.03321967915162	0.037774110961423	0.043685247557677	0.051641403612682
PE O-16:1;0/22:2;0	PE O-	GPL	MEM	38	3	0		0.025415361803383	0.041779063943557	0.021287425189414	0.027723612438606	0.055389532786598	0.060481822193607	0.086092124892585	0.096871598346273	0.028886186187926	0.02843116635405	0.027467270669472	0.03189528509139	NA	0.024710508578445	0.01864293028062	0.029404986188191	0.056325669591724	0.051590176110621	0.062658259435727	0.071085433603486
PE O-16:1;0/22:3;0	PE O-	GPL	MEM	38	4	0		0.132407441778371	0.143301841641163	0.1177321354806	0.119172010944579	0.214766401083072	0.220067086217092	0.30616803741592	0.29711587478001	0.105278359590509	0.093818185121041	0.148816704044669	0.147539320767335	0.116676021367375	0.114756344837464	0.109380054588284	0.132021772923002	0.24938235803023	0.215116743710579	0.261835369576392	0.267845146059178
PE O-16:1;0/22:4;0	PE O-	GPL	MEM	38	5	0		1.43452951828943	1.242521538291	1.46641491385002	1.38346242094607	1.63312532045821	1.58545554204553	1.40937474060924	1.55788644681605	1.63075732260815	1.4975506015945	1.88361740497127	1.86476578172373	1.79439866530745	1.74616907363258	1.86552484987056	1.80729272132348	1.80797255576016	1.74783087261888	1.59695008323169	1.69573051155823
PE O-16:1;0/22:5;0	PE O-	GPL	MEM	38	6	0		0.451647288341173	0.357750057245909	0.330902496525882	0.317804138531609	0.461387319014821	0.453400967669714	0.43439221517599	0.368337560368531	0.530073759897058	0.472203156966637	0.479971327369924	0.419392630378263	0.499097163993785	0.453712244105033	0.387088929034274	0.358801342376179	0.446336193723305	0.34726749579847	0.49337064912321	0.400530099911971
PE O-16:1;0/22:6;0	PE O-	GPL	MEM	38	7	0		0.373117275180718	0.285045733006925	0.27215432278773	0.287684636967002	0.385937576627564	0.377203584506567	0.398709478941673	0.318882053989732	0.450113679530166	0.490007443891715	0.343146827595153	0.35598247793725	0.468568072454647	0.391946504103688	0.422720610123721	0.421810571471213	0.292511733117441	0.201557166515803	0.335200521796008	0.242915827081302
PE O-16:1;0/24:1;0	PE O-	GPL	MEM	40	2	0		NA	0.005129596861605	NA	NA	NA	NA	NA	0.002433702682425	NA	NA	NA	NA	NA	NA	NA	NA	NA	NA	NA	NA
PE O-16:1;0/24:2;0	PE O-	GPL	MEM	40	3	0		NA	NA	NA	NA	0.002172176152022	0.002036745017451	NA	NA	NA	NA	NA	NA	NA	NA	NA	0.001811313305865	0.002996437866557	0.002315511509945	0.003326544497756	0.002569529585093
PE O-16:1;0/24:3;0	PE O-	GPL	MEM	40	4	0		0.01218284324833	0.010353912848945	0.003770569725733	0.007578964033131	0.013225240165462	0.011914699781712	0.018114339268464	0.01842435163026	0.007872255732039	0.0040601975682	0.007752205236163	0.007102638093679	0.003830355451861	0.007396499271036	0.005283402513519	0.008284219618343	0.013073250925145	0.00997902347986	0.011622232538187	0.016762496616248
PE O-16:1;0/24:4;0	PE O-	GPL	MEM	40	5	0		0.02878530092782	0.027035001572783	0.022195054896144	0.023370073332292	0.031196029296307	0.031129156532119	0.022583372071858	0.027317180334837	0.031203017978346	0.033008768560188	0.028146850175745	0.024202449356518	0.020222833487283	0.027991320406851	0.024930572068239	0.028474903577132	0.031992826041121	0.031839944707177	0.033622447371349	0.032315113835908
PE O-16:1;0/24:5;0	PE O-	GPL	MEM	40	6	0		0.013502898678538	0.017989045934891	0.020219410517262	0.027388953260713	0.018294119975066	0.013744526827622	0.01495260388878	0.01828898629806	0.022292568733644	0.026034040846324	0.02667963975889	0.021262825805358	0.013947181521149	0.025945484442354	0.019869733235939	0.025410189182193	0.023905063173853	0.031265714301129	0.023648724524693	0.0149845090755
PE O-16:2;0/16:0;0	PE O-	GPL	MEM	32	2	0		0.003142329521931	NA	0.002548837745266	NA	0.001588659109331	0.001699241094271	NA	0.006085366952417	0.005780645113675	0.005345571984516	0.004840260650392	0.004684347183283	0.006216731290201	0.002140355744111	NA	NA	0.00205757687002	0.002133532574157	0.001902351370969	0.00199872994057
PE O-16:2;0/18:0;0	PE O-	GPL	MEM	34	2	0		0.001449652465576	NA	0.001331548461572	0.002197693980883	0.001160773719342	0.001558418222563	0.001504694299961	0.002748970597784	0.00569849151819	0.003018969914317	0.006779993430391	0.002837094826202	0.004655550492952	0.001896437791978	NA	0.002008338397763	NA	NA	0.001696544343023	0.001081544722299
PE O-16:2;0/18:1;0	PE O-	GPL	MEM	34	3	0		0.006805666281791	0.005536939853223	0.00545818247451	0.002897831626964	0.006860871910179	0.006153540823052	0.009650739400049	0.01538664266556	0.007202892958975	0.004271826207426	0.005204746015177	0.004558933397292	0.003703770763465	0.00236065039998	0.003272777131413	0.005738660737537	0.00706738653589	0.007402980765457	0.009798552022493	0.008089243288158
PE O-16:2;0/18:2;0	PE O-	GPL	MEM	34	4	0		NA	NA	NA	NA	0.002070571660453	NA	NA	0.003846108613642	0.002933215534171	NA	NA	NA	NA	NA	NA	NA	0.002402139208156	0.002800193820107	0.001579703525165	0.002508311060101
PE O-16:2;0/20:2;0	PE O-	GPL	MEM	36	4	0		NA	NA	NA	NA	NA	NA	NA	NA	NA	NA	NA	NA	NA	NA	NA	NA	NA	0.001131091353343	NA	NA
PE O-16:2;0/20:3;0	PE O-	GPL	MEM	36	5	0		NA	NA	0.005094712890029	NA	NA	0.006609418288768	0.007467910005873	NA	NA	NA	NA	NA	NA	NA	NA	NA	NA	NA	NA	NA
PE O-16:2;0/20:4;0	PE O-	GPL	MEM	36	6	0		0.021215483926662	0.016183835603008	0.021229115496603	0.021167348074654	0.020267201676541	0.013538574488429	0.026564604140134	NA	0.021617232294518	0.031319762761115	NA	0.021407679198135	0.026537136199273	0.026141243838983	0.022378268378809	0.026287072978571	0.012477932217086	0.018616244014521	0.020433762813127	NA
PE O-16:2;0/22:3;0	PE O-	GPL	MEM	38	5	0		NA	NA	NA	NA	NA	NA	NA	NA	NA	NA	0.007056957988146	NA	NA	NA	NA	NA	NA	NA	NA	NA
PE O-16:2;0/22:4;0	PE O-	GPL	MEM	38	6	0		0.009941920648582	0.006022513737563	0.01416158678477	NA	NA	NA	NA	NA	0.014754639858586	0.010833205646102	0.010974994208171	0.015015867282493	NA	0.017644240000594	0.012821472579426	0.013265112702986	0.008351613329439	0.009909434082874	0.012920718980574	NA
PE O-17:0;0/17:1;0	PE O-	GPL	MEM	34	1	0		NA	NA	NA	NA	0.000756770670013	0.001810617048109	0.00123212962641	0.001103593410944	0.000704504681415	NA	NA	NA	NA	0.000981102961628	0.000907561130222	NA	0.000713335844411	0.000946594428903	NA	0.001396127955938
PE O-17:0;0/18:2;0	PE O-	GPL	MEM	35	2	0		0.007263232482984	0.009810347418198	NA	NA	0.010153460172777	0.011620502440687	0.012122688616483	0.011867913405055	0.007011437589211	NA	NA	NA	NA	0.007530017351642	NA	NA	0.006284682489683	NA	0.012943958812735	0.009949757110458
PE O-17:0;0/18:3;0	PE O-	GPL	MEM	35	3	0		0.000314657154593	0.000580638065176	NA	NA	0.000876778316812	0.000510104517981	0.00052616100177	0.000573919823837	0.000596257328612	0.000534744679861	NA	NA	NA	0.000350273749498	NA	NA	NA	NA	0.00019437819014	NA
PE O-17:0;0/20:3;0	PE O-	GPL	MEM	37	3	0		NA	NA	NA	NA	NA	0.010158253491125	0.009776988774075	NA	NA	NA	NA	NA	NA	NA	NA	NA	NA	NA	NA	0.009423154859178
PE O-17:0;0/20:4;0	PE O-	GPL	MEM	37	4	0		0.022261164227052	0.011338292216298	NA	NA	0.015013627575865	0.016080819925343	0.022430903845024	0.020799061065085	0.010186890537344	0.012814671022606	NA	0.013426266239389	NA	0.010779716479462	NA	NA	0.015390241899109	0.011434576932804	0.018564807587932	NA
PE O-17:0;0/22:4;0	PE O-	GPL	MEM	39	4	0		NA	NA	NA	NA	NA	0.006290225270413	0.006766958652104	0.010740669987772	NA	NA	NA	NA	NA	NA	NA	NA	NA	0.011225575158961	NA	NA
PE O-17:0;0/22:5;0	PE O-	GPL	MEM	39	5	0		0.015825510192821	0.011842195084743	0.021310316916955	0.018107045872833	0.014464562521557	0.010910071304826	0.011437517081045	0.011280613379678	0.015137313722174	0.014239329870448	0.020937328092591	0.019896212548214	0.022088603050573	0.021016818548398	0.019812198691944	0.014393354051621	0.01374412193073	0.017453011699601	0.008774830841041	0.010475008077969
PE O-17:0;0/22:6;0	PE O-	GPL	MEM	39	6	0		NA	NA	NA	NA	0.004958121969709	NA	NA	NA	NA	NA	NA	NA	NA	NA	NA	NA	NA	NA	NA	NA
PE O-17:1;0/17:0;0	PE O-	GPL	MEM	34	1	0		NA	NA	NA	NA	NA	0.000452943546004	NA	NA	NA	NA	NA	NA	NA	NA	NA	NA	NA	NA	NA	NA
PE O-17:1;0/18:1;0	PE O-	GPL	MEM	35	2	0		0.002608255692685	0.003897131705908	NA	NA	0.003967325949915	0.005070590636755	0.004997922349125	0.005800608902468	0.001409970004573	NA	NA	NA	NA	0.003084534361421	NA	NA	0.003247169396449	NA	0.005494975654861	0.005750658767051
PE O-17:1;0/18:2;0	PE O-	GPL	MEM	35	3	0		0.00913777293998	0.010769079718533	NA	0.004877965176704	0.008002987130328	0.00907598330475	0.009395746746304	0.0093115428118	0.00792469551563	0.011335459224714	NA	0.007201606994189	NA	0.006801706338705	NA	NA	NA	NA	0.007714022357596	0.007961790087042
PE O-17:1;0/20:2;0	PE O-	GPL	MEM	37	3	0		NA	NA	NA	NA	NA	0.000749333237613	0.000637711851452	NA	NA	NA	NA	NA	NA	NA	NA	NA	NA	NA	NA	0.000907223219778
PE O-17:1;0/20:3;0	PE O-	GPL	MEM	37	4	0		0.004535696890301	0.002933359629341	NA	NA	0.003164002848279	0.006391880795769	0.006141138463012	0.005797479354574	0.001417115500609	0.003142583037335	NA	0.003191007794094	NA	0.003393053844204	NA	NA	0.002169948528314	0.002580108407571	0.004339526116187	NA
PE O-17:1;0/20:4;0	PE O-	GPL	MEM	37	5	0		0.128107918470227	0.114917163509434	0.110044611779123	0.106428254522574	0.10005270711548	0.095242236734877	0.08516303205666	0.079421768862212	0.106688897763983	0.1068139942243	0.109432328170085	0.115789022154045	0.148325097052128	0.130827773493956	0.093402617390656	0.090827416193843	0.08248248202104	0.075620165451831	0.089903364734389	0.082208359751022
PE O-17:1;0/22:3;0	PE O-	GPL	MEM	39	4	0		NA	NA	NA	NA	NA	0.001134883557441	0.00062570938894	0.002143803381054	NA	NA	NA	NA	NA	NA	NA	NA	NA	0.001428957688077	NA	NA
PE O-17:1;0/22:4;0	PE O-	GPL	MEM	39	5	0		0.034218632807169	0.033385395326776	0.042367466738285	0.032317933056454	0.026712340356989	0.031363453020812	0.02289351432809	0.022419684764585	0.034653657234485	0.033440976327139	0.037558752200871	0.043479197969209	0.039791866013508	0.042022392834126	0.045085956661578	0.033661944514064	0.029339558934793	0.031232081851811	0.029456912761839	0.026878024023239
PE O-17:1;0/22:5;0	PE O-	GPL	MEM	39	6	0		0.01925326064486	0.025721451468598	0.02403078362362	0.021441629737068	0.016822442503369	0.015850199331217	NA	NA	0.016093602280653	0.018234037631205	NA	0.023266347156749	0.015926833476733	0.027572260541138	0.014618025946746	NA	0.016038327268462	0.020696022455387	0.013661751310047	0.016439359818043
PE O-17:2;0/18:0;0	PE O-	GPL	MEM	35	2	0		0.000267656165994	0.000152634534983	NA	NA	9.17730355650622E-05	0.000154025713276	0.000130848460042	0.00016168106949	5.34741365466472E-05	NA	NA	NA	NA	NA	NA	NA	NA	NA	NA	NA
PE O-17:2;0/18:1;0	PE O-	GPL	MEM	35	3	0		0.005632175195028	0.004826603676506	NA	0.003683555107111	0.004513866593756	0.005715007818358	0.006392692342019	0.005970577866798	0.004158454759219	0.004645361858116	NA	0.003815173592492	NA	0.00295887235498	NA	NA	NA	NA	0.005449271726724	0.005611091183584
PE O-17:2;0/20:2;0	PE O-	GPL	MEM	37	4	0		NA	NA	NA	NA	0.000407965460613	NA	NA	NA	0.000309885201487	0.000691901230974	NA	0.000786265593426	NA	0.000512778405755	NA	NA	NA	0.000336845941914	NA	NA
PE O-17:2;0/20:3;0	PE O-	GPL	MEM	37	5	0		0.007615595683462	0.007309299567751	0.007194529640372	0.007481646233807	0.006049841422917	0.00518477098168	0.005958056551297	NA	0.005123244575524	0.009723657507133	NA	0.005548985475798	0.008080968920672	0.007410130761703	0.00529722854715	0.005430507190389	0.005590112663957	0.006252265617035	NA	NA
PE O-18:0;0/16:1;0	PE O-	GPL	MEM	34	1	0		0.000954404753924	0.002111286809355	NA	0.000955263041817	0.002685532790364	0.002260449777046	0.004477207111646	0.004799582395752	0.00095712046756	0.000930531333063	NA	NA	0.001480541133085	0.001386427890128	0.000589877546756	0.000957023762747	0.001147362685028	0.001222889427665	0.003393366354942	0.004378078128203
PE O-18:0;0/18:1;0	PE O-	GPL	MEM	36	1	0		0.013845780042459	0.022709700120853	NA	0.016980708449231	0.015012776429319	0.021933873002362	0.030423888190105	0.033703288221816	0.010231223987067	0.010200427645147	NA	NA	NA	0.017255674669059	NA	0.015439542521433	0.018293436182926	0.022563773875399	0.028597916430384	0.027450149732888
PE O-18:0;0/18:2;0	PE O-	GPL	MEM	36	2	0		0.017332870066107	0.020189609000807	0.014684617810393	0.012189175973261	0.016921928570099	0.02077804678622	0.027543110234541	0.019591521034372	0.013915074664232	0.015561409691913	0.011074286794877	0.011734347536332	0.016167236112563	0.014528409917775	0.010492240071434	0.011215159340067	0.011489409741957	0.01378082551017	0.021066598138869	0.01995406051016
PE O-18:0;0/18:3;0	PE O-	GPL	MEM	36	3	0		NA	NA	NA	NA	NA	NA	0.001352396243391	NA	NA	NA	NA	NA	NA	NA	NA	NA	NA	NA	NA	NA
PE O-18:0;0/20:1;0	PE O-	GPL	MEM	38	1	0		0.025593736314706	0.026239690112043	NA	0.019856683016206	0.017834138962086	0.023783058948204	0.020854638511967	0.031348555935605	NA	NA	NA	0.032354825384864	NA	NA	NA	NA	0.01955255059768	0.023277068027131	0.023324466798875	0.02352769081803
PE O-18:0;0/20:2;0	PE O-	GPL	MEM	38	2	0		0.003426387149125	0.010362139991312	0.002654615666515	0.005776322289489	0.006932148387482	0.003040938554053	0.009922650190294	0.010815854909166	NA	NA	NA	0.00311556713103	NA	NA	0.003487181720811	NA	0.006487322824155	0.010328432100984	0.011051431297013	0.013455022764837
PE O-18:0;0/20:3;0	PE O-	GPL	MEM	38	3	0		0.011540053453254	0.013417627008938	0.009735813195815	0.011719067137332	0.011385783962306	0.012229237072676	0.021579313369202	0.016965356985099	0.007490858802319	0.00488972765137	0.008179985684522	0.008513629483589	0.010306991439128	0.010605767970474	0.006623466992218	0.009601923869867	0.008663951534016	0.01071679502629	0.015985734526201	0.011191061474673
PE O-18:0;0/20:4;0	PE O-	GPL	MEM	38	4	0		0.042800405083316	0.040591047028673	0.040916606384078	0.036447382940047	0.041033064749022	0.042362722787982	0.06499225929854	0.042259166577311	0.036232647143502	0.028464697239878	0.034242173715059	0.03042708115287	0.045073574664872	0.033109140195691	0.02730490601273	0.023061668231623	0.04084128432886	0.030797202812166	0.063644069612371	0.054861215288219
PE O-18:0;0/20:5;0	PE O-	GPL	MEM	38	5	0		0.009771914358796	0.005708060093767	0.007637019830908	0.005579907009041	0.007314385336757	0.007296842219625	0.009646246760677	0.008442417776904	NA	NA	0.010616721621178	0.008591763044988	NA	NA	0.007964936490672	0.005867977858072	0.005514366649924	0.006116845067115	0.006944907220369	0.00741375888458
PE O-18:0;0/22:1;0	PE O-	GPL	MEM	40	1	0		NA	0.008204816744666	NA	0.010777733232663	NA	0.008419599990865	NA	NA	NA	NA	NA	0.012871135749045	NA	NA	NA	NA	NA	0.017146521319104	0.00781236800797	0.016747642654828
PE O-18:0;0/22:2;0	PE O-	GPL	MEM	40	2	0		0.006371201638951	0.013863722474668	NA	0.012963916154126	0.007544575383563	0.016109818108181	0.011574532476315	0.012079637707479	0.00461426759854	NA	0.009343745780834	0.013169926439682	NA	0.009528957269195	NA	NA	0.013813919918691	0.017802784640301	0.014846323622631	0.016707098336056
PE O-18:0;0/22:3;0	PE O-	GPL	MEM	40	3	0		0.016800452826749	0.021667926902539	0.018312041598693	0.023441741915698	0.018582649635351	0.017871193181019	0.016922089215181	0.022952209999729	0.010144148548812	0.004740179362179	0.01624637621621	0.021249289364434	0.021510448465981	0.020095924827314	0.015030922942074	0.013252763443939	0.022697038450176	0.028169806725891	0.022510147248069	0.028068666131897
PE O-18:0;0/22:4;0	PE O-	GPL	MEM	40	4	0		0.069683881285792	0.046701649347422	0.062010113277312	0.057869008263685	0.039854360937191	0.038000398323135	0.040095954634315	0.038181273663086	0.035347945317434	0.035646222678559	0.051529815387277	0.048206737994098	0.040447135651543	0.040550201893602	0.049035643848077	0.041060609770453	0.055267671512933	0.050375764739415	0.053886241258619	0.069329728456301
PE O-18:0;0/22:5;0	PE O-	GPL	MEM	40	5	0		0.024665090649316	0.020962481678288	0.019754014954046	0.019368130005762	0.017270982077548	0.014400311287161	0.019081703270755	0.019848003242324	0.02159986191524	0.021231438108189	0.019418224054182	0.022483610819735	0.016541756351393	0.021062911314062	0.01873147978269	0.025482670773905	0.017443272328457	0.020464400619422	0.021905061444706	0.029285971057762
PE O-18:0;0/22:6;0	PE O-	GPL	MEM	40	6	0		NA	NA	NA	NA	NA	NA	NA	NA	NA	NA	NA	NA	0.009077145689809	NA	NA	NA	NA	NA	NA	NA
PE O-18:0;0/24:3;0	PE O-	GPL	MEM	42	3	0		NA	0.011546255254568	NA	NA	NA	NA	NA	NA	NA	NA	NA	NA	NA	NA	NA	NA	NA	NA	NA	0.017132388413399
PE O-18:1;0/14:0;0	PE O-	GPL	MEM	32	1	0		0.001240469339505	0.001589928696332	NA	0.001804801610241	NA	NA	NA	0.001843734402099	NA	NA	NA	NA	NA	NA	NA	0.003059900629308	0.001151640531684	NA	0.001756484229342	0.000990840887944
PE O-18:1;0/16:0;0	PE O-	GPL	MEM	34	1	0		0.021683154608281	0.049934436220988	0.012918254549049	0.038672446020461	0.015619151266152	0.026968999776827	0.03427699630459	0.069513063182199	0.013676495101068	0.019039741484621	0.017746571174124	0.031298710167871	0.020311275616789	0.037462897928895	0.013256469805575	0.031848140774291	0.019681591525773	0.036012226626744	0.036605561550532	0.047406523826642
PE O-18:1;0/16:1;0	PE O-	GPL	MEM	34	2	0		0.018049299930562	0.022576687337133	0.009025801223282	0.013757554756278	0.025788026773854	0.027993587630903	0.040541369800045	0.045896036791212	0.011800790626118	0.010340067338953	0.007681916063862	0.007856878367671	0.014329776629705	0.014404743131365	0.009395290657298	0.012610294668513	0.018300511481816	0.019550338490589	0.032683393080655	0.025542978883343
PE O-18:1;0/17:1;0	PE O-	GPL	MEM	35	2	0		NA	0.000136670807157	NA	NA	NA	NA	NA	NA	NA	NA	NA	NA	NA	NA	NA	NA	NA	NA	0.000108003644716	NA
PE O-18:1;0/18:0;0	PE O-	GPL	MEM	36	1	0		NA	NA	NA	NA	NA	NA	NA	NA	NA	NA	NA	NA	NA	NA	NA	0.00261049132563	NA	NA	NA	NA
PE O-18:1;0/18:1;0	PE O-	GPL	MEM	36	2	0		0.134072490939102	0.172633483336729	0.090305547081641	0.118759668985269	0.172446916826633	0.206205331622459	0.2303689881924	0.275475407056997	0.091559220545586	0.113142045065256	0.086638522248505	0.101905887309043	0.111834775029159	0.12837581392661	0.077192865165043	0.094767232505273	0.125374159089522	0.142165796140608	0.182585882921758	0.213101682596451
PE O-18:1;0/18:2;0	PE O-	GPL	MEM	36	3	0		0.141236797988297	0.201729245536036	0.094862150264646	0.101647149972516	0.144682502971606	0.16706380903854	0.172824883990621	0.214922371470744	0.138357234209143	0.157007348297258	0.093446699648969	0.113185580446826	0.098667210813015	0.121663672612993	0.070816672147695	0.087597228248738	0.113776970772017	0.12015301466038	0.141159479896901	0.152713632513881
PE O-18:1;0/18:3;0	PE O-	GPL	MEM	36	4	0		0.004594332222978	0.004387158301303	0.00134365872322	NA	0.002610804660164	0.004363549357308	0.002772646030428	0.004956489858676	0.001673498702478	0.002292646582725	0.000956263253929	0.002103410412143	0.002029637149424	0.001698009516331	0.001412207362512	0.00122610464146	NA	0.002954989329605	0.003341848540463	0.003247120380259
PE O-18:1;0/20:0;0	PE O-	GPL	MEM	38	1	0		NA	0.006620077505611	0.009798606520815	0.008036383218476	NA	NA	NA	NA	0.009424780637568	0.020992341290985	NA	NA	NA	NA	NA	0.011545576604203	0.004393240578519	0.010327116018303	NA	0.010677961901045
PE O-18:1;0/20:1;0	PE O-	GPL	MEM	38	2	0		0.048808101768507	0.087004469320433	0.046893902926622	0.06990564363552	0.062021540409359	0.083175357352447	0.081716582875077	0.132374461954462	0.029946038161847	0.04211675694308	0.049907779988672	0.060487419080919	0.043899968590152	0.057312475904294	0.028741274164931	0.05295323478944	0.058766783524861	0.078974889837732	0.058370347067278	0.108005931527151
PE O-18:1;0/20:2;0	PE O-	GPL	MEM	38	3	0		0.036750637563564	0.058806302344171	0.028504698868762	0.040278621646053	0.040884967504731	0.052237068197047	0.063009209435015	0.093015542374932	0.020460394526425	0.029938558485995	0.024352148378168	0.03355314226957	0.021996936299985	0.029527172435838	0.018328293966023	0.024236817201453	0.04049457609789	0.051629658591032	0.045720425349535	0.070155593616356
PE O-18:1;0/20:3;0	PE O-	GPL	MEM	38	4	0		0.136565957611977	0.192349370517285	0.107153800760777	0.137703184322619	0.167992726033698	0.186209140307599	0.207569085916812	0.263285469543524	0.113476877416604	0.115566553912207	0.086082920347977	0.104478353407314	0.113991759266329	0.127066627939369	0.079129807346181	0.105071975938771	0.126259221937971	0.152028781220645	0.191422831375463	0.210636128201291
PE O-18:1;0/20:4;0	PE O-	GPL	MEM	38	5	0		1.70735359950515	1.71142276336731	1.6545259672375	1.70243973040187	1.12890406843176	1.21167175667018	1.00171823388043	1.28461546714986	1.41128593590826	1.4741473223941	1.1926136210429	1.30564580595779	1.83086446879561	1.74480593126689	1.13084097501895	1.19854271493578	0.981044217308672	1.09598964500872	1.16177924492045	1.19803747136034
PE O-18:1;0/20:5;0	PE O-	GPL	MEM	38	6	0		0.030875367213787	0.035547298504793	0.012764576570841	0.012883411337202	0.024944284639242	0.031628244016755	0.018798444668241	0.020048329279185	0.031872168974908	0.020651694117292	0.012177297000017	0.025671353656551	0.023610620396725	0.016818907434985	0.017148301967089	0.021339630490859	0.011424001470149	0.018178441702486	0.012058072223185	NA
PE O-18:1;0/21:3;0	PE O-	GPL	MEM	39	4	0		NA	NA	NA	NA	NA	0.00029578115051	0.000526234898614	0.000557837904874	NA	NA	NA	NA	NA	NA	NA	NA	NA	0.00036496966461	NA	NA
PE O-18:1;0/22:1;0	PE O-	GPL	MEM	40	2	0		0.030971252968845	0.061578725873564	0.027786945286406	0.057078194622944	0.032650400873136	0.05461161494194	0.037014873103085	0.06258199846501	0.023238724963055	0.045790252130766	0.027696593055743	0.071519693294558	0.02947929188968	0.058336514627264	0.022057690640369	0.057983825694203	0.032830396178086	0.055232970948961	0.035850487403676	0.066876853776498
PE O-18:1;0/22:2;0	PE O-	GPL	MEM	40	3	0		0.040244545152366	0.056232021541982	0.036848566605234	0.047480277776522	0.040000374845302	0.058697716622176	0.06485178058648	0.092014893062628	0.030208697497604	0.041488973007983	0.028965901310697	0.046134000629739	0.023594917728633	0.044083828705356	0.022183343375483	0.039417341554357	0.04761548629058	0.064110093309961	0.047318541134346	0.083039339759625
PE O-18:1;0/22:3;0	PE O-	GPL	MEM	40	4	0		0.132392167742943	0.14642577456037	0.142732226445161	0.148438845233824	0.131075963809089	0.155387116532686	0.135560542361218	0.186294271526032	0.076888800279912	0.072735650445941	0.109315040009596	0.135238537142462	0.101873325043821	0.102150527935448	0.08592063192982	0.109611742893539	0.137888548610508	0.149752038368783	0.133050684732555	0.206022848320088
PE O-18:1;0/22:4;0	PE O-	GPL	MEM	40	5	0		0.921572587923857	0.981069263446882	1.2292447500682	1.35477010568613	0.650780904028704	0.728566522806429	0.526249435809952	0.665713251322109	0.773249055117341	0.858803646138028	0.91532637678692	1.11930186594182	0.907720964955003	1.04951154799671	1.05618194485451	1.07178581181135	0.772872403013194	0.959620302322472	0.625000820307044	0.947682390254789
PE O-18:1;0/22:5;0	PE O-	GPL	MEM	40	6	0		0.30258348291253	0.311421441182603	0.289113824483599	0.304437316462243	0.210299926723562	0.220644297415935	0.164937506987417	0.186573671833285	0.229792225090157	0.274071697773171	0.208632567652268	0.253900205995259	0.248198784148161	0.277562144671112	0.207962494777516	0.229642993371051	0.192289862712591	0.209198966607804	0.196872912332313	0.219040875203512
PE O-18:1;0/22:6;0	PE O-	GPL	MEM	40	7	0		0.10249843746016	0.104318793565897	0.102284245509	0.124065154254187	0.055982102139192	0.070570184189152	0.027538629144372	0.031902174082082	0.137072883456345	0.109294464018306	0.073127673235781	0.078378019174603	0.115990750387468	0.145225066798727	0.106801956930268	0.122015022408665	0.052467134111742	0.03030398383193	0.039620446178892	0.045802644337106
PE O-18:1;0/24:2;0	PE O-	GPL	MEM	42	3	0		NA	0.017806902105415	NA	NA	0.021109807445963	0.028247216241489	NA	0.030590839808151	NA	NA	NA	NA	NA	NA	NA	NA	NA	NA	NA	0.019952842758193
PE O-18:1;0/24:3;0	PE O-	GPL	MEM	42	4	0		0.038430025042953	0.056576167927424	0.041775354386486	0.051918495503439	0.039372627775068	0.043772175991797	0.043901104689703	0.040267646697005	0.03130302982342	0.033668167983099	0.035886529862083	0.051445276171603	0.031731390082985	0.041392539898778	0.02989633948076	0.041433819866367	0.040269593316246	0.051433274650939	0.034732997249946	0.054545627391065
PE O-18:1;0/24:4;0	PE O-	GPL	MEM	42	5	0		0.099948334708741	0.112749159242845	0.122416791070513	0.133250846177504	0.056666870391267	0.062596891354836	0.059600549240636	0.061995413693495	0.089814822207791	0.104064311487092	0.096593948903602	0.113913330919042	0.100729400702512	0.112546518874028	0.086159477513815	0.101489500721595	0.061367880130662	0.094926739282679	0.063044671989699	0.093200645351411
PE O-18:1;0/24:5;0	PE O-	GPL	MEM	42	6	0		0.103982417021144	0.146848055480288	0.204880640431529	0.23826719932385	0.080198396064676	NA	NA	NA	0.086553018567655	0.06438984689892	0.184234501579572	0.178893424373806	0.187780228917628	0.137600330941211	0.190510430389887	0.148093683911687	0.107333173402441	0.171550021210329	NA	0.100091977756356
PE O-18:2;0/14:0;0	PE O-	GPL	MEM	32	2	0		0.001287424496543	0.001708718865981	NA	NA	0.001546765225404	0.001359162827711	0.002240801693684	0.001289848555835	NA	0.001068569695396	NA	NA	NA	NA	NA	0.001745656411933	0.003678991014083	0.003540655709725	0.001558336148965	0.00349974984757
PE O-18:2;0/16:0;0	PE O-	GPL	MEM	34	2	0		0.052128803700601	0.053964375306386	0.034086353799361	0.04358338468512	0.060588822902535	0.077625214216887	0.093970429998036	0.096817815252606	0.054280933984495	0.056888613143528	0.050288656358632	0.057191248304254	0.0550050271132	0.070359137593324	0.040408883016281	0.053595578849577	0.071173841233463	0.064560761855459	0.089700098697308	0.085082753686225
PE O-18:2;0/16:1;0	PE O-	GPL	MEM	34	3	0		0.018639294568329	0.020639156903572	0.009931747761966	0.013888499251878	0.027137805404677	0.029965025877787	0.044864957734748	0.045104934378713	0.01288675150526	0.015040104918585	0.011254091693936	0.011518142111151	0.015737626218865	0.016087730492018	0.010634456749871	0.019138943620767	0.02474191563047	0.021244225801168	0.036012684081476	0.030079205109683
PE O-18:2;0/17:0;0	PE O-	GPL	MEM	35	2	0		NA	NA	NA	NA	7.82705168679485E-05	NA	NA	NA	NA	NA	NA	NA	NA	NA	NA	NA	NA	NA	NA	NA
PE O-18:2;0/18:0;0	PE O-	GPL	MEM	36	2	0		NA	NA	NA	NA	NA	NA	NA	NA	NA	NA	0.001848813863586	0.002201025585383	NA	NA	NA	NA	NA	NA	0.004818572156527	NA
PE O-18:2;0/18:1;0	PE O-	GPL	MEM	36	3	0		0.102166017073548	0.108297756739504	0.066517966391455	0.069328362551762	0.130143513039507	0.13935394528924	0.172088587749408	0.173302450334627	0.081994753696256	0.083503352416726	0.074360585281753	0.079625181700014	0.078344062122376	0.073783149596511	0.068594216821984	0.073567504854593	0.106491400117621	0.109552465469461	0.150031109878008	0.133522616257173
PE O-18:2;0/18:2;0	PE O-	GPL	MEM	36	4	0		0.169950415727469	0.173657533496269	0.106405880183754	0.119889805696692	0.175374770756775	0.188827104303865	0.201893046067958	0.201822984092006	0.160055660045672	0.16692706082204	0.112771654498364	0.121236497215552	0.109806098369746	0.120244040894317	0.112284825170351	0.11061895987325	0.138116410691397	0.129088766325845	0.175981413894673	0.141743507386715
PE O-18:2;0/18:3;0	PE O-	GPL	MEM	36	5	0		NA	0.006585811690833	NA	NA	0.008879931871655	0.010615001648865	0.007265911584891	0.009439156091082	0.008206226490755	NA	NA	NA	NA	NA	NA	0.006741127531962	NA	NA	0.007507077776213	0.01243934214977
PE O-18:2;0/20:0;0	PE O-	GPL	MEM	38	2	0		NA	NA	NA	NA	0.001231085540407	0.001771000358133	0.002757508095059	NA	NA	NA	NA	NA	NA	NA	NA	NA	0.002345737503047	NA	0.001632428258617	NA
PE O-18:2;0/20:1;0	PE O-	GPL	MEM	38	3	0		0.010796314806912	0.019894359109379	0.008403240144825	0.014209169677305	0.02465963192329	0.028027350681931	0.037067190985737	0.047219108222815	0.008423079353566	0.00925277224189	0.010668685577664	0.015790370628708	0.00914589575275	0.012988720733894	0.007931589191165	0.011242715713093	0.023692912859947	0.02900943958547	0.029512411806595	0.036298451640527
PE O-18:2;0/20:2;0	PE O-	GPL	MEM	38	4	0		0.014277025007159	0.01943802292259	0.014185960213891	0.01455426263292	0.024971992559513	0.027692310338422	0.044913397973006	0.052511247401285	0.010334708966767	0.01288949309294	0.015645417605795	0.016281586892642	0.01040252012529	0.013229575286172	0.007177869301846	0.014206545220512	0.036104165138552	0.029005198487243	0.034938764167865	0.044310051992178
PE O-18:2;0/20:3;0	PE O-	GPL	MEM	38	5	0		0.230486853132287	0.254871855785868	0.188738562835518	0.19158153886475	0.24901727762886	0.244653909942024	0.267427465305629	0.306055085907328	0.203016936085034	0.185574423071473	0.136053398420707	0.169423565198899	0.188329209717971	0.165611745944418	0.13697641516943	0.183638069591845	0.202405713043005	0.218105614542896	0.231997320589865	0.251478838296269
PE O-18:2;0/20:4;0	PE O-	GPL	MEM	38	6	0		1.09416331622314	1.00227296033063	0.964057937122423	0.978798504863126	0.926855235238291	0.963817283466834	0.881563113611866	0.825751487814078	0.996822141650548	1.01437943835993	0.897822245887659	0.950837034101877	1.013147681652	0.99896002342349	0.94285660515822	0.892822025618163	0.943737282810904	0.877714400481995	0.958688984036323	0.927998270085925
PE O-18:2;0/20:5;0	PE O-	GPL	MEM	38	7	0		NA	0.046905542021408	NA	NA	NA	NA	NA	NA	0.055800177820614	NA	NA	NA	NA	0.050397699977419	NA	NA	NA	0.044567938936172	NA	NA
PE O-18:2;0/21:3;0	PE O-	GPL	MEM	39	5	0		NA	NA	NA	NA	NA	NA	NA	0.003392596448471	NA	NA	NA	NA	NA	NA	NA	NA	0.00230664143719	0.003010087436071	NA	0.002890293109538
PE O-18:2;0/22:1;0	PE O-	GPL	MEM	40	3	0		0.009766966826411	0.01283265085101	NA	0.003861930719429	0.014780800102113	0.017592922282085	0.017060629105045	0.028875219737734	0.002963942539753	0.004935863618158	0.008791323358212	0.010925222043317	NA	0.003694434258844	NA	0.006246273566341	0.015332555839254	0.019187258297992	0.018233751832849	0.022419355098881
PE O-18:2;0/22:2;0	PE O-	GPL	MEM	40	4	0		NA	0.020147956177823	0.010922155303946	0.01190780045384	0.021909763445685	0.026654789502532	0.03213990607918	0.03380303074758	0.009273566724902	0.009264705954638	0.013190639487871	0.015401026188895	0.007186161777449	0.010230707648403	0.007560910167259	0.010736429512612	0.033012566896572	0.030828203096123	0.027722269062284	0.032548031033965
PE O-18:2;0/22:3;0	PE O-	GPL	MEM	40	5	0		0.109461806336745	0.125100165637007	0.122112860846676	0.120176848694366	0.130465997246567	0.145017348173171	0.139038595932619	0.143242470444131	0.082530338037597	0.078196283766329	0.144450623289081	0.140129209829254	0.097972686407181	0.103876374833673	0.093028274863041	0.111618651548703	0.195923669887227	0.179958042895682	0.153716296732086	0.179416938884208
PE O-18:2;0/22:4;0	PE O-	GPL	MEM	40	6	0		0.553599715454877	0.519031499656517	0.668612228694722	0.622818232821927	0.446657284449274	0.482228550050019	0.397571097251339	0.398393370304032	0.525811423665465	0.472803971967191	0.736602459541134	0.786886616123309	0.531895566924788	0.583868270068754	0.735872339296763	0.640930137632062	0.70792950259219	0.667293007472304	0.4837872208195	0.602784611141253
PE O-18:2;0/22:5;0	PE O-	GPL	MEM	40	7	0		0.298261614463781	0.265599083792513	0.278067387647079	0.25318519585402	0.207531903459235	0.229063183325736	0.192123726685483	0.174232843232651	0.291706889364189	0.331073081198347	0.281995962905758	0.305835156304614	0.327017137617366	0.301767008205632	0.318463275705098	0.272280949953137	0.219326225290312	0.251076780250633	0.183276853802876	0.184669452913619
PE O-18:2;0/22:6;0	PE O-	GPL	MEM	40	8	0		0.093610215140105	0.089105965137689	NA	NA	0.079580574152311	0.084353779365524	NA	NA	0.11574924241654	0.129656430529182	0.100965019202345	0.122733587323448	0.111146315574364	0.124473572308374	0.130149199148799	0.127242956918393	0.080383401389115	0.071919173611681	0.060638897399545	NA
PE O-18:2;0/24:3;0	PE O-	GPL	MEM	42	5	0		0.01054432403936	0.01623849027369	0.021601863775697	0.021960005035633	0.03518077500308	0.038843510589393	0.021175559060469	0.03537560004558	NA	NA	0.018900009830961	0.030327999129834	NA	0.011752956665935	0.015551209575267	0.02027156223152	0.046542977344193	0.037354878488849	0.019121194029826	0.030156885783437
PE O-18:2;0/24:4;0	PE O-	GPL	MEM	42	6	0		0.093128791663196	0.089313418608872	0.061963790437906	0.056444829789497	0.083183546249187	0.171105806475615	0.152424016491647	NA	0.047242929425333	0.087422380746285	0.066983444038427	0.120987547810193	NA	0.074260387464913	NA	0.0910871174435	0.100542304672796	0.071805847562389	0.144346554802286	0.109323077599992
PE O-18:2;0/24:5;0	PE O-	GPL	MEM	42	7	0		0.096765463296642	NA	0.113005459283386	NA	0.05324585200632	0.061544939589812	NA	NA	NA	NA	0.10174312354293	0.124309251006092	0.08428135241051	NA	0.09691404552832	NA	0.075590995078443	0.080525915065991	NA	0.05807469871754
PG 16:0;0_18:0;0	PG	GPL	MEM	34	0	0		NA	NA	NA	NA	0.005930874246403	0.004475918938717	NA	NA	NA	0.004060348075412	NA	0.00348677037774	NA	0.004085276252026	0.004692232136949	0.004839595960133	NA	0.006749465093696	NA	NA
PG 16:0;0_18:1;0	PG	GPL	MEM	34	1	0		0.043157386634382	0.021730061167641	0.046324948783905	0.022936743855425	0.067645159207795	0.03417187866592	0.052532420618192	0.057300337464189	0.048371080105387	0.015143435257385	0.047458873566489	0.030486111147923	0.052208095419824	0.023321088277084	0.059819056879294	0.038465791610872	0.067955236444138	0.043099239473249	0.052101925632824	0.047705431860143
PG 16:0;0_18:2;0	PG	GPL	MEM	34	2	0		0.000985655312745	0.000881965127069	0.000451673870835	0.000422840106946	0.001419277141906	0.001162903834663	0.000890959447924	0.001322803003239	0.000907591336286	0.000824990649021	0.000963168576582	0.000803920089343	0.001014832961849	0.000608133558113	0.000853184641315	0.000855175694157	0.000958656268201	0.001230107182431	0.001134602352304	0.001065458494586
PG 16:0;0_20:2;0	PG	GPL	MEM	36	2	0		0.003051780013935	0.001648932518676	0.004207619117701	0.002107825170303	0.004758156644053	0.00358612362291	0.002626306098622	0.004234396537658	0.003491816059452	0.003164549340569	0.001722195731947	0.002269474902124	NA	0.002463251365171	0.003835802841574	0.002699861649896	0.00236086043618	0.004377348954827	0.002710802452716	0.003540440398177
PG 16:0;0_20:3;0	PG	GPL	MEM	36	3	0		0.002713681591501	0.003702377634126	0.002920521703508	NA	0.004783538848664	0.004713387407954	0.003397750890854	0.003908050097694	0.003152778940114	NA	0.004364199084295	0.005127348714122	NA	NA	0.003502384483759	0.005065449235712	NA	0.005477162644535	0.002526432373258	0.008821234140732
PG 16:0;0_20:4;0	PG	GPL	MEM	36	4	0		0.005583363487668	0.00505359832537	0.006648174256032	NA	0.003884568858524	0.009271126241839	0.006196482236448	0.003194659934044	0.007620636226877	0.006130266417947	0.009333168423894	0.00446939816673	NA	0.008004882231653	0.008066545377104	0.005677954551514	0.006204631108382	0.006961025384565	0.005611053245072	0.010651857159681
PG 16:0;0_22:4;0	PG	GPL	MEM	38	4	0		NA	NA	0.003801878898811	0.004176673992523	0.002947752721773	NA	NA	NA	NA	NA	NA	NA	NA	0.004894054438515	0.004456233737163	0.004464267334566	NA	NA	NA	NA
PG 16:1;0_18:1;0	PG	GPL	MEM	34	2	0		0.012035843264293	0.0122810427645	0.01001394608013	0.006176578431888	0.023830171013106	0.016146302781809	0.017044401033332	0.016017653111763	0.012493550780825	0.009219815649164	0.012816841523816	0.008734230051565	0.016071035868146	0.00781525089117	0.013385439648504	0.009491849177298	0.017099802236907	0.015141609679615	0.017715523672011	0.016142276235344
PG 16:1;0_18:2;0	PG	GPL	MEM	34	3	0		0.010354611666449	0.005491409725357	0.008539747722066	NA	0.012097129406195	0.007787285266109	0.010173404287101	0.008648973766496	0.007711422460054	NA	0.008663112945393	NA	NA	NA	0.007583953700615	NA	0.008834979621759	0.006686178076752	0.00716669747369	0.008469070141585
PG 16:1;0_20:1;0	PG	GPL	MEM	36	2	0		NA	NA	NA	NA	NA	NA	NA	NA	NA	NA	NA	NA	NA	NA	NA	NA	0.001967199719745	NA	NA	NA
PG 16:1;0_20:2;0	PG	GPL	MEM	36	3	0		NA	NA	0.003694821545104	NA	0.003732199816817	0.003220533998888	0.003862214298931	0.004681985584844	NA	NA	NA	NA	NA	NA	NA	0.002010116201986	0.004980199454237	NA	0.004401311270486	0.00367355527508
PG 16:1;0_20:3;0	PG	GPL	MEM	36	4	0		0.013306781968688	0.007748284412268	NA	NA	0.015176475020695	NA	NA	0.007745358341058	NA	0.011444524336951	NA	0.007398889349995	NA	NA	NA	0.006958009458031	NA	NA	NA	0.005086753167189
PG 16:1;0_22:3;0	PG	GPL	MEM	38	4	0		NA	NA	NA	NA	NA	NA	NA	NA	NA	NA	NA	NA	NA	NA	NA	NA	NA	NA	NA	0.003209583429874
PG 16:1;0_22:4;0	PG	GPL	MEM	38	5	0		0.009156573422968	0.008394289287324	0.015649210354435	0.011153112963839	0.012289009403338	0.009386395966114	NA	NA	0.012503090920045	NA	0.015438983731856	0.0131833239728	NA	0.010544497460502	NA	0.010738207316835	0.01200697807772	NA	NA	0.007435577545421
PG 16:1;0_22:5;0	PG	GPL	MEM	38	6	0		0.005925492285968	0.003868273954745	0.006559121663417	0.003868508519918	0.0055462540868	0.00499657167148	0.003920125243306	0.003336089103555	0.005360191498731	0.011465942859195	0.005082208580729	0.004582852572875	0.007364293080189	0.003664248389058	0.005344865757083	0.004277745022569	0.004717043798139	NA	0.003215225941536	0.005048315240006
PG 18:0;0_18:1;0	PG	GPL	MEM	36	1	0		NA	0.006205059459789	NA	0.005199826445522	0.024689894410545	0.014325842369671	0.037027831307132	0.030588884725418	NA	0.006126270023201	0.009501129937231	0.006991682364474	NA	0.012719760550681	NA	0.008384092926294	0.018042069355813	0.0153417936995	0.041150297179319	0.026058977693627
PG 18:0;0_18:2;0	PG	GPL	MEM	36	2	0		0.009059936853256	0.005710741321933	0.005796160129788	0.004076668383591	0.007841710079059	0.005622854845613	NA	0.007691448683262	0.005566332392347	0.004249052304519	0.006526913937745	0.004503504192011	NA	0.00440048499894	0.003358312946011	0.004377768722486	0.006600462557682	0.005791096300588	0.008498400807246	0.008157913468215
PG 18:0;0_20:2;0	PG	GPL	MEM	38	2	0		0.0017381164888	0.000965999632286	NA	NA	NA	0.004306996571418	0.00268454421022	0.001947822573854	NA	NA	0.001175282949645	NA	NA	NA	NA	NA	0.001890170601902	0.002636654204985	0.002660478014907	0.004094133276427
PG 18:0;0_20:3;0	PG	GPL	MEM	38	3	0		NA	NA	0.00142912675785	NA	0.003620788679672	0.003012866445094	0.003197266498002	0.002032786239551	0.001438473062754	0.004174216774191	0.001821858000752	NA	NA	0.002034016673047	NA	0.001545731995232	0.001764187142204	0.001800238448508	0.00367119796539	NA
PG 18:0;0_20:4;0	PG	GPL	MEM	38	4	0		0.003328740271447	NA	NA	NA	NA	0.002976476306062	NA	NA	NA	NA	NA	0.004226469208673	NA	NA	NA	0.003737748197855	0.004285378011496	0.00410432978173	0.003155424993041	NA
PG 18:0;0_22:4;0	PG	GPL	MEM	40	4	0		NA	NA	0.002287900946886	NA	NA	0.002032742511943	NA	NA	NA	NA	NA	NA	NA	NA	NA	NA	NA	NA	NA	NA
PG 18:1;0_18:1;0	PG	GPL	MEM	36	2	0		0.086807117176725	0.10943733254738	0.066127041181719	0.058890172564143	0.198083531957725	0.138718166459869	0.178631730095305	0.158803303653859	0.076494287325525	0.069899882478108	0.092393492507815	0.072807040933274	0.109598954038203	0.053773649123628	0.053882280443194	0.060246868578721	0.142163956297805	0.132891969853473	0.219147741910433	0.188638668278858
PG 18:1;0_18:2;0	PG	GPL	MEM	36	3	0		0.067721890532409	0.050378345280427	0.051879268487536	0.037301156207551	0.095527601723442	0.04794336043079	0.071627079205694	0.057985136000012	0.066789803265605	0.05700781811833	0.067969400815321	0.036735441916673	0.062852902539164	0.039614271149017	0.046543628593192	0.030844347351544	0.077322743462063	0.060419183883351	0.076393057306947	0.056296345415772
PG 18:1;0_18:3;0	PG	GPL	MEM	36	4	0		0.003855458113185	0.00311620505657	0.00445607262041	0.006123709886209	0.005356596653121	NA	0.004190970258804	0.002311258132303	NA	NA	0.004946278273524	0.002852822184258	NA	NA	0.004410364355652	0.002334913126772	0.006182372295274	0.004975912945214	0.005807855365275	0.001620120657681
PG 18:1;0_19:1;0	PG	GPL	MEM	37	2	0		NA	NA	NA	NA	NA	NA	NA	NA	NA	NA	NA	NA	NA	NA	NA	NA	NA	NA	0.004540449231503	NA
PG 18:1;0_20:1;0	PG	GPL	MEM	38	2	0		0.006848590887867	0.006968370381779	0.007453648424626	0.007788633663855	0.015880538934068	0.01315171944918	0.015943461854158	0.017500954731013	NA	0.004668395579706	0.006269582995029	NA	NA	0.006256155218932	NA	0.006376041862776	0.014587449236544	0.011261986198732	0.022470326675186	0.022905766455232
PG 18:1;0_20:2;0	PG	GPL	MEM	38	3	0		0.016760501362657	0.025461754683232	0.019470144690051	0.022442299534986	0.037675213838591	0.032280488906293	0.046299169333394	0.04055961349004	0.014425920372753	0.015309448382945	0.026732670603085	0.031580601517827	0.023553583603404	0.016532366364615	0.016933664359506	0.016212764273488	0.039810752534628	0.036896020597083	0.052440613044119	0.052410651289145
PG 18:1;0_20:3;0	PG	GPL	MEM	38	4	0		0.020921838354311	0.032106594543153	0.02760636069913	0.024938329227293	0.049246540983822	0.039938482492691	0.049850730684841	0.044516531080499	0.03223773600331	0.037090520882091	0.035788006722589	0.030027549031575	0.037177506848781	0.029446227816687	0.022294791287441	0.021843988902716	0.042187466808478	0.031905895266288	0.049213302406399	0.043973885683355
PG 18:1;0_20:4;0	PG	GPL	MEM	38	5	0		0.015592027846961	0.018229295500438	0.01731809274178	0.014023001648127	0.022695440475671	0.018845816458476	0.019893088088965	0.015831855304688	0.016538387839098	0.024751649246377	0.021745432400357	0.017839383870662	0.033032379153842	0.017032372524727	0.03006358391043	0.015775005456426	0.02291890318234	0.027639003561984	0.024840721740773	0.022161721454759
PG 18:1;0_22:3;0	PG	GPL	MEM	40	4	0		NA	0.00378622336634	0.003676709629538	NA	0.004712215022811	0.004243569132378	0.003801638737229	NA	NA	NA	0.006910435918053	0.007214710907813	NA	NA	NA	NA	NA	0.002966745826463	0.004588720201347	0.00443958875401
PG 18:1;0_22:4;0	PG	GPL	MEM	40	5	0		0.014146946368314	0.011527385498392	0.021000188589328	0.018313831292567	0.010134167893519	0.010691117821537	0.007828249422637	0.006664201336332	0.017328737743187	0.017291063043025	0.029362702187275	0.023566798918575	0.019565396979978	0.016448047796563	0.019179303159058	0.015861709481924	0.01656456709855	0.014311334952313	0.010190074676565	0.014648464687017
PG 18:1;0_22:5;0	PG	GPL	MEM	40	6	0		0.013532040372692	0.015006518911133	0.024430599042831	0.023130643588931	0.015631066190448	NA	NA	NA	0.017626269609546	0.020075097317849	0.0277911367634	0.028479796668314	NA	0.013849340717397	0.023406813674044	0.016517320640427	0.021023216306288	NA	0.014453941704275	NA
PG 18:2;0_18:2;0	PG	GPL	MEM	36	4	0		0.022340597896077	0.008449921942753	0.020308693070604	0.018054029934682	0.012765352722235	0.016343705623174	0.013227261463169	0.004569515453831	0.03474142996648	0.015172587158317	0.020918988470826	0.006558309140869	0.03481433330059	0.013122505178886	0.016961201537355	0.005234849687228	0.013860091640849	0.009522972069041	0.014027840899159	0.004195543059207
PG 18:2;0_20:1;0	PG	GPL	MEM	38	3	0		0.002338956791329	0.001203273836982	0.001521613410592	NA	0.002706006810505	0.002176233653035	0.003086905937895	0.002047496405272	NA	NA	0.001958655630888	NA	NA	NA	NA	NA	0.001596421319092	0.001704679406453	0.003485287578207	0.004830349249354
PG 18:2;0_20:2;0	PG	GPL	MEM	38	4	0		0.006256939835308	0.005480892960216	0.007578885116941	0.003845829463454	0.011365073481254	0.006854646709384	0.011486333390177	0.006605095471636	0.00707210214464	0.006526835790227	0.009460823783934	0.005733707904237	0.007113804704731	0.003946193836131	0.005278054540997	0.003565284477989	0.009281443991477	0.007534993445655	0.009759729651718	0.006697072663255
PG 18:2;0_20:3;0	PG	GPL	MEM	38	5	0		0.007162436316041	0.006471301747552	0.00763633275802	0.004408016168343	0.011670530248011	0.006145236384862	0.009315746871383	0.009048926406873	0.009420701194661	0.013045720394581	0.008242285486433	0.005456031200107	0.007775709547592	0.006010593220572	0.010746861785646	0.004242721627267	0.008181184976569	0.009057592159595	0.012131789490164	0.004265040918715
PG 18:2;0_20:4;0	PG	GPL	MEM	38	6	0		0.007692867258422	0.004495569899307	0.008482650841329	0.003474597568549	0.005979236844079	0.003411497127387	0.002791598450494	0.001868921704646	0.008146509439082	NA	0.007791487719601	0.003816276121216	0.006506222836916	0.002324632574082	0.006895494020329	0.003973926758209	0.005971228806837	NA	0.003084274147511	NA
PG 18:2;0_22:4;0	PG	GPL	MEM	40	6	0		0.003803379801769	0.003356523890321	0.008843063111987	0.00365896177721	NA	0.004276093090469	NA	NA	0.004946962207744	0.004676142010512	0.007277850351437	0.005862400995767	NA	0.002481927864335	0.008446136536773	0.003193238391444	NA	0.006961303417926	NA	NA
PG 18:2;0_22:5;0	PG	GPL	MEM	40	7	0		NA	NA	NA	NA	NA	NA	NA	NA	NA	NA	NA	0.012145726746732	NA	NA	0.017937426367442	NA	NA	NA	NA	NA
PG 19:1;0_19:1;0	PG	GPL	MEM	38	2	0		NA	NA	NA	NA	NA	NA	NA	NA	NA	NA	NA	NA	NA	NA	NA	NA	NA	NA	NA	0.000541047543703
PG 20:1;0_20:3;0	PG	GPL	MEM	40	4	0		NA	NA	NA	NA	NA	NA	0.002605730835294	0.005528548898382	NA	NA	NA	0.001591177896237	NA	NA	NA	NA	NA	0.001083463868191	0.001587542864478	0.002605264581883
PG 20:2;0_20:2;0	PG	GPL	MEM	40	4	0		NA	0.001372944503185	0.00165752892926	NA	0.003220573937064	0.002509558173352	0.003625168743355	0.002032674455114	NA	NA	0.000920957871954	0.002577727127449	NA	NA	NA	NA	0.006442374160837	0.002715426329189	0.003275387673517	0.003686461051068
PG 20:2;0_20:3;0	PG	GPL	MEM	40	5	0		0.002970207713804	0.004234954110042	0.00445537230371	0.004739106107705	0.006672651843184	0.005633909307355	0.007155502662503	0.006061660325283	0.00286674771433	0.003282619597042	0.003321199829833	0.005807195124294	0.002966297543822	0.003209240639039	0.002405246106776	0.004268650995602	0.005094238432662	0.006496449069974	0.008092114355311	0.003960677675717
PG 20:2;0_20:4;0	PG	GPL	MEM	40	6	0		0.00107904506433	NA	0.003308486319378	NA	0.001713518080064	0.008059945759958	NA	NA	NA	NA	0.004579930304144	NA	NA	0.001046896221623	0.002064219348867	0.001430733392238	NA	0.006302947438109	NA	NA
PG 20:3;0_20:3;0	PG	GPL	MEM	40	6	0		0.001337728553086	0.001955699792175	0.001549394412216	0.003043919144607	0.003198539387643	0.006206894038902	0.015726567850582	0.010901824426627	0.002365521757306	0.004269964649392	0.004165116481903	0.003181895192488	0.031456037881427	0.002713127754619	0.003169560441095	0.002134482614612	0.002245574452409	0.005396021353612	0.003483914326675	0.01591593402705
PG 20:3;0_20:4;0	PG	GPL	MEM	40	7	0		NA	0.017222961541433	0.031734596410606	0.01879882493941	0.021918559002441	NA	NA	NA	0.028837628189175	NA	0.03209580919116	0.010197105586462	0.025116360540528	0.013590230990755	0.012159027144417	NA	0.021102727282865	NA	0.012353400282129	0.012153668278887
PG 20:3;0_22:4;0	PG	GPL	MEM	42	7	0		NA	NA	0.009303072858521	0.009743167555196	NA	NA	NA	NA	0.006288542814858	0.005571201465351	0.01110210976879	0.012415588847047	NA	0.006444915011791	0.009921852152775	NA	NA	NA	NA	NA
PG 20:4;0_20:4;0	PG	GPL	MEM	40	8	0		0.007990884645205	NA	0.010128221712441	0.005998472734318	NA	NA	NA	NA	0.010794746355117	0.007664017298016	0.007872227137518	NA	NA	NA	0.010626703010352	0.005311884609702	0.005762483900479	NA	NA	NA
PG 20:4;0_22:4;0	PG	GPL	MEM	42	8	0		NA	NA	NA	0.010606254710231	NA	NA	NA	NA	NA	NA	0.014553255081009	NA	NA	NA	0.015679614473271	0.007787068609027	NA	NA	NA	NA
PI 16:0;0_18:1;0	PI	GPL	MEM	34	1	0		0.075027317118033	0.035699523956592	0.066759013392905	0.017848593357217	0.171387752319623	0.078115586666721	0.167130665698656	0.138885600213295	0.075549048794287	0.031010868122454	0.092177959157926	0.029264347956422	0.091117442569595	NA	0.053513877611761	0.0277428460219	0.083872437283326	0.082479943985692	0.145359424774251	0.081090895972134
PI 16:0;0_18:2;0	PI	GPL	MEM	34	2	0		0.069551687478798	0.033028819070689	0.039692653456553	0.018347578682431	0.077055597757018	0.05378089198214	0.058752710811642	0.078051765453098	NA	0.039590979991647	0.116328500502815	0.025292892269033	0.069483762212611	NA	0.048434632286406	0.025893077001094	0.056956004524418	0.042652956707915	0.055283588579145	0.051154993707764
PI 16:0;0_20:2;0	PI	GPL	MEM	36	2	0		NA	0.020435496038032	0.019223845112689	0.010465480636319	0.044149857429501	0.019391192625164	0.052630392494248	0.055670634453732	NA	NA	NA	NA	NA	NA	NA	NA	0.025570610549105	0.027580660135081	0.033428337998505	NA
PI 16:0;0_20:3;0	PI	GPL	MEM	36	3	0		0.091517089564577	0.107781238142162	0.079680484984169	0.085193778869288	0.161324697438176	0.166192526274314	0.177714989130351	0.192456305948737	0.107109740028025	0.115427496669074	0.111304016987462	0.115262363605007	0.132160153369302	0.079328320052012	0.090558722647644	0.099303315060642	0.117987015221233	0.140119512439747	0.197337718899674	0.140488215566353
PI 16:0;0_20:4;0	PI	GPL	MEM	36	4	0		0.268110915064042	0.287235365413034	0.257340029601527	0.257166276013962	0.30101397569097	0.321743011571115	0.235531573642373	0.281237911829968	0.371594582954108	0.340524744845829	0.357909909575031	0.29861482503725	0.417212806555424	0.310278928449686	0.339152989354715	0.329733739575411	0.271819504697286	0.293491220941125	0.337408018878586	0.26787071449619
PI 16:0;0_22:3;0	PI	GPL	MEM	38	3	0		NA	0.007461618977411	NA	0.012280971858113	NA	NA	NA	NA	NA	NA	0.033403503371017	NA	NA	NA	NA	NA	NA	NA	NA	NA
PI 16:0;0_22:4;0	PI	GPL	MEM	38	4	0		0.104194628619757	0.087349767889867	0.139136716229338	0.111837071057352	0.105802480487519	NA	NA	0.05589847986212	0.1337225227268	0.075204764899087	0.153369038480465	0.165365447676251	0.077969351640414	NA	0.204724831694245	0.137140844842353	0.118099144912597	0.158392555211191	0.096559591409102	0.085519124000179
PI 16:0;0_22:5;0	PI	GPL	MEM	38	5	0		0.033510544549553	NA	NA	NA	NA	NA	NA	NA	NA	NA	NA	NA	NA	NA	NA	NA	0.020416624870051	NA	NA	NA
PI 16:1;0_18:0;0	PI	GPL	MEM	34	1	0		0.04593673999459	NA	NA	NA	0.04861331050061	NA	NA	NA	NA	NA	NA	NA	NA	NA	NA	NA	0.043589293818993	NA	NA	NA
PI 16:1;0_18:1;0	PI	GPL	MEM	34	2	0		0.042604994363365	0.023286159718768	0.02191791730433	0.016852833228121	0.076003233403603	0.036504768518206	0.043614577663174	0.038364555175434	NA	0.015637231064873	NA	0.022076123523252	0.059581995302556	NA	0.030679232210337	0.032173075456489	0.043629109352251	0.046861649667253	0.060864644899828	0.029452046880862
PI 16:1;0_20:3;0	PI	GPL	MEM	36	4	0		NA	NA	NA	0.008036714577233	NA	NA	NA	NA	NA	NA	NA	NA	NA	NA	NA	NA	NA	NA	NA	NA
PI 17:0;0_20:4;0	PI	GPL	MEM	37	4	0		0.022482074629775	0.024433674623012	0.03503263296137	0.027942303366347	NA	NA	NA	NA	NA	NA	NA	NA	NA	0.037871420486473	0.031232418679014	NA	0.022926937771098	0.021004707469121	NA	NA
PI 18:0;0_18:1;0	PI	GPL	MEM	36	1	0		0.10773001311511	NA	0.063810700152922	0.014228805426687	0.168826836120512	0.052404111232819	0.12453298367557	NA	0.065698893875541	NA	0.058926863958693	NA	0.102158027695303	NA	0.03968816532632	NA	0.108562299643924	0.067781981419738	0.129517429697489	0.051087055049746
PI 18:0;0_18:2;0	PI	GPL	MEM	36	2	0		0.337379170010869	0.107129529956343	0.220894781202987	0.06975187561689	0.316079725001143	0.160273170770517	0.303871940671993	0.177610706617286	0.272041580691916	0.100936756941555	0.214441697504326	0.082415062636341	0.25171354883587	0.061132362344802	0.169623597608337	0.065941006773081	0.248953007906424	0.163218029011316	0.330545469534656	0.182168599677172
PI 18:0;0_18:3;0	PI	GPL	MEM	36	3	0		0.020259224811125	0.016638215820304	NA	0.014832593748045	0.024844514481214	NA	NA	NA	NA	NA	NA	NA	NA	NA	NA	NA	NA	NA	NA	NA
PI 18:0;0_20:2;0	PI	GPL	MEM	38	2	0		0.022562801212841	NA	NA	NA	0.069462486728104	NA	0.144834539591118	NA	NA	NA	NA	NA	NA	NA	NA	NA	0.061627405925397	0.047699818275903	0.113758135706671	0.070618380003972
PI 18:0;0_20:3;0	PI	GPL	MEM	38	3	0		0.792310723361028	0.676544663966472	0.680038392095022	0.559663389668231	1.23240947687593	0.868523554995607	1.58296256484886	1.19551538595179	0.734585580814379	0.544709540470185	0.858342594144194	0.639225841690128	0.960547616893302	0.526953645394087	0.564019728164138	0.543775512132298	0.885151783626411	0.809891636187568	1.62633715327243	1.06152459039914
PI 18:0;0_20:4;0	PI	GPL	MEM	38	4	0		2.87805984747849	2.58483651937859	3.66582846583692	3.12062005224216	2.44166856135559	2.22094188381232	2.35116204301723	2.00068397590697	3.69752259161959	3.52847727814517	3.02856808962362	2.8892167796898	3.58845276225474	2.73096084361905	3.65831105386131	2.72819756521214	2.56688314237655	2.53235063807802	3.38160035070088	2.47487719071095
PI 18:0;0_20:5;0	PI	GPL	MEM	38	5	0		NA	NA	0.024738977582027	NA	NA	NA	NA	NA	NA	NA	NA	NA	NA	NA	NA	NA	NA	NA	NA	NA
PI 18:0;0_22:3;0	PI	GPL	MEM	40	3	0		0.367143300719382	0.329735877593512	0.415722813256622	0.255375785920097	0.354701567117875	NA	NA	NA	NA	NA	NA	0.32270675535078	NA	NA	0.389010667804591	NA	0.267505736852418	0.323236627906702	NA	0.347873494656987
PI 18:0;0_22:4;0	PI	GPL	MEM	40	4	0		0.329580334929341	0.223971905132148	0.421713986103014	0.275616214561746	0.299012908742006	0.328548619574895	0.36048116011331	0.495889289516151	0.396020928576305	0.389671652050046	0.623873168704691	0.395592369858802	0.877172727347088	0.36850751021709	0.520863492063558	0.374726633831975	0.332991901281968	0.383363512441478	0.525994785221764	0.398746393726706
PI 18:0;0_22:5;0	PI	GPL	MEM	40	5	0		0.073096238636646	0.053082652789488	0.09191181433345	0.059424378472458	0.0687871701484	NA	NA	NA	NA	NA	0.117858554758046	0.078715869575782	NA	NA	0.093930148103573	0.05654172568528	0.066165444590131	0.048780142611428	NA	0.054421193169796
PI 18:1;0_18:1;0	PI	GPL	MEM	36	2	0		0.286559260376363	0.186030179003132	0.204752703606976	0.123161927338038	0.348842071373625	0.282733542050839	0.309688488105911	0.308737259579753	0.20020215969683	0.163271489452556	0.353973187143033	0.20561586594927	0.328718337359561	0.127268434980254	0.201230659427862	0.178851597861759	0.29707375545851	0.338888717295959	0.380065133151875	0.36819684897406
PI 18:1;0_18:2;0	PI	GPL	MEM	36	3	0		0.203126898183741	0.171703780586421	0.172768857058333	0.110399515344872	0.1613568583768	0.1724753620229	0.169879675927366	0.223354473438454	0.253352715426217	0.195596777435939	0.255813633489222	0.144269653932761	0.262158231595228	0.149227367612558	0.194201707966921	0.159563447477198	0.181725493616723	0.206556649107298	0.236437297099064	0.217497038578547
PI 18:1;0_20:1;0	PI	GPL	MEM	38	2	0		0.003694358292196	NA	NA	NA	0.016146938784159	NA	NA	NA	NA	NA	NA	NA	NA	NA	NA	NA	0.010857657319093	NA	0.010686755896472	0.015172376707937
PI 18:1;0_20:2;0	PI	GPL	MEM	38	3	0		0.038911916378247	0.04549476404801	0.028335563355877	NA	0.068924485451546	0.05364747567283	0.073326630820776	0.126631381444697	NA	NA	NA	0.037403187543844	0.042199404260017	NA	NA	0.038416009832092	0.062579387462562	0.086896710488373	0.106032703080247	0.106394620702607
PI 18:1;0_20:3;0	PI	GPL	MEM	38	4	0		0.237370321882236	0.528447059459499	0.245690329926567	0.372820120102317	0.28325303871387	0.458154981827194	0.340384256047783	0.55609587245172	0.298887938753557	0.444505157331714	0.3403076419547	0.447193781731446	0.37605198520982	0.489544586576296	0.220379811459005	0.431428640672693	0.265101193164908	0.420667354812823	0.378974563855642	0.503678469642457
PI 18:1;0_20:4;0	PI	GPL	MEM	38	5	0		0.485930695721552	0.931606377727978	0.497113236443835	0.880283981078589	0.470416732512169	0.819017691068259	0.45935258037346	0.80483328827042	0.646799696714544	1.00508382581053	0.913664425043077	1.11690718187239	0.851035512649592	1.0990005634584	0.644184493880663	1.01366834349542	0.492330640257354	0.874354097997316	0.633217576777027	0.890382059867992
PI 18:1;0_22:3;0	PI	GPL	MEM	40	4	0		NA	0.046257740287983	0.036393538137141	0.044597798922424	NA	NA	NA	NA	NA	NA	NA	0.085462696572148	NA	NA	NA	NA	0.055072668326708	0.075925482688429	NA	NA
PI 18:1;0_22:4;0	PI	GPL	MEM	40	5	0		0.094394794041394	0.132238614835882	0.140271927593154	0.16264138773599	0.087961537989798	0.214503044467372	NA	0.138115730598798	0.284052113196535	0.280721803048676	0.276252239456358	0.288067626863451	0.367150219907065	0.274126171399231	0.197517640973354	0.184996067478563	0.138979891662286	0.197825460269258	NA	0.158164609633846
PI 18:1;0_22:5;0	PI	GPL	MEM	40	6	0		NA	0.041176597906949	0.066479182090095	0.037329505302434	0.070138745769414	NA	NA	NA	NA	NA	NA	NA	NA	NA	NA	0.060955818754715	NA	NA	NA	NA
PI 18:2;0_18:2;0	PI	GPL	MEM	36	4	0		0.010245390546637	0.017209614038537	0.017081757326609	0.014692445817832	NA	NA	NA	0.017838462961456	NA	0.017254384965743	NA	0.015546297136873	NA	NA	0.008376166293791	0.010791487644778	NA	0.012630944026042	NA	0.015611546835413
PI 18:2;0_20:1;0	PI	GPL	MEM	38	3	0		0.010280465917797	0.006999126150322	0.013005974332633	NA	NA	NA	NA	NA	NA	NA	NA	NA	NA	NA	NA	NA	NA	NA	NA	NA
PI 18:2;0_20:2;0	PI	GPL	MEM	38	4	0		NA	NA	0.013212749560501	NA	NA	NA	NA	NA	NA	NA	NA	NA	NA	NA	NA	NA	NA	NA	NA	NA
PI 18:2;0_20:3;0	PI	GPL	MEM	38	5	0		NA	0.017941294766631	NA	0.02298914681645	NA	NA	NA	NA	NA	NA	NA	NA	NA	NA	NA	NA	NA	NA	NA	NA
PI 18:2;0_20:4;0	PI	GPL	MEM	38	6	0		NA	0.041891939568709	0.02755801516851	0.045304919972594	NA	NA	NA	NA	NA	NA	NA	NA	NA	0.064414018498057	NA	0.04520870876648	NA	NA	NA	0.036580314049353
PI 18:2;0_22:4;0	PI	GPL	MEM	40	6	0		NA	NA	NA	0.014362570494841	NA	NA	NA	NA	NA	NA	NA	NA	NA	NA	NA	NA	NA	NA	NA	NA
PI 20:1;0_20:3;0	PI	GPL	MEM	40	4	0		NA	NA	0.013793013918252	0.022484884621319	NA	NA	NA	0.066236890744792	NA	NA	NA	NA	NA	NA	NA	NA	NA	NA	NA	NA
PI 20:1;0_20:4;0	PI	GPL	MEM	40	5	0		0.045569653262712	0.042105609346862	0.05613503006408	0.055061514506468	0.050615802415448	NA	NA	0.100056271579492	NA	NA	0.063648097141984	0.065147834195979	NA	NA	0.065930033305515	0.059328279337467	0.045996831177118	0.068983964089605	NA	0.059376987926096
PI 20:2;0_20:4;0	PI	GPL	MEM	40	6	0		NA	0.042021269478596	0.033714952375765	0.043593692648922	NA	NA	NA	NA	NA	NA	NA	NA	NA	0.116732480445481	NA	0.054255839524489	NA	0.101130400920435	NA	NA
PI 20:3;0_20:3;0	PI	GPL	MEM	40	6	0		NA	0.005937920114489	NA	0.008299264822995	NA	NA	NA	NA	NA	NA	NA	NA	NA	NA	NA	NA	NA	NA	NA	NA
PI 20:3;0_20:4;0	PI	GPL	MEM	40	7	0		NA	NA	NA	0.030806986865394	NA	NA	NA	NA	NA	NA	NA	NA	NA	NA	NA	NA	NA	NA	NA	NA
PS 16:0;0_16:0;0	PS	GPL	MEM	32	0	0		0.039122603935174	0.061777093550975	0.06070576640061	0.079123859920353	0.044610500194829	0.049930453282087	NA	NA	0.053950901484353	0.067672467107779	0.095630024756127	0.083629572677734	NA	0.07507883308716	0.108249197248867	0.082952289624053	0.065076509055696	0.081857016777315	NA	0.057328337230608
PS 16:0;0_16:1;0	PS	GPL	MEM	32	1	0		NA	0.027454862906317	NA	0.024088483987437	0.03757657779106	NA	NA	NA	NA	NA	NA	NA	NA	NA	NA	NA	0.034856685151434	0.031572642213749	NA	NA
PS 16:0;0_18:0;0	PS	GPL	MEM	34	0	0		0.201048217385665	0.205183405360734	0.266343612525017	0.293847693328294	0.151016710764484	0.184587708894159	0.139922641108217	0.147617779070218	0.286991909881583	0.292858652402491	0.384164750069804	0.331883573952791	0.273803333296291	0.27134509936655	0.404477235845434	0.258255191364009	0.233009913389018	0.280648150534346	NA	0.2067034424922
PS 16:0;0_18:1;0	PS	GPL	MEM	34	1	0		0.276143578482511	0.317253928231873	0.269751956380569	0.316914405889957	0.347117141165768	0.35058282421255	0.379360986229699	0.39455309488123	0.304646477537891	0.321306678827295	0.347323807376885	0.337983300182729	0.300391561191019	0.357914369426277	0.31470676167436	0.317731987863082	0.314874538393854	0.340178429514352	0.251601209431942	0.351908454114123
PS 16:0;0_18:2;0	PS	GPL	MEM	34	2	0		NA	0.02798575911391	NA	0.02879828569223	0.041258231903861	0.05839412181206	0.024755337998403	NA	NA	NA	NA	0.027901223198309	NA	NA	0.039999465528838	0.022249471728938	NA	0.019509979202777	NA	0.019694844804484
PS 16:0;0_20:1;0	PS	GPL	MEM	36	1	0		0.025061083745382	0.02339592993373	0.021518776115524	0.035674730392498	0.022078191255286	0.019706219223948	0.052793877215633	0.02362624725393	NA	NA	NA	NA	NA	NA	0.023865941131889	NA	0.017791661818569	NA	NA	0.019331406076755
PS 16:0;0_20:2;0	PS	GPL	MEM	36	2	0		0.017482807472401	0.023304227061091	0.016819703232129	0.024436276090542	NA	NA	NA	NA	NA	NA	NA	0.024551741768349	NA	NA	0.015747874332536	NA	NA	NA	NA	0.029312027176133
PS 16:0;0_20:3;0	PS	GPL	MEM	36	3	0		0.108077942867117	0.059141247717442	0.09284394749945	0.076302983073035	0.153744077407578	NA	NA	NA	NA	NA	NA	0.083035646152144	NA	NA	0.174022124035473	NA	NA	0.098557691120052	0.26173546666457	NA
PS 16:0;0_20:4;0	PS	GPL	MEM	36	4	0		NA	0.024015195910269	NA	0.026247031003393	0.039548620079137	NA	NA	NA	NA	NA	NA	NA	NA	NA	NA	NA	0.029587207262731	0.032864993570127	NA	NA
PS 16:0;0_22:2;0	PS	GPL	MEM	38	2	0		NA	NA	NA	NA	NA	NA	NA	NA	NA	NA	NA	NA	NA	NA	NA	NA	NA	NA	NA	0.011375386160088
PS 16:0;0_22:3;0	PS	GPL	MEM	38	3	0		NA	0.026660588411171	0.024748538811286	0.028048946756823	NA	NA	NA	NA	NA	NA	NA	NA	NA	NA	NA	NA	NA	NA	NA	NA
PS 16:0;0_22:4;0	PS	GPL	MEM	38	4	0		0.097309512560045	0.056557990853291	0.085877689799674	0.068565772191983	NA	NA	NA	NA	NA	NA	NA	0.058391378476487	NA	0.051264486547765	0.083115581901455	0.047151062179435	0.070691731596574	0.036993407229119	0.074056242190297	NA
PS 16:1;0_18:0;0	PS	GPL	MEM	34	1	0		0.192432720084116	0.238933442231546	0.16196886748774	0.207710801604014	0.30250721366292	0.276818276284044	0.414238396645626	0.346996050441378	0.144925054148098	0.140270567829977	0.164091620954142	0.181840731938808	0.181099575006885	0.18539134212172	0.199195890208734	0.174171784603473	0.230622159418657	0.23555482790586	0.31004107834011	0.290327210304351
PS 16:1;0_18:1;0	PS	GPL	MEM	34	2	0		NA	0.026207933726568	NA	0.020837595639679	NA	NA	0.022243438650439	NA	NA	NA	NA	0.02249379683765	NA	NA	NA	0.019478646875599	0.038950634082024	0.028845080904985	NA	0.032749170566268
PS 16:1;0_20:3;0	PS	GPL	MEM	36	4	0		NA	0.006913405032912	NA	0.004160032907049	NA	NA	NA	NA	NA	NA	NA	NA	NA	NA	NA	NA	NA	NA	NA	NA
PS 16:1;0_22:1;0	PS	GPL	MEM	38	2	0		NA	NA	NA	0.0056774581493	NA	NA	NA	NA	NA	NA	NA	NA	NA	NA	NA	NA	NA	NA	NA	NA
PS 16:1;0_22:4;0	PS	GPL	MEM	38	5	0		NA	NA	NA	NA	NA	NA	NA	NA	NA	NA	NA	NA	NA	NA	NA	0.018034497623293	NA	NA	NA	NA
PS 17:0;0_18:1;0	PS	GPL	MEM	35	1	0		NA	0.02870420618586	0.034392444771113	0.03113453024199	0.03285277759278	0.044440211810315	NA	NA	0.035282542458871	0.041788561487985	0.043403856252318	0.036667062677673	NA	0.046878406585125	NA	NA	0.023918376001346	NA	0.044674947993404	NA
PS 17:0;0_22:4;0	PS	GPL	MEM	39	4	0		NA	NA	NA	0.022768125405266	NA	NA	NA	NA	NA	NA	NA	NA	NA	NA	NA	NA	NA	NA	NA	NA
PS 17:1;0_18:0;0	PS	GPL	MEM	35	1	0		NA	0.008203516422731	NA	0.008133345520326	0.008008131775709	NA	NA	NA	NA	NA	NA	NA	NA	NA	NA	NA	NA	NA	NA	NA
PS 18:0;0_18:0;0	PS	GPL	MEM	36	0	0		0.068076403920376	0.070982868081837	0.044088866858205	0.084636745049085	0.047062952140333	0.076402272495302	0.094206455253844	NA	0.052966451357302	0.056200198866901	0.08184321875474	0.083043039041841	0.130163407117117	0.102887750847423	0.085814546675497	0.120776959873703	0.090346222826173	0.109633619834053	0.095293087130672	0.067526416319222
PS 18:0;0_18:1;0	PS	GPL	MEM	36	1	0		2.8796814278326	3.16367971164473	2.89783087415267	2.86299115551499	3.5827341904234	2.92841912597794	3.16706341899444	2.43163510249886	3.21193020497888	3.02822162607491	2.82064211178648	2.83064773896126	2.95591169945825	2.84421402218572	2.39656506285653	1.78351056878943	2.55366711881067	2.47839324235336	3.03138303187976	2.56608382309637
PS 18:0;0_18:2;0	PS	GPL	MEM	36	2	0		0.507709116942956	0.718410026491083	0.457902050919092	0.588247657103226	0.521606737552362	0.585069829733651	0.585933399158193	0.472188277833493	0.549785100937211	0.777673573013222	0.572510865704074	0.615581903191161	0.627293822395727	0.68635397486627	0.393155559875388	0.388693598536184	0.285188968893449	0.3816716750822	0.51036330079721	0.446667914875124
PS 18:0;0_18:3;0	PS	GPL	MEM	36	3	0		NA	0.074061355572417	0.101440847485466	NA	NA	NA	NA	NA	NA	NA	NA	NA	NA	NA	NA	NA	NA	NA	NA	NA
PS 18:0;0_20:1;0	PS	GPL	MEM	38	1	0		0.269814748844448	0.230608704393777	0.098154121952391	0.103242657747974	NA	NA	NA	NA	NA	NA	NA	NA	NA	NA	NA	NA	0.091295442294747	0.246488180415104	0.343488017466865	0.115769760719325
PS 18:0;0_20:2;0	PS	GPL	MEM	38	2	0		0.071331303111431	0.072449450166615	0.075022085852578	0.081772184438054	0.085420381918709	0.096219852661156	NA	NA	0.098899764308834	0.108268143512331	0.131783976505201	0.08548349115388	NA	NA	NA	0.062148742506246	0.085282779242353	0.073198503593725	NA	0.07410739179017
PS 18:0;0_20:3;0	PS	GPL	MEM	38	3	0		0.319709878948725	0.370312549755228	0.371631381112259	0.434329270355625	0.438476140509754	0.387457632783863	0.433693442290348	1.05890851293444	0.465990428948007	0.466706806531003	0.417350445645649	0.374895685690707	0.486914237349624	0.465925684486959	0.345602248582341	0.315007801637177	0.293007029773317	0.295346859171011	0.398482731152803	0.327759564649605
PS 18:0;0_20:4;0	PS	GPL	MEM	38	4	0		NA	0.046087908367457	0.091800983697444	0.059651048343511	0.203118369287533	NA	0.125799711641823	NA	0.138844125642257	NA	0.247367231791984	0.037418399196272	NA	0.033344529252295	0.05504589767761	0.024497475416795	0.057984020148505	0.021690510309658	0.0819882687455	0.061583676410841
PS 18:0;0_22:3;0	PS	GPL	MEM	40	3	0		NA	0.1139928705373	0.156599835931112	0.165089679823016	0.110041997466078	NA	0.105765658330686	NA	0.1314712161547	NA	0.20043637527399	0.151963050289557	NA	0.135019363897736	0.145819396145663	0.122024464904823	0.134383088987533	0.141900543598481	NA	0.111909518915101
PS 18:0;0_22:4;0	PS	GPL	MEM	40	4	0		0.400316264432349	0.435501013212048	0.741539095406192	0.831513308914417	0.461021337273553	0.415897196497367	0.327100549306087	0.324486686664623	0.564732819785407	0.655247022749217	0.946567208098632	0.950507621310182	0.566420768713789	0.674992096403445	0.912121942694158	0.654257047168504	0.500159452046022	0.596124555311996	0.385830153076179	0.471900455544244
PS 18:0;0_22:5;0	PS	GPL	MEM	40	5	0		0.174754038235699	0.204777244043532	0.261270857071826	0.289610140027562	0.157964663985079	0.171518298647968	NA	NA	0.27461818852024	0.353943990694133	0.301530349761511	0.352400220295819	0.214206324005779	0.300527539327348	0.239920271642112	0.173102343660818	0.138892340378382	0.145740018713411	NA	0.152611358765835
PS 18:0;0_22:6;0	PS	GPL	MEM	40	6	0		NA	0.111173037379903	NA	0.137026984237949	NA	NA	NA	NA	NA	NA	NA	NA	NA	NA	NA	NA	NA	NA	NA	NA
PS 18:1;0_18:1;0	PS	GPL	MEM	36	2	0		0.199801484049228	0.343080779846147	0.193391176428114	0.309209959294642	0.259975896505079	0.292355901235766	0.230981765723909	0.274533849870518	0.204461835388077	0.260920699011488	0.276634671668919	0.347956953848168	0.345376086850795	0.340849813717674	0.20475816862779	0.237040145741316	0.234064074308337	0.303400992324659	0.237060294303621	0.328975911629941
PS 18:1;0_18:2;0	PS	GPL	MEM	36	3	0		0.265221444088912	0.160075599563381	0.123201081561924	0.145894829234298	0.291742462295579	0.496245467968179	0.401747935257584	0.145210795782431	NA	0.342647462668214	0.376147693137614	0.189035923388641	0.607431526277092	0.413704755461572	0.211430600104983	0.326264222174848	0.216383221191806	0.124526787966733	0.177055337116326	0.341495969399071
PS 18:1;0_18:3;0	PS	GPL	MEM	36	4	0		NA	NA	NA	NA	NA	NA	NA	NA	NA	0.020070033096868	NA	NA	NA	NA	NA	NA	NA	NA	NA	NA
PS 18:1;0_20:0;0	PS	GPL	MEM	38	1	0		NA	NA	0.118842702117824	0.122443641033861	NA	NA	NA	NA	NA	NA	NA	NA	NA	NA	NA	NA	0.141071412346639	NA	NA	0.11374253897502
PS 18:1;0_20:1;0	PS	GPL	MEM	38	2	0		0.025578812472679	0.031740008002805	0.029842712316992	0.030770047313025	0.040037162413627	0.043586618781534	0.15465472165686	NA	NA	NA	NA	0.026272674735405	0.111685723340318	0.118207194309065	NA	0.036400219492006	0.030016188538869	0.047363936544315	0.134332445707319	0.055178875831154
PS 18:1;0_20:2;0	PS	GPL	MEM	38	3	0		0.02624553868718	0.028138330220907	0.021159899324346	0.02432484591926	NA	0.021153656671625	NA	0.077887058892037	NA	NA	NA	0.04246285530102	NA	0.022708657917984	0.014975271547829	NA	0.019341958593693	0.030199282917872	NA	0.021719385752742
PS 18:1;0_20:3;0	PS	GPL	MEM	38	4	0		0.021714529135567	0.021902998498357	0.015664831630781	0.018608853233553	NA	NA	NA	NA	NA	NA	NA	0.01261818796151	NA	0.011670155872314	NA	0.009207012498468	0.014578695537796	NA	NA	0.021734117793822
PS 18:1;0_20:4;0	PS	GPL	MEM	38	5	0		NA	0.042406957583565	0.034198931013177	0.045794456087164	0.043084636817531	NA	NA	NA	0.042278176030558	0.05813514242344	0.048605061793429	0.046977858064945	0.067793733547111	0.061139947866461	NA	0.024564896665262	0.031801062423957	NA	NA	0.038258341425649
PS 18:1;0_22:1;0	PS	GPL	MEM	40	2	0		NA	0.137165573052329	0.155969616718978	0.172681221590859	NA	NA	NA	NA	NA	NA	NA	NA	NA	NA	NA	NA	0.12594141821154	NA	NA	0.12941825509794
PS 18:1;0_22:2;0	PS	GPL	MEM	40	3	0		NA	NA	0.017995044147494	NA	NA	NA	NA	NA	NA	NA	NA	NA	NA	NA	NA	NA	NA	NA	NA	0.01414159829077
PS 18:1;0_22:3;0	PS	GPL	MEM	40	4	0		0.022221682022119	0.027698563537251	0.03127903176881	0.037096334070164	NA	NA	NA	NA	NA	NA	NA	0.04070410613941	NA	NA	NA	NA	NA	0.023301341472593	NA	NA
PS 18:1;0_22:4;0	PS	GPL	MEM	40	5	0		0.055338698837158	0.065631214845677	0.068277206890168	0.09741289709278	0.046339312983751	0.050356162445767	NA	NA	NA	NA	0.121684395440264	0.110066912219823	0.055873182620493	0.088706028418774	0.079753568738952	0.078363966849951	0.055501892642007	0.07238914237895	NA	0.063907855463207
PS 18:1;0_22:5;0	PS	GPL	MEM	40	6	0		NA	0.035596085266999	0.07708539142121	0.023936677788201	NA	NA	NA	NA	NA	NA	NA	NA	NA	NA	NA	0.148718649344571	NA	NA	NA	NA
PS 18:1;0_24:1;0	PS	GPL	MEM	42	2	0		NA	NA	NA	0.051305869485611	NA	NA	NA	NA	NA	NA	NA	NA	NA	NA	NA	NA	NA	NA	NA	NA
PS 18:2;0_18:2;0	PS	GPL	MEM	36	4	0		NA	0.001954434104343	NA	0.001603268555968	0.003738687413618	NA	NA	NA	NA	0.009859848179305	NA	NA	NA	NA	NA	NA	NA	NA	NA	NA
PS 18:2;0_20:1;0	PS	GPL	MEM	38	3	0		NA	0.006091124922682	NA	NA	NA	NA	NA	NA	NA	NA	NA	NA	NA	NA	NA	NA	NA	NA	NA	NA
PS 18:2;0_20:2;0	PS	GPL	MEM	38	4	0		NA	0.001331867257829	NA	0.001460335072629	NA	NA	NA	NA	NA	NA	NA	NA	NA	NA	NA	NA	NA	NA	NA	NA
PS 18:2;0_20:3;0	PS	GPL	MEM	38	5	0		NA	0.01322834924024	0.008446964789208	NA	NA	NA	NA	NA	NA	NA	NA	NA	NA	NA	NA	NA	NA	NA	NA	NA
PS 18:2;0_22:4;0	PS	GPL	MEM	40	6	0		NA	0.019038297375977	0.058774969580798	0.013665023006283	NA	0.141956939549748	NA	NA	NA	NA	NA	NA	NA	NA	0.165349711507367	NA	0.079409231806127	0.084345497286155	NA	0.082069318311878
PS 20:3;0_20:3;0	PS	GPL	MEM	40	6	0		NA	NA	0.01094977467087	0.00621089125292	0.145589412580733	NA	NA	NA	NA	NA	NA	NA	NA	NA	NA	NA	NA	NA	0.117055368458536	NA
SM 32:1;2	SM	SL	MEM	32	1	2		0.106461663040344	0.110932099247256	0.118286006125984	0.117853118240882	0.115596965377019	0.10343852410214	0.106576319880153	0.096630060697479	0.118913930059173	0.090900847954695	0.136017142881588	0.112130852644327	0.113324363531078	0.106088036868607	0.121090136240954	0.084114036183503	0.123120734293485	0.114903333420834	0.088840543306512	0.078393292335623
SM 34:0;2	SM	SL	MEM	34	0	2		0.650531097583914	0.801861154891406	0.524887522251743	0.504397067653902	0.481984352942377	0.479034712133994	0.400316481030788	0.305717013134256	0.653887275799666	0.605326803780297	0.35272775378428	0.347976490773597	0.327981046297716	0.357110518562134	0.420710470430123	0.377595796283426	0.442973446696091	0.385866907391925	0.329987706946692	0.252534459434137
SM 34:0;4	SM	SL	MEM	34	0	4		NA	NA	NA	NA	NA	NA	NA	NA	NA	NA	NA	NA	NA	0.057969313729854	NA	NA	NA	NA	NA	NA
SM 34:1;2	SM	SL	MEM	34	1	2		4.46063441656648	4.72648820925638	5.32287299827586	4.91216759163112	5.05116823236234	4.76479382135332	5.0966932826707	4.50526861748706	5.18468553184385	4.72776583407121	5.42976100205791	4.59096028047814	5.84667976741371	5.21990119605455	5.22080881688854	4.44761059201368	5.36541753488672	5.03725479893021	4.98812428214249	4.80601043993128
SM 34:1;3	SM	SL	MEM	34	1	3		NA	0.02031755766155	0.018604126236449	NA	NA	NA	0.02688382984332	0.015920423550092	NA	0.020521812511659	NA	NA	0.076493483473154	NA	0.028090552632857	NA	0.041593347570164	NA	0.018348497935577	NA
SM 34:2;2	SM	SL	MEM	34	2	2		0.059053046168749	0.084611174677136	0.078153134795889	0.083020018609565	0.083368999244398	0.089586039578045	0.073343585048531	0.070735552768022	0.086755276107717	0.088271055428375	0.088703711786351	0.097215048889127	0.066943445674749	0.086450943963036	0.075354904098991	0.069596094003186	0.063544922007098	0.07767552053583	0.052556467341398	0.060494579431054
SM 36:0;2	SM	SL	MEM	36	0	2		0.027726223628636	0.027312644995483	0.025002783070248	0.021271169429624	0.029638956460763	0.023090924516692	0.01206355453949	NA	0.017697856341957	0.017852605858255	NA	NA	NA	NA	0.015135270170114	NA	0.019831861209821	NA	0.017127919224194	0.014785561206451
SM 36:1;2	SM	SL	MEM	36	1	2		0.051792270642674	0.056589862457165	0.062477265050201	0.051701159269777	0.049202470757634	0.048115304659318	0.04977577059271	0.03895533321639	0.058466390639851	0.053786513487087	0.052337633270861	0.051092909488808	0.075536598569227	0.058498410566558	0.068861465141649	0.043051101654845	0.056318235452659	0.05492706452568	0.063400425597089	0.056492370099526
SM 38:1;2	SM	SL	MEM	38	1	2		NA	0.014031483207301	0.018110719610549	0.01929216473066	0.018055050384195	0.01888094113226	0.020699870550389	NA	0.022662609736731	0.018159722146121	0.020264999016215	0.018917128779788	0.025367072451666	NA	0.020998277238188	NA	0.022382948933993	NA	0.028713218284409	0.027692199344983
SM 40:0;2	SM	SL	MEM	40	0	2		0.020771312623101	0.025502256693871	0.019909819968649	0.015563522888323	0.022858193223402	0.016657234274635	0.025832179768713	NA	0.024388851769119	0.019312095093218	NA	NA	NA	NA	0.014652085042305	NA	0.01546867349588	NA	0.016276830770577	NA
SM 40:1;2	SM	SL	MEM	40	1	2		0.168050361579966	0.159850078749874	0.135111637769741	0.122920165648282	0.171683748395237	0.158702114530307	0.170808532004661	0.143136289800949	0.156618442713592	0.151843565775555	0.140218595830152	0.127031737534809	0.163825194257668	0.157099852504327	0.15483239271872	0.1383415677827	0.189808575835665	0.136136735967218	0.224925253006758	0.176684762122719
SM 40:1;3	SM	SL	MEM	40	1	3		NA	NA	NA	NA	NA	NA	NA	NA	NA	NA	NA	NA	NA	NA	NA	NA	NA	NA	0.01443826157838	NA
SM 40:2;2	SM	SL	MEM	40	2	2		0.056270286127125	0.050085399756985	0.058515204659072	0.044440592965256	0.06271283825189	0.059733874212398	0.061657346530138	0.05756297135495	0.045045188189713	0.041048963338733	0.061288904197163	0.053627559392525	0.049838221508533	0.044975770795409	0.05535429886611	0.039965188921242	0.089904772211397	0.066702981882672	0.061910674699214	0.06197670114107
SM 42:1;2	SM	SL	MEM	42	1	2		0.331373482035034	0.403633403575346	0.249797561755634	0.254557234698646	0.400497372865161	0.382786685729046	0.474975970545424	0.329735101267067	0.397467158149521	0.38817574904315	0.311921669957046	0.254747267459619	0.396929236045908	0.358015554388336	0.296679358757424	0.300779629318247	0.413566096990884	0.351038681039114	0.591577460913913	0.437118695835846
SM 42:1;3	SM	SL	MEM	42	1	3		0.028903156416156	0.020627995806966	0.032282135711429	0.016410054540611	0.044082333888425	0.029855975961869	0.092871182776877	0.045908889711603	0.055908350120218	0.025343848218901	0.025307540813604	NA	0.077379194616642	0.039097966503874	0.028810404764997	NA	0.049852964858325	NA	0.095478456652753	0.033156805417238
SM 42:2;2	SM	SL	MEM	42	2	2		1.26741332702597	1.26250782659488	1.40244989198938	1.21074066971724	1.50646006794539	1.24332429567222	1.54268403177583	1.16668327795324	1.32960594170459	1.045022674059	1.66455943095093	1.35201273251999	1.40254432460442	1.23336969000657	1.37413513230528	1.08046842178707	1.9534802048149	1.58364779068328	1.75875966702049	1.5648925695758
SM 42:2;3	SM	SL	MEM	42	2	3		0.029370123909424	0.035456168980856	0.049801280749192	0.034541644368695	0.040031958582559	0.02772634279276	0.06929513951501	0.042073090662214	0.046479423369362	0.024758082308016	0.03425297987238	0.01974647492408	0.084723728569562	0.032439794970681	0.045996675522951	0.029809510418463	0.057285925897524	0.029675792292831	0.063667106826872	0.027394141850997
SM 44:2;2	SM	SL	MEM	44	2	2		0.022172447631323	0.028646791760185	0.026416745362917	0.022286812547086	0.042956872393242	0.035530959942327	0.05192024941976	0.03681168325271	0.026424204352004	0.020304202740307	0.0327982805994	0.023069580506571	0.034103212083945	0.025300733529066	0.032453860704359	0.027548241262505	0.057433316282326	0.035248048012068	0.062984736858692	0.045545621746117
TAG 34:0;0	TAG	GL	STO	34	0	0		0.012453692630974	NA	NA	NA	NA	NA	NA	NA	NA	NA	NA	NA	NA	NA	NA	NA	NA	NA	NA	NA
TAG 48:0;0	TAG	GL	STO	48	0	0		NA	NA	NA	NA	NA	NA	NA	0.251070352429598	NA	NA	NA	NA	NA	NA	NA	NA	NA	NA	NA	NA
TAG 50:1;0	TAG	GL	STO	50	1	0		0.134632990887765	0.144194729369609	NA	0.147259494797976	NA	0.230401449139132	0.214274529190944	0.683657327053482	NA	0.227982274830113	NA	NA	NA	NA	NA	0.272596856226543	NA	0.258481678487545	NA	0.216240515943325
TAG 50:2;0	TAG	GL	STO	50	2	0		NA	NA	NA	NA	NA	NA	NA	0.296392247701583	NA	NA	NA	NA	NA	NA	NA	0.201064965737119	NA	0.190224603422286	NA	NA
TAG 52:1;0	TAG	GL	STO	52	1	0		0.058950347050859	0.065469667676718	NA	0.078999666950859	NA	0.094925165267592	0.124650450603705	0.314832241659029	NA	0.121248622905429	NA	0.066132080011373	NA	NA	NA	NA	NA	0.116905027194591	NA	0.117514870408393
TAG 52:2;0	TAG	GL	STO	52	2	0		0.141859581934695	0.265084770804529	0.156339942584548	0.261483624599622	0.104708323147682	0.286508693886001	0.277087794873847	0.664342841575527	0.150923079212766	0.392100937971428	0.117963769037613	0.20918277885295	NA	0.123825452471928	0.190608976134571	0.429875089212222	0.154787478980255	0.477663531408611	0.1300492572249	0.349242021444531
TAG 52:3;0	TAG	GL	STO	52	3	0		0.084555244729678	0.150843017551622	0.114301317278234	0.153102258175604	0.049302240915662	0.150123949593393	0.123513293128727	0.266891028457973	0.109573952576432	0.254818051686609	0.079709504349764	0.112881773271291	NA	0.074293557369694	0.152233853383791	0.266594610947593	0.076750331909817	0.263744363669866	NA	0.162154516622497
TAG 52:4;0	TAG	GL	STO	52	4	0		0.032346535299347	0.046439538462261	0.050279200944826	0.06053181601182	0.014881232012488	0.043735011318247	0.033666519951474	0.064629679512359	0.044786212196369	0.102613307759	0.029951719112545	0.035711004333707	0.025543481102847	0.03084829288781	0.071053769339445	0.100962990265919	0.026529788904741	0.078839634887619	NA	0.043249443731832
TAG 52:5;0	TAG	GL	STO	52	5	0		NA	NA	NA	NA	NA	NA	NA	NA	NA	0.023951831897246	NA	NA	NA	NA	NA	0.030390452169328	NA	NA	NA	NA
TAG 53:2;0	TAG	GL	STO	53	2	0		NA	NA	NA	NA	NA	NA	NA	0.01935948402186	NA	0.01641898265404	NA	NA	NA	NA	NA	NA	NA	0.016240502111447	NA	NA
TAG 54:1;0	TAG	GL	STO	54	1	0		0.052308354861755	NA	NA	NA	0.012517676968806	0.032216367672583	NA	0.082102696877154	NA	NA	NA	0.015325388809087	NA	NA	NA	NA	NA	NA	NA	NA
TAG 54:2;0	TAG	GL	STO	54	2	0		0.088766289573607	NA	NA	0.105555457019862	NA	0.111833715503913	0.112111170741056	0.238003099017153	NA	0.144940275555213	NA	0.081665958624036	NA	NA	NA	0.141489701218717	NA	0.174671957588989	NA	0.139828301406192
TAG 54:3;0	TAG	GL	STO	54	3	0		0.108215431598351	0.191359852957984	0.114858013270074	0.197216890678944	0.053983862575044	0.185332404560704	0.162251451455911	0.3389327430238	0.124498479544626	0.313352275606766	0.083996410004123	0.156279340030454	NA	0.091910529363211	0.164488852922844	0.287222969764784	0.106002702689807	0.359676283324911	0.080355325879376	0.248654141413931
TAG 54:4;0	TAG	GL	STO	54	4	0		0.066969972068579	0.140684178368353	0.104055737737348	0.158411184308965	0.032817126389645	0.094917946557202	0.083493877939843	0.147698793435487	0.105760908820982	0.243806190309153	0.05953421881091	0.102229364495329	NA	0.061564911305126	0.154459922974892	0.232267329112719	0.064542354726788	0.215311224124463	0.047450214495345	0.139517834163317
TAG 54:5;0	TAG	GL	STO	54	5	0		0.03836951162306	0.065700828705198	0.068996443779414	0.081166311409286	0.016917105782121	0.044896009753367	0.037196042539219	0.052201957975716	0.063649066760949	0.120623439604431	0.041796606442872	0.050029957013343	0.038634540946001	0.038890262591028	0.11013410921179	0.129782936216481	0.036661705553386	0.083974232976757	0.023666900569362	0.052090314304462
TAG 54:6;0	TAG	GL	STO	54	6	0		NA	NA	0.023672174919293	NA	NA	0.014131435422951	NA	0.01676153877746	0.01792524939969	0.038266023810133	NA	NA	NA	NA	0.045034652060699	0.050291266005418	NA	0.023046906955783	NA	NA
TAG 56:1;0	TAG	GL	STO	56	1	0		0.028676959493834	0.026818684514742	NA	0.035028479872823	NA	NA	0.071216424249083	0.111067184293639	NA	NA	NA	0.040028125857874	NA	0.029030538549378	NA	0.061605955482606	0.01757567291555	0.034046065342201	0.018922919830293	0.027619023918077
TAG 56:2;0	TAG	GL	STO	56	2	0		NA	NA	NA	NA	0.010633017556312	0.03344829383228	0.041059201346282	0.089899600125172	NA	NA	NA	0.024734692498425	NA	NA	NA	0.04958546550183	NA	0.046429109942783	0.014090139627201	0.047429290998699
TAG 56:3;0	TAG	GL	STO	56	3	0		NA	0.041083858068717	0.03146823366278	0.063529534565688	0.013745839722705	0.042043473373452	0.045176673569679	0.094496609138109	0.029953671528195	0.084397193945998	NA	0.056576813330377	NA	0.024590354786496	0.042081627925879	0.084205663609967	0.028917894567066	0.105652307612453	0.019275343891963	0.070221215787914
TAG 56:4;0	TAG	GL	STO	56	4	0		0.022442123165683	0.062431682196777	0.046084845705022	0.077847679579864	0.011750914557028	0.035846940813078	0.048112313119518	0.079984752754255	0.038945049202102	0.094050852139634	0.028150688937717	0.053456331815847	NA	0.033087640066501	0.064020187748846	0.111866451862248	0.031850951215647	0.117640694751889	0.015124238967929	0.062440340971065
TAG 56:5;0	TAG	GL	STO	56	5	0		0.029966228721671	0.057811934638919	0.077010654586188	0.096289876182652	0.012601180645363	0.034880075052633	0.040561834985047	0.050187390101344	0.057127956874681	0.128030920011087	0.035368885097592	0.064426644830191	NA	0.041480369786043	0.110207154690143	0.147531607589956	0.037750523857167	0.123589472138621	0.022569531589843	0.067047431943581
TAG 56:6;0	TAG	GL	STO	56	6	0		0.022390185281822	0.042689089037247	0.057014515467356	0.059596433398202	NA	0.026634095757885	0.023822367518085	0.031423851600612	0.040942634975529	0.090323428871948	0.028129080012709	0.039380892006123	NA	0.030998240960392	0.104309945130704	0.098857215806712	0.019907893867101	0.063518459235727	NA	0.033112121612638
TAG 56:7;0	TAG	GL	STO	56	7	0		NA	NA	0.020124742147237	NA	NA	NA	NA	NA	NA	0.043399965931787	NA	NA	NA	NA	0.051541570223862	0.035234915693844	NA	0.022626797675808	NA	NA
TAG 58:2;0	TAG	GL	STO	58	2	0		NA	0.018336072780315	NA	0.024572128792011	0.010989352594278	0.036095259257207	0.037313754887885	0.077415580865452	NA	0.047116575521424	NA	0.0256728874649	NA	NA	NA	0.048808552829316	NA	0.039213124479914	NA	0.047574788410131
TAG 58:3;0	TAG	GL	STO	58	3	0		NA	0.019254038342021	NA	0.027759571812754	NA	0.037424936622898	0.028419284629339	0.057645950794857	0.0196837316592	0.053324331535898	NA	0.026779939425736	NA	NA	0.016474246654726	0.052537631276728	0.012808211000724	0.047645131990011	NA	0.040764788483409
TAG 58:4;0	TAG	GL	STO	58	4	0		NA	0.017545250722204	NA	0.030379793011602	NA	0.020874978421903	0.018670198004186	0.037142625136288	0.015704217455035	0.04537624553948	NA	0.025724241763945	NA	NA	0.022880730740475	0.047722157128366	NA	0.047675985848875	NA	0.032935334216812
TAG 58:5;0	TAG	GL	STO	58	5	0		NA	NA	0.02972097841216	0.0402473290906	NA	NA	0.014328321908958	0.021687253152586	0.024198698432662	0.052207680598592	NA	0.029019996648975	NA	NA	0.041620180220223	0.057188445377269	0.015522040606867	0.051622490734103	NA	0.031789010151733
TAG 58:6;0	TAG	GL	STO	58	6	0		NA	0.021944536102942	0.038286767480943	0.048777934260725	NA	NA	NA	0.020285673658538	0.024244887672025	0.057338473897278	NA	0.033222824497678	NA	NA	0.066254232219987	0.073171598206278	0.015631055108034	0.056458496681982	NA	0.031085268532218
TAG 58:7;0	TAG	GL	STO	58	7	0		NA	NA	0.030771349116752	0.030431215794405	NA	NA	NA	NA	0.015948323600534	0.040818214981182	NA	NA	NA	NA	0.048594921155626	0.050189247268437	NA	0.032247623542657	NA	NA
TAG 58:8;0	TAG	GL	STO	58	8	0		NA	NA	NA	NA	NA	NA	NA	NA	NA	0.023974961878191	NA	NA	NA	NA	NA	NA	NA	NA	NA	NA
TAG 60:2;0	TAG	GL	STO	60	2	0		NA	NA	NA	NA	NA	0.027527036276195	0.018554181944486	0.044379069113579	NA	0.032238925395293	NA	NA	NA	NA	NA	0.023812051598201	NA	0.021785848733549	NA	0.02257398492435
TAG 60:3;0	TAG	GL	STO	60	3	0		NA	0.025991962323725	NA	0.02817510593457	NA	0.036919312050706	0.022634598554971	0.053314366744794	0.014911762335648	0.058690118392842	NA	0.030264923340959	NA	NA	NA	0.052155396032553	NA	0.045848590230363	NA	0.041830996370799
TAG 60:4;0	TAG	GL	STO	60	4	0		NA	NA	NA	0.021965894882676	NA	0.015383784301075	NA	0.029775287204259	NA	0.047170634122583	NA	0.017556376267559	NA	NA	NA	0.037810728221483	NA	0.026964461508354	NA	0.025167609379488
TAG 60:5;0	TAG	GL	STO	60	5	0		NA	NA	NA	0.016884250134542	NA	NA	NA	NA	NA	0.038013240217861	NA	NA	NA	NA	NA	0.032757708127814	NA	0.020642504083926	NA	NA
TAG 60:6;0	TAG	GL	STO	60	6	0		NA	NA	NA	0.016851605810915	NA	NA	NA	NA	NA	0.029749417011004	NA	NA	NA	NA	0.019538722156824	0.03626100136322	NA	0.018355961209774	NA	NA
TAG 60:7;0	TAG	GL	STO	60	7	0		NA	NA	NA	0.0156472184048	NA	NA	NA	NA	NA	0.020686867938213	NA	NA	NA	NA	0.023392320331615	0.029566493303075	NA	NA	NA	NA
TAG 60:8;0	TAG	GL	STO	60	8	0		NA	NA	NA	NA	NA	NA	NA	NA	NA	0.01256336639822	NA	NA	NA	NA	0.026213028145464	NA	NA	NA	NA	NA
TAG 60:9;0	TAG	GL	STO	60	9	0		NA	NA	NA	NA	NA	NA	NA	NA	NA	NA	NA	NA	NA	NA	0.01508889285647	NA	NA	NA	NA	NA
